# Supplementary material for: Systems biology reveals anatabine to be an NRF2 activator
Source: Front Pharmacol. 2022 Nov 16;13:1011184. doi: 10.3389/fphar.2022.1011184 (PMC9708905; doi:10.3389/fphar.2022.1011184)
Supplement: Supplementary file 3 [file Table1.XLSX]

## Sheet: Figure 1C
linear model >	all systems	HEK-293	Keratinocytes	SH-SY5Y	THP-1	all systems	HEK-293	Keratinocytes	SH-SY5Y	THP-1		β1 : coefficient of the linear model, as described in Methods
data type >	β1	β1	β1	β1	β1	p-value	p-value	p-value	p-value	p-value
gene
A1BG	0.274188	0.365395	0.160924	0.450465	0.197095	0.0734218	0.312027	0.61527	0.130641	0.61885
A1BG-AS1	-0.592891	-0.196164	-1.24372	-0.592441	-0.7257	0.0034899	0.323137	0.0407248	0.0821548	0.205258
A1CF	0.0137588	-0.0367906	-0.184622	-0.0367201	0.129968	0.890148	0.853062	0.488416	0.883139	0.620223
A2M	-0.422964	-0.132627	-0.579877	-0.81241	-0.285599	0.012071	0.775197	0.101959	0.0912583	0.232275
A2M-AS1	-0.322487	-0.352467	0.0118939	-0.745099	-0.894359	0.111101	0.175019	0.966248	0.0225409	0.127293
A2ML1	0.176309	-0.305933	-0.725953	0.260484	0.238591	0.337761	0.582325	0.00998805	0.393796	0.457432
A4GALT	-0.153918	-0.0995204	-0.871521	0.311564	-0.114514	0.284623	0.69907	0.0264359	0.307395	0.707176
A4GNT	0.0815926	-0.211297	0.829082	0.165588	-0.0723866	0.642493	0.57628	0.0599245	0.705907	0.835766
AA06	0.325159	0.421537	0.406766	0.533706	0.138665	0.0246527	0.0283014	0.308473	0.0897771	0.602559
AAAS	-0.674023	-0.795957	-0.126264	-0.732972	-0.449189	0.000272604	0.00116003	0.779951	0.00769066	0.116333
AACS	-0.366036	-0.301578	-0.611079	-0.090628	-0.58915	0.00493984	0.219695	0.00511368	0.748968	0.0502242
AACSP1	-0.485254	-0.0817752	-0.183485	-0.192289	-0.612234	0.0218396	0.757781	0.600528	0.629868	0.203027
AADAC	-0.0589662	-0.176361	-0.510956	-0.206602	0.216159	0.604744	0.469335	0.13173	0.297724	0.356057
AADACL2	0.102675	0.0392292	0.361906	0.0838399	0.0634646	0.461558	0.845603	0.523757	0.683805	0.750745
AADACP1	-0.0413236	0.0312167	0.00122505	0.0111928	0.0268584	0.590015	0.854278	0.995734	0.957992	0.893346
AADAT	-0.396198	-0.257222	-1.63504	-0.113471	-0.0127583	0.0720609	0.338616	0.00190722	0.644588	0.983349
AAED1	-0.0460849	0.0216994	-0.453866	0.35887	0.234111	0.743262	0.943692	0.287387	0.119929	0.359953
AAGAB	0.325935	0.132518	0.222847	0.459976	0.664371	0.0287811	0.583956	0.40166	0.27069	0.011163
AAK1	0.375209	0.102726	0.706523	0.202426	0.099287	0.0207127	0.646861	0.0400613	0.440335	0.820222
AAMDC	0.456531	0.44688	0.56397	0.391961	0.433953	0.00300403	0.361155	0.0474132	0.229423	0.0686907
AAMP	0.323758	0.060389	0.370658	0.000173533	0.44622	0.0206663	0.838529	0.115481	0.99949	0.102923
AANAT	0.205124	-0.0348914	0.0429981	0.464039	0.393959	0.0972973	0.879796	0.904949	0.0552135	0.174958
AAR2	0.302506	0.203962	0.636886	-0.113059	0.609902	0.00786197	0.347275	0.00425965	0.647846	0.0249423
AARS	-0.0883377	0.153872	-0.226591	0.75814	-0.387105	0.3607	0.362063	0.286458	0.00182303	0.081162
AARS2	-0.554077	-0.572109	-0.963194	-0.451351	-0.441475	2.43127e-06	0.0371482	0.000697234	0.128188	0.0822819
AARSD1	-0.766483	-0.107671	-0.532277	-1.43699	-1.46137	0.000248149	0.562353	0.0381873	0.000294489	0.00437213
AASDH	-0.648076	-0.342621	-0.782539	-0.576716	-0.986409	3.658e-08	0.0866428	0.00414319	0.0426388	0.000871189
AASDHPPT	-0.0326512	-0.107103	-0.367413	0.389247	-0.25685	0.805984	0.765099	0.150384	0.230515	0.354941
AASS	0.310536	-0.928665	1.08975	0.616249	0.285345	0.0511585	0.0225771	0.0225841	0.0234148	0.158514
AATF	0.223494	0.697583	-0.0983193	0.666206	-0.156899	0.054526	0.0185511	0.638449	0.0649499	0.45906
AATK	-0.397452	-0.225015	-1.10687	-0.668083	-0.865355	0.0865788	0.652267	0.023333	0.113795	0.0682935
ABAT	-0.460183	-0.233312	-0.172731	-0.754521	-0.0585867	0.00271133	0.359974	0.616419	0.00489653	0.81486
ABCA1	0.335317	-0.576971	-0.0538864	-0.116908	1.49329	0.0443474	0.163742	0.823702	0.736393	1.76949e-05
ABCA11P	-0.813557	-0.833287	2.74257	-0.526403	-3.05264	0.0215083	0.112078	0.00175523	0.210112	1.17997e-05
ABCA12	-0.590148	-0.0792777	-0.518075	-1.39128	-0.692383	0.00252088	0.832549	0.160559	9.00836e-05	0.195099
ABCA13	0.270341	0.322643	0.476909	0.136482	-0.818871	0.181769	0.0646405	0.127575	0.478822	0.0398113
ABCA17P	0.120459	0.615485	0.104315	0.392568	-0.607447	0.573573	0.093989	0.80969	0.256182	0.245052
ABCA2	-0.299928	-0.940193	-0.892035	-0.0650527	0.410986	0.112417	0.038641	0.050768	0.83904	0.265243
ABCA3	-0.412201	-0.0466316	-0.672953	-0.788251	-0.175978	0.00599287	0.850406	0.103543	0.0223589	0.607529
ABCA4	0.667115	0.133995	1.38138	0.209175	0.817873	0.00158408	0.799344	0.0183979	0.51172	0.0429367
ABCA5	-0.296224	0.124027	0.372803	-0.132906	-0.680157	0.135568	0.672479	0.219121	0.764175	0.163157
ABCA6	-0.0330867	0.0115776	0.535296	-0.106961	-0.0328593	0.829798	0.956837	0.1506	0.711134	0.940951
ABCA7	-0.0241048	-0.233316	0.306461	-0.0394156	-0.0147405	0.840575	0.429203	0.278232	0.882553	0.958243
ABCA8	-0.287615	-1.19793	0.434814	-0.0579806	0.125228	0.0848017	0.0034414	0.311372	0.786479	0.710294
ABCA9	0.293563	-0.365936	1.77449	0.024444	0.114471	0.0324658	0.124172	4.08685e-05	0.907179	0.5264
ABCB1	1.84855	1.33537	1.23049	0.929916	2.92941	9.46841e-19	2.83511e-06	0.018741	0.00142536	5.21053e-11
ABCB10	-0.499611	-0.574484	-0.851318	-0.23863	-0.388838	2.81094e-05	0.0122426	0.0120408	0.358176	0.106951
ABCB11	-0.068135	-0.0268683	-0.114822	0.0514644	-0.0577067	0.408086	0.865595	0.654447	0.800091	0.801423
ABCB4	-0.351648	0.10846	-0.762481	-0.422153	-0.418423	0.0184205	0.823871	0.0394134	0.0856083	0.0810809
ABCB5	0.100516	-0.0837334	-0.0457294	0.0374381	0.328998	0.276831	0.639069	0.84571	0.85579	0.178771
ABCB6	0.559352	0.865938	0.0620599	0.853304	0.85586	0.00149638	0.00435248	0.856527	0.00438144	0.0585744
ABCB7	-0.242617	-0.386512	-0.141462	-0.0231066	-0.382599	0.00557091	0.0192667	0.509219	0.910279	0.175469
ABCB8	-0.0771112	-0.18142	-0.0148208	-0.236102	-0.00866159	0.429083	0.367154	0.957729	0.352197	0.967265
ABCB9	-0.542828	0.345907	-0.720532	-0.791727	-0.688841	0.01197	0.392724	0.0982939	0.0731089	0.0442896
ABCC1	0.110458	-0.381901	-0.558376	-0.613597	0.624356	0.416654	0.0404622	0.12751	0.00677437	0.00987805
ABCC10	-0.493528	0.103951	-1.36961	-0.63746	-0.0544912	0.00174518	0.735678	4.50996e-05	0.0710061	0.869611
ABCC11	-0.0390656	-0.0828251	-0.015379	-0.291394	0.260608	0.801561	0.80771	0.95548	0.417184	0.549947
ABCC12	0.0801187	0.102191	0.227434	-0.20568	0.171901	0.354589	0.647949	0.327142	0.336236	0.441148
ABCC13	-0.094108	-0.0747099	-0.270871	0.241549	-0.168705	0.292216	0.699579	0.290233	0.233681	0.452827
ABCC2	0.701269	1.5275	2.79977	0.373219	-0.608434	0.0021303	3.29114e-05	2.03364e-05	0.263767	0.0969373
ABCC3	-0.515932	-0.155866	-0.675737	-1.94527	0.397109	0.00106646	0.477057	0.0122233	7.91423e-05	0.190833
ABCC4	-0.314741	-0.366493	-0.930276	0.181088	-0.200249	0.101052	0.284215	0.0318723	0.697797	0.66026
ABCC5	0.00773323	0.375749	-0.396313	0.0562401	-0.0402565	0.949775	0.126999	0.268179	0.818112	0.84636
ABCC6	-0.0815649	0.450323	0.198456	0.218513	-0.499704	0.55253	0.282954	0.482932	0.464546	0.02557
ABCC8	0.0609958	-0.0859804	-0.0815972	0.114788	0.0830178	0.619725	0.7139	0.833629	0.616031	0.739641
ABCC9	-0.315474	0.208878	-0.0334984	-1.92112	-0.086518	0.0280692	0.332904	0.89071	0.000163245	0.682541
ABCD1	0.140419	-0.115509	-0.466321	-0.453429	0.918895	0.389211	0.724707	0.280692	0.126098	0.00697469
ABCD2	-0.651521	-0.608845	-0.143191	-1.85081	-0.393341	0.00206979	0.21103	0.604067	0.0038137	0.202948
ABCD3	0.0189472	0.0441192	0.108273	0.248135	-0.334919	0.90587	0.840727	0.672557	0.452689	0.239441
ABCD4	0.0628565	0.0197325	0.345736	0.169212	-0.436923	0.682954	0.95524	0.349448	0.564037	0.215932
ABCE1	-0.647325	-0.530489	-0.524544	-0.438447	-0.872817	2.08915e-08	0.0349176	0.0749936	0.0546915	0.000838833
ABCF1	0.0252028	0.4502	-0.126942	-0.391039	-0.0358285	0.826585	0.0277877	0.597835	0.263292	0.852276
ABCF2	0.0800515	0.0339619	-0.113686	0.530663	-0.131589	0.407147	0.873026	0.606476	0.0158554	0.630587
ABCF3	0.00236183	0.0377738	-0.362402	0.500087	0.157843	0.98238	0.85824	0.0984738	0.10657	0.481695
ABCG1	0.387355	0.317797	-0.174172	-0.742776	2.04842	0.0259916	0.212712	0.637511	0.0036704	4.81348e-07
ABCG2	0.711569	1.39183	0.196596	0.703537	0.99291	0.00162061	0.073436	0.453766	0.0721469	0.0110305
ABCG4	-0.085246	0.359835	-0.30596	-0.360289	-0.0625609	0.493951	0.116219	0.339111	0.192419	0.847436
ABCG5	0.0447161	-0.17988	0.0620273	0.333456	-0.204344	0.600709	0.221248	0.813361	0.140648	0.343574
ABCG8	-0.0674194	-0.188347	0.10966	0.0541158	-0.230393	0.589003	0.429182	0.803627	0.804181	0.358451
ABHD1	0.259135	0.611366	0.012542	-0.461119	-0.230824	0.21331	0.0789665	0.971068	0.381951	0.611986
ABHD10	-1.04593	-0.259095	-0.745045	-0.52725	-2.07678	3.91085e-06	0.222607	0.25084	0.0365833	6.05622e-06
ABHD11	-0.168639	-0.0508768	-0.19803	-0.418519	-0.0757708	0.0551268	0.815505	0.393965	0.0524885	0.661987
ABHD12	0.198302	0.772702	-0.0853184	0.357887	0.0401338	0.104181	0.00148006	0.805753	0.17178	0.866928
ABHD12B	-0.101483	0.0802451	-0.313174	-0.206541	-0.289408	0.327407	0.662077	0.354151	0.365847	0.200783
ABHD13	0.134093	-0.11232	0.388149	0.483506	-0.357623	0.460175	0.674967	0.148049	0.0700423	0.242361
ABHD14A	-0.632876	-0.48582	-0.317485	-1.30776	-0.701315	6.37714e-05	0.0683527	0.214428	0.000405999	0.0279561
ABHD14B	-0.591656	-0.0385196	-0.626547	-1.50511	-0.344631	0.000136958	0.91147	0.0406388	0.000145278	0.334397
ABHD15	0.0452543	0.167212	-0.360883	0.0553108	0.324005	0.794025	0.55358	0.220726	0.835207	0.435455
ABHD16A	-0.0238203	-0.508831	-0.0974335	-0.236939	0.271003	0.797281	0.0284986	0.692518	0.240406	0.164977
ABHD16B	-0.0105003	-0.0568628	0.35607	-0.645238	0.207589	0.948024	0.827136	0.316417	0.068419	0.645188
ABHD17B	0.716764	0.723781	1.36073	0.710454	0.0547935	0.000844829	0.0826753	0.00408866	0.0757513	0.923816
ABHD17C	0.0496376	-0.0892233	-1.432	0.22311	0.588896	0.801461	0.755901	0.00861249	0.495215	0.0363601
ABHD2	0.0526197	-0.363848	0.0105098	-0.340077	0.16359	0.626996	0.05628	0.964023	0.225222	0.380867
ABHD3	1.65508	0.724941	3.35538	2.38518	1.28253	1.28346e-12	0.00242393	2.73669e-06	7.68485e-08	4.13572e-05
ABHD4	1.95232	0.761864	1.85762	1.73208	2.49443	1.58118e-16	0.0388561	0.000986864	4.60888e-05	7.95374e-08
ABHD5	0.898552	0.57807	1.18424	1.23347	0.849467	3.44583e-12	0.021696	0.000362044	1.55195e-06	0.0177984
ABHD6	0.213301	0.0810211	-0.570148	0.275179	0.627761	0.15783	0.728228	0.115108	0.341578	0.107317
ABHD8	-0.259251	-0.165762	-0.536667	-0.0607054	-0.093373	0.0986038	0.471248	0.182026	0.812286	0.808201
ABI1	0.762712	0.561456	0.16098	1.28329	0.655432	3.68339e-08	0.0362714	0.482574	0.00174241	0.00272074
ABI2	-0.123202	-0.182689	0.0592057	0.152735	-0.441225	0.219662	0.48047	0.839644	0.421988	0.0496852
ABI3	-0.548083	0.382761	-0.0749548	0.328526	-1.42742	0.00108688	0.175519	0.77875	0.234545	0.000319904
ABI3BP	0.231527	0.448782	0.957492	0.194885	-0.235711	0.158277	0.171746	0.030533	0.539518	0.414263
ABL1	0.250494	0.488244	0.241099	0.518722	-0.263227	0.0596411	0.0126351	0.409103	0.14818	0.364855
ABL2	1.29143	0.253429	2.74601	0.130896	1.56584	1.34066e-11	0.234267	5.76265e-07	0.538686	5.7565e-05
ABLIM1	-0.29597	-0.180939	-0.524267	-0.890508	0.0765378	0.005323	0.388558	0.0449436	0.00130691	0.752348
ABLIM2	-0.546244	0.134952	-0.240982	-2.28877	-0.204611	0.00153906	0.594572	0.469216	2.63667e-06	0.497417
ABLIM3	0.256634	-0.130596	-0.786714	-0.200224	0.97101	0.148356	0.702909	0.00377496	0.673159	0.0147682
ABO	-0.017593	-0.162415	-0.12402	0.102994	0.16891	0.909114	0.649192	0.753647	0.719891	0.59579
ABR	-0.455113	0.130643	-0.0281336	-0.70397	-1.00585	0.00010214	0.522814	0.913571	0.0109017	0.000487008
ABRA	-0.0579666	0.186684	-0.259265	0.160132	-0.143618	0.584809	0.349977	0.405743	0.452617	0.615242
ABRACL	0.168661	-0.355019	0.684584	0.774461	-0.100988	0.263836	0.361548	0.0623939	0.00745094	0.734781
ABT1	-0.0912302	0.414187	-0.322305	0.112699	-0.277081	0.410111	0.070857	0.347312	0.652514	0.24105
ABTB1	0.0390103	-0.209409	-0.066552	0.0281487	0.366605	0.689659	0.436613	0.755198	0.883362	0.169751
ABTB2	0.278912	0.0226853	0.691081	0.362863	0.27648	0.0124149	0.929456	0.0388724	0.162823	0.175273
ACAA1	-0.0109067	0.233285	-0.154388	0.00275345	-0.129065	0.908963	0.206002	0.538028	0.991331	0.494102
ACAA2	0.32545	-0.271862	-0.329692	0.189384	0.866268	0.0145964	0.265227	0.364271	0.470193	0.00108778
ACACA	-0.576347	-0.297741	-0.141915	-0.878091	-1.15077	2.99515e-05	0.277095	0.605403	0.00130997	0.00382235
ACACB	-0.914094	-0.525415	-0.29566	-0.888889	-1.56164	3.6638e-11	0.025716	0.275766	0.000447967	7.59423e-05
ACAD10	-0.278826	-0.0474968	-0.518857	-0.0793409	-0.267694	0.0043492	0.81102	0.073537	0.69777	0.276197
ACAD8	-0.508889	0.248873	-0.489305	-0.0379154	-1.93633	0.0486034	0.374886	0.364683	0.935645	2.2854e-05
ACAD9	-0.665577	0.223532	-0.878711	-1.06239	-1.20455	1.11936e-06	0.330376	0.000621214	0.00203744	4.48892e-05
ACADL	0.138548	-0.602433	0.0667247	0.718497	0.112433	0.395513	0.125928	0.833987	0.101632	0.731704
ACADM	-0.232146	-0.297858	-0.0999173	-0.325922	-0.215064	0.0441261	0.232923	0.719145	0.164684	0.462467
ACADS	-0.126679	-0.013368	0.000943982	0.0397932	-0.260041	0.419038	0.964546	0.99795	0.878357	0.41212
ACADSB	-0.139132	-0.123395	0.284507	-0.270958	-0.383705	0.284936	0.626536	0.257321	0.221002	0.180484
ACADVL	0.0573057	0.177872	-0.536031	0.0694733	0.342648	0.524319	0.409258	0.0123298	0.74487	0.0848861
ACAN	0.0692214	-0.156145	0.342247	0.177191	0.253358	0.598962	0.550992	0.344473	0.515964	0.412573
ACAP1	-0.0900613	-0.00744259	-0.0561557	-0.463126	0.129701	0.463743	0.975879	0.864314	0.0725145	0.584882
ACAP2	0.237267	0.246663	0.26761	0.39211	0.138313	0.0345086	0.39437	0.25065	0.132052	0.537214
ACAP3	-0.283229	-0.159151	-0.527326	-0.567053	0.0490338	0.0233473	0.486569	0.0683789	0.114724	0.86471
ACAT1	-0.0333988	-0.130278	0.347958	-0.20059	-0.346622	0.835006	0.725489	0.311509	0.525839	0.259238
ACAT2	-0.689346	-0.0608806	-0.0926706	0.101302	-2.08191	4.49875e-05	0.860706	0.710861	0.781697	3.7002e-08
ACBD3	0.262959	-0.574435	0.256447	0.926351	-0.00641512	0.385691	0.274297	0.678549	0.0656442	0.990684
ACBD4	-0.579137	-0.473634	-0.0743621	0.090615	-1.44358	0.000458428	0.154379	0.845741	0.728338	0.00020933
ACBD5	0.20306	0.0549119	-0.457991	0.361317	0.415665	0.105928	0.805085	0.212862	0.12222	0.0634365
ACBD6	-0.458894	-0.166265	-0.403692	-0.56546	-0.745357	9.14476e-05	0.525623	0.110785	0.0625034	0.00249936
ACCS	-1.52436	-1.35381	-1.00768	-2.58525	-0.733752	4.02043e-15	0.000886899	0.00167522	3.07297e-08	0.0283601
ACD	-0.220838	0.166855	-0.45072	-0.135095	-0.625311	0.0574472	0.558808	0.0221526	0.669183	0.0324324
ACE	0.0508238	-0.190303	0.633612	-0.0428357	0.179061	0.707444	0.42095	0.100733	0.871533	0.489033
ACE2	-0.0850299	-0.546366	-0.223271	0.139878	0.166088	0.558812	0.254806	0.562753	0.584824	0.398554
ACER1	0.112661	0.130129	-0.284145	0.246272	0.294185	0.505271	0.724714	0.542317	0.440391	0.38073
ACER3	0.41095	0.196683	0.141784	0.811878	0.599027	0.00102782	0.392472	0.612101	0.00348294	0.0732021
ACHE	0.294367	0.307645	-0.539073	1.35766	-0.146693	0.140096	0.368261	0.370683	2.58531e-05	0.687479
ACIN1	0.247654	-0.0535772	0.415908	0.350825	0.501834	0.0683443	0.845164	0.131518	0.400057	0.0563379
ACKR1	0.0232482	-0.0339067	-0.111214	0.0464336	0.234482	0.876479	0.91031	0.757904	0.887734	0.559596
ACKR2	0.0622226	0.270407	-0.385011	0.0242971	0.0540166	0.573354	0.260356	0.183278	0.920193	0.8334
ACKR3	0.444232	0.331946	0.348045	-0.471773	2.05903	0.0491451	0.457976	0.357406	0.171429	5.63725e-05
ACLY	-0.0722011	-1.00386	0.437331	-0.276069	0.421416	0.753052	0.018062	0.347407	0.689243	0.314191
ACMSD	0.228484	-0.23151	0.108329	0.440041	0.546688	0.104917	0.308923	0.781874	0.132411	0.159908
ACN9	-0.949125	-0.626165	-0.024048	-0.204291	-1.79433	1.85879e-05	0.105982	0.941493	0.568032	8.11958e-06
ACO1	-0.205768	-0.0878163	-0.249525	-0.126936	-0.480968	0.101911	0.721348	0.355304	0.702019	0.129052
ACO2	-0.0332437	-0.0258992	0.24998	-0.366585	-0.0711546	0.813825	0.907615	0.360471	0.385089	0.824184
ACOT11	-0.778051	-0.936452	-0.15119	-1.67902	-0.944044	3.68326e-06	0.0249454	0.647819	3.93506e-06	0.00679292
ACOT12	-0.0504264	-0.0374862	-0.110009	0.0778156	-0.300072	0.741182	0.85697	0.774708	0.823326	0.472646
ACOT13	-0.239727	-0.651751	-0.429833	-0.231125	0.0149319	0.133736	0.0239579	0.404264	0.529199	0.953682
ACOT4	-0.386197	0.173812	-0.490876	0.186787	-1.24224	0.0793216	0.562936	0.294598	0.703906	0.0563558
ACOT6	0.320414	-0.0304081	0.0736746	0.971647	0.875954	0.0380292	0.901853	0.844749	0.00319873	0.0106089
ACOT7	0.111552	0.420335	-0.0231961	0.449392	-0.173914	0.318578	0.0911975	0.930709	0.114796	0.485111
ACOT8	-0.0489539	-0.554266	0.454712	-0.264227	-0.132383	0.716204	0.0910107	0.128702	0.465269	0.589436
ACOT9	-0.0902221	-0.403075	0.196317	-0.161197	-0.162703	0.375399	0.102949	0.382252	0.454612	0.576926
ACOX1	0.04452	-0.17928	-0.29104	0.577735	-0.0601664	0.688286	0.445478	0.283072	0.0240148	0.805873
ACOX2	0.430083	0.892994	-0.0150662	0.190939	0.947663	0.0048054	0.0087174	0.969909	0.502775	0.00548963
ACOX3	-0.593215	0.123329	-1.36631	-0.888356	-0.653519	0.00359729	0.809337	0.00293396	0.0115869	0.1358
ACOXL	-0.0199299	0.178736	-0.302118	0.202049	-0.537112	0.910153	0.735419	0.194775	0.459706	0.118902
ACP1	0.010055	0.392287	0.00458013	0.290277	-0.365652	0.928325	0.105597	0.982388	0.287401	0.165787
ACP2	-0.262024	-0.284773	0.0914152	-0.734491	-0.103075	0.0686357	0.222311	0.810756	0.00522887	0.787526
ACP5	-0.0680639	0.34173	-0.01012	-0.327525	0.0770479	0.630617	0.30912	0.975493	0.291176	0.769496
ACP6	-1.57657	-2.33322	-0.72861	-2.77908	-1.1944	9.99099e-11	2.71292e-07	0.206013	6.44985e-07	0.000755603
ACPP	-1.31797	-0.645941	0.196619	-2.80648	-1.80579	1.12256e-09	0.0642406	0.63843	8.1705e-06	1.23305e-07
ACPT	-0.189265	-0.192286	-0.346626	-0.254775	-0.23585	0.196834	0.583675	0.257511	0.366283	0.542467
ACRBP	-0.207573	-0.356078	0.0726882	0.204129	-0.643755	0.225384	0.168135	0.850742	0.37229	0.0513511
ACRC	1.91002	1.2098	3.45029	2.76213	1.53942	6.51974e-09	0.0520016	0.000142603	1.49737e-05	0.00182041
ACRV1	0.146893	-0.123835	0.472264	0.35678	0.0586942	0.164766	0.578504	0.177056	0.09915	0.771558
ACSBG1	0.213251	0.628709	0.298085	0.519808	0.000209858	0.285904	0.0697205	0.43366	0.0841816	0.999515
ACSBG2	-0.900962	0.025048	-0.7248	-0.973058	-1.8425	0.000362814	0.962741	0.18787	0.00421682	0.00147332
ACSF2	-0.531342	-0.212793	-0.636999	-0.639712	-0.167379	9.16118e-05	0.43634	0.00905846	0.0193477	0.668828
ACSF3	-0.121356	0.100576	-0.0555726	-0.0217171	-0.149597	0.283801	0.622565	0.859534	0.923603	0.528512
ACSL1	0.598724	0.430039	0.285052	-0.104957	1.39109	6.05959e-08	0.049657	0.230513	0.542931	3.12728e-06
ACSL3	0.373679	0.0974302	0.506459	0.417891	0.377427	0.00041647	0.580452	0.0700625	0.110649	0.154845
ACSL5	0.273629	0.762407	0.288787	-0.0632607	0.128337	0.0211975	0.00519467	0.404798	0.824167	0.530604
ACSL6	-0.161619	-0.753672	0.0975852	0.0457464	-0.123943	0.206453	0.0374055	0.720754	0.871624	0.61681
ACSM1	-0.13764	0.0825918	-0.886717	-0.0929296	0.122783	0.479954	0.829871	0.122995	0.741485	0.752324
ACSM3	-0.150835	-0.525501	0.438834	0.045838	-0.233824	0.305882	0.0587123	0.240241	0.847747	0.456463
ACSM5	-0.040049	-0.00699184	0.258355	-0.243211	-0.277898	0.715462	0.981137	0.298096	0.294045	0.241709
ACSS1	-0.21632	0.179891	-0.321075	0.111085	-0.528949	0.111211	0.510082	0.31691	0.65819	0.0558594
ACSS2	0.169625	-0.279017	1.18339	-0.46061	0.278716	0.272404	0.342997	0.00221066	0.101717	0.457439
ACSS3	-0.426324	0.107223	0.0115033	-0.00720851	-1.60137	0.0147901	0.783165	0.970475	0.968401	0.00150871
ACTA1	0.439017	0.727085	-0.243694	0.614497	0.419186	0.00587213	0.00616799	0.625904	0.0760771	0.101458
ACTA2	-0.218321	0.146	0.0316641	-0.528594	-1.20554	0.248283	0.665901	0.925979	0.100068	0.00660206
ACTB	-0.228504	-0.315278	-0.0822235	0.522287	-0.976922	0.334133	0.385527	0.836427	0.404391	0.0198753
ACTC1	-0.0108661	-0.153524	0.672179	-0.290161	0.225399	0.919888	0.380028	0.0197261	0.19681	0.329695
ACTG1	-0.0366019	-0.28838	-0.132805	-0.283816	0.155374	0.698209	0.257409	0.537702	0.127772	0.460631
ACTG2	0.14589	-0.0985797	0.134446	0.598518	-0.21948	0.242229	0.663402	0.695809	0.0525149	0.454513
ACTL10	0.00220319	-0.337636	-0.0593822	-0.159147	0.14955	0.993265	0.580169	0.941488	0.760228	0.706116
ACTL6A	-0.0530052	-0.186063	-0.0463554	0.00848291	-0.18554	0.664456	0.38475	0.842777	0.969854	0.583828
ACTL6B	-0.16199	-0.0945825	0.00348576	-0.270624	-0.23148	0.18568	0.603756	0.991794	0.349915	0.442515
ACTL7A	-0.0231624	0.101611	0.014489	0.0563956	0.0242749	0.869979	0.661509	0.975502	0.836378	0.915957
ACTL7B	0.127216	0.0857794	0.331675	-0.125924	0.465982	0.450934	0.813595	0.358588	0.650805	0.235179
ACTL8	-0.0173592	-0.245058	0.232725	-0.598817	0.723137	0.90626	0.243321	0.365385	0.192377	0.0340483
ACTL9	0.0109714	0.35172	-0.213964	0.267809	-0.0138881	0.939001	0.296544	0.469839	0.31506	0.970016
ACTN1	-0.0108923	-0.162279	-0.102188	0.170019	-0.147868	0.916788	0.39525	0.732292	0.572451	0.453561
ACTN2	0.0766224	0.537827	0.564167	-0.238302	-0.0550682	0.504851	0.049483	0.0335194	0.277301	0.813755
ACTN3	0.0543644	0.104632	-0.0676486	-0.0561681	0.103979	0.669445	0.642959	0.813967	0.855967	0.775157
ACTN4	0.0491177	-0.078417	-0.376251	0.090573	0.608457	0.634859	0.673035	0.0636974	0.75134	0.0079603
ACTR10	0.449573	-0.00251238	0.25017	-0.0746074	0.893127	0.000116402	0.992037	0.342477	0.755806	0.000214966
ACTR1A	0.179585	0.0453827	-0.0123068	-0.0185028	0.264255	0.0791816	0.794438	0.957752	0.947241	0.229591
ACTR1B	-0.430646	-0.286123	-0.676793	-0.582493	-0.404444	0.000748661	0.235849	0.0139392	0.056587	0.208958
ACTR2	0.0569736	-0.326841	0.272037	0.427577	-0.235542	0.70396	0.133089	0.289751	0.322263	0.223635
ACTR3	0.0501122	-0.55451	0.0510394	0.170907	0.25171	0.612125	0.00639338	0.825134	0.374488	0.35366
ACTR3B	-0.593324	0.123879	-1.60915	-0.174718	-0.886203	0.00378372	0.696419	0.00160981	0.450167	0.088854
ACTR3C	0.164284	0.450333	-0.955066	1.85677	-0.115039	0.541469	0.276256	0.176092	0.0288375	0.773469
ACTR5	-0.460595	-0.606242	-0.895946	-0.458831	-0.215423	0.000694925	0.0318002	0.0324667	0.174305	0.287095
ACTR6	0.128774	-0.405724	0.146602	0.258615	0.401788	0.278583	0.161969	0.541581	0.334223	0.132603
ACTR8	-0.109095	-0.134709	-0.284273	0.141124	0.0559796	0.40025	0.629019	0.43156	0.52245	0.831357
ACTRT2	0.198573	-0.117717	-0.200147	0.613339	0.288698	0.211265	0.769546	0.453081	0.0195412	0.430354
ACTRT3	0.510351	0.493058	-0.353698	0.806018	1.01574	0.0140928	0.345038	0.353055	0.00554825	0.0479107
ACVR1	1.52946	0.678884	0.099854	0.862438	3.38004	2.76939e-08	0.0980629	0.835553	0.040325	3.40628e-07
ACVR1B	0.0575512	0.564557	-0.661967	-0.223484	-0.0696819	0.749561	0.0681611	0.145303	0.573718	0.83347
ACVR1C	1.12102	-0.472167	2.96361	0.41636	1.65215	3.7487e-06	0.186782	0.000137365	0.146885	6.73076e-05
ACVR2A	0.323833	0.317647	0.524282	0.903607	0.161712	0.000929997	0.125266	0.02834	0.000783418	0.350094
ACVR2B	0.156451	0.575758	-0.320898	0.423476	-0.0741138	0.340905	0.0766872	0.39262	0.183521	0.836402
ACVR2B-AS1	0.112134	0.570319	-0.256294	0.717424	0.128362	0.529956	0.279793	0.308921	0.129533	0.711716
ACVRL1	-0.477554	-0.00675789	-0.474345	-0.713738	-0.672758	0.00174907	0.985802	0.176131	0.0311063	0.0132898
ACY3	0.110466	-0.312366	0.127188	0.97063	0.0929298	0.695304	0.565616	0.832713	0.0136998	0.873924
ACYP1	0.0283583	-0.273207	-0.328572	0.352637	-0.165236	0.879427	0.520832	0.431986	0.251577	0.485179
ACYP2	0.218103	0.355039	0.202417	0.216974	-0.0415878	0.110193	0.133269	0.661591	0.40706	0.865381
ADA	-0.220989	0.104291	-0.241294	-0.10911	-0.233066	0.158862	0.773398	0.434406	0.797792	0.343145
ADAD1	0.232331	0.184242	0.561171	0.0771628	0.287353	0.0309262	0.356323	0.0272005	0.726225	0.403248
ADAD2	0.0319355	-0.326483	0.215967	0.461847	0.278272	0.855572	0.434421	0.58193	0.1966	0.410802
ADAL	-0.499216	0.0783494	-0.534834	-0.579617	-0.671347	0.00440432	0.843292	0.198192	0.0158806	0.0892524
ADAM10	0.302039	0.429023	0.235533	0.623176	-0.0442641	0.0989399	0.0730342	0.36525	0.256927	0.82682
ADAM11	0.120961	0.21825	0.0726567	0.0435207	0.297493	0.27844	0.468309	0.764512	0.866288	0.280882
ADAM12	-0.291587	-0.0161278	-0.303829	-0.680392	-0.533326	0.0108295	0.936948	0.333393	0.00449481	0.0569329
ADAM15	-0.025595	-0.119268	-0.212232	0.45594	-0.175712	0.853462	0.746448	0.450725	0.141259	0.57038
ADAM17	0.890716	0.273757	1.59546	0.912527	0.774683	8.03584e-10	0.214586	4.20311e-06	0.021611	0.00900802
ADAM18	0.173388	0.299293	0.61578	-0.0865852	0.314479	0.246046	0.377532	0.0549894	0.775291	0.321814
ADAM19	-0.585899	0.0244345	-0.813946	-0.14028	-1.41446	0.000569856	0.905663	0.0132353	0.529377	0.00164556
ADAM1A	-0.191947	0.222337	-0.129484	-0.244553	-1.28553	0.470256	0.556815	0.851949	0.456137	0.0226768
ADAM2	-0.389878	-0.2137	-0.401476	-0.19963	-0.575787	0.00764	0.24936	0.0951977	0.381671	0.271201
ADAM20	0.376619	-0.262804	1.88711	0.0100234	-0.190434	0.0379824	0.230233	0.00135522	0.965659	0.617571
ADAM21	0.0764632	0.767015	-0.345105	-0.651206	0.0425969	0.715978	0.110923	0.444498	0.299062	0.897955
ADAM22	-0.35675	-0.28406	0.0535521	-0.150606	-0.894881	0.00479719	0.401677	0.76789	0.404477	0.000918188
ADAM23	-0.0820541	0.209891	-0.0761659	-0.344179	-0.0904921	0.670098	0.599619	0.872243	0.399733	0.758703
ADAM28	-0.537845	-0.0600478	0.0719003	-0.142818	-1.34996	0.00109183	0.846077	0.853603	0.53492	0.00242999
ADAM29	-0.097349	-0.0826277	-0.728222	0.0133212	0.110621	0.491848	0.784919	0.0398436	0.963092	0.725786
ADAM30	0.110439	-0.0306924	0.127962	0.30128	0.341056	0.310623	0.877672	0.596707	0.14784	0.214941
ADAM32	0.858341	0.237339	3.00802	0.0475669	0.45838	0.000180968	0.336905	0.000142414	0.857185	0.272245
ADAM33	-0.13425	-0.130971	-0.0503293	-0.11288	-0.273709	0.284829	0.5829	0.867034	0.638541	0.449433
ADAM3A	0.294786	-0.168459	0.547354	-0.0222742	0.915188	0.0556427	0.537118	0.0651209	0.92954	0.0415545
ADAM5	0.264612	0.43455	0.53075	0.411579	0.253207	0.214422	0.2291	0.374443	0.258459	0.574016
ADAM6	0.124377	-0.260371	0.219633	0.0718674	0.74733	0.574859	0.537891	0.696882	0.904814	0.0498022
ADAM7	-0.0426449	-0.132661	0.0346701	-0.0648199	0.0611573	0.694366	0.430857	0.907221	0.735392	0.816842
ADAM8	0.0633249	-0.219757	-0.130694	0.325385	0.328864	0.639437	0.536886	0.661646	0.173561	0.278222
ADAM9	0.501315	-0.296981	0.696031	1.14652	0.638934	0.00519213	0.274802	0.00175264	0.0348237	0.0722828
ADAMDEC1	0.0808327	0.149553	-0.210819	0.0828395	0.362876	0.526236	0.412669	0.521943	0.675926	0.309268
ADAMTS1	-0.571047	-0.335862	2.18968	0.49791	-3.12764	0.0239352	0.0849228	1.66686e-07	0.0784148	1.61745e-08
ADAMTS10	0.0507763	-0.169915	0.167027	0.0698682	0.0972987	0.668102	0.622897	0.553734	0.804114	0.704363
ADAMTS12	0.0817974	0.152606	-0.0834934	0.190355	0.605146	0.61138	0.649504	0.782221	0.561093	0.164711
ADAMTS13	-0.039973	0.395579	0.0295144	-0.550878	0.238844	0.790311	0.0920599	0.933339	0.0987105	0.476072
ADAMTS14	-0.267448	-0.23496	-0.155391	-0.241351	0.0545747	0.216097	0.44601	0.755493	0.519596	0.915267
ADAMTS15	-0.113601	-0.329572	-0.57086	0.259668	0.269812	0.432366	0.300043	0.2017	0.326982	0.330054
ADAMTS16	0.0769857	-0.499452	0.565266	0.239055	0.450421	0.642018	0.11726	0.20313	0.377599	0.251173
ADAMTS17	-1.28183	-0.928576	-0.0792549	-0.222187	-2.71298	9.95178e-07	0.000701993	0.854939	0.503926	1.92437e-05
ADAMTS18	0.00133293	0.211183	-0.164556	-0.152753	0.143705	0.990731	0.398276	0.630176	0.523119	0.571794
ADAMTS19	-0.443902	-0.55894	-0.594347	-1.17042	-0.0155584	0.000729532	0.0537819	0.100866	0.000655111	0.947842
ADAMTS2	-0.127006	0.351507	-0.295776	-0.68903	0.0887169	0.365095	0.305749	0.309932	0.0288212	0.740039
ADAMTS20	-0.0839412	-0.17269	-0.200524	0.0948783	-0.0591822	0.373786	0.399604	0.454053	0.640967	0.779455
ADAMTS3	-0.711849	-1.40082	0.197547	-1.9233	-0.36247	0.000681145	0.000475997	0.739521	2.64335e-07	0.317644
ADAMTS5	-0.945136	-1.01218	0.329366	-0.969862	-1.53818	4.78928e-09	0.00042399	0.24979	0.0179099	1.22199e-05
ADAMTS6	-0.31522	-0.76268	0.872612	-0.902288	-0.428522	0.0427062	0.0312518	0.0039136	0.00708345	0.139734
ADAMTS8	-0.0469732	-0.297014	0.084838	0.113914	-0.199935	0.664743	0.155609	0.745589	0.602794	0.41791
ADAMTS9	-0.513459	-0.309692	-0.542436	-1.40613	-0.101023	0.00593395	0.641641	0.101977	7.42424e-05	0.712335
ADAMTS9-AS2	-0.171458	-0.0343876	-0.298162	-0.479909	0.156291	0.123962	0.836003	0.31238	0.163417	0.463008
ADAMTSL1	0.114501	0.155301	0.111828	-0.15733	0.21689	0.243823	0.415345	0.698685	0.510421	0.278502
ADAMTSL2	-0.173176	-0.0970292	-0.467041	-0.380527	-0.115876	0.242835	0.69667	0.227039	0.318361	0.71806
ADAMTSL3	0.123312	-0.0678823	0.331279	-0.08328	0.345641	0.28028	0.768137	0.342726	0.697299	0.171698
ADAMTSL4	-0.628699	-0.390298	-0.70362	-0.0306442	-0.631835	0.0154022	0.287932	0.274803	0.953918	0.21629
ADAMTSL5	-0.1037	-0.337655	0.0778255	-0.130894	-0.1027	0.514067	0.209629	0.848652	0.652993	0.804665
ADAP1	-0.0553725	-0.0395267	-0.183944	-0.242708	-0.146929	0.691444	0.904808	0.452223	0.342926	0.653161
ADAP2	-0.154105	0.0654973	-0.423362	0.772209	-0.676462	0.311558	0.787011	0.352925	0.0507385	0.0056302
ADAR	-0.384654	-0.392898	-0.968997	0.128169	-0.50557	0.000953501	0.106795	0.00101269	0.510157	0.05627
ADARB1	-0.277169	0.125385	-0.556934	-0.33151	-0.645389	0.00624878	0.527431	0.0806226	0.0691357	0.0126763
ADARB2	-0.0369829	0.0658779	-0.240611	0.163966	0.186156	0.796386	0.828953	0.506089	0.604118	0.512516
ADARB2-AS1	-0.0233206	-0.187442	-0.573841	-0.097991	0.318688	0.874099	0.516574	0.169697	0.737056	0.222722
ADAT1	-0.663143	-0.712764	-0.970043	-0.725709	-0.724851	8.76408e-07	0.00638068	0.000768915	0.00508712	0.0531254
ADAT2	-1.24371	-0.523936	-1.86136	-1.28668	-1.56573	2.73901e-07	0.0851377	0.00557184	0.000675346	0.0194145
ADAT3	0.560964	0.594443	0.196424	0.648245	0.515961	0.000141408	0.0261325	0.638694	0.0437029	0.0697369
ADCK1	-0.94686	-0.470934	-0.690832	-1.58458	-0.91194	1.58704e-05	0.13852	0.110741	0.00428882	0.102264
ADCK2	-0.18644	0.305428	0.132758	-0.744125	-0.775301	0.298213	0.396637	0.654545	0.162252	0.0278933
ADCK3	-0.0422085	0.181982	-0.406631	0.297729	0.0536172	0.755657	0.509848	0.301685	0.212691	0.843999
ADCK4	-0.301735	0.147612	-0.56469	-0.18103	-0.348483	0.062636	0.43773	0.0588582	0.350848	0.502349
ADCK5	-0.213248	-0.265887	-0.447654	-0.134983	0.0993404	0.130964	0.225677	0.223669	0.704829	0.739236
ADCY1	-0.47858	-0.723096	0.163045	-1.32213	-0.486115	0.00015937	0.00528892	0.590878	7.03955e-06	0.0613977
ADCY10	0.51479	0.0168078	1.26085	0.403771	0.453618	0.000214756	0.937629	0.00502812	0.136687	0.0573471
ADCY10P1	0.405103	0.642889	0.221981	0.24389	0.596925	0.0156443	0.0584128	0.489433	0.336916	0.0896831
ADCY2	-0.282743	-0.0100625	-0.785008	-0.233938	-0.386255	0.0550496	0.980239	0.0323061	0.316829	0.253406
ADCY3	-0.386327	-0.564164	-0.398596	-0.781493	-0.349116	0.00554795	0.00490044	0.235218	0.0252322	0.297534
ADCY4	-0.583222	0.252606	-0.222974	0.368203	-1.25631	0.0174758	0.499473	0.737529	0.172819	0.0119641
ADCY5	-0.0502962	0.121003	0.0789983	-0.216434	-0.115267	0.77546	0.777993	0.847592	0.719411	0.560465
ADCY6	-0.611784	0.499333	-0.289028	-0.693095	-1.23981	0.00172699	0.118261	0.612559	0.0367721	0.00221262
ADCY7	-0.154648	-0.19661	0.368347	-0.147227	-0.0901607	0.186528	0.395863	0.234424	0.458432	0.76678
ADCY8	0.565646	-0.314833	0.280325	0.814328	0.63695	0.00011672	0.359087	0.307949	0.00533344	0.0495881
ADCY9	-0.485511	0.342489	-0.746499	-0.41356	-1.17703	0.000214818	0.123766	0.0205752	0.0978356	0.000188706
ADCYAP1	0.139691	0.39865	-0.0872976	0.0752434	0.297245	0.144238	0.138305	0.693997	0.702859	0.186377
ADCYAP1R1	-0.207886	-0.0552562	0.0885758	-0.861616	-0.23564	0.0835538	0.787835	0.737365	0.0136563	0.391926
ADD1	0.0494376	0.435629	-0.182097	-0.169526	0.0220117	0.584887	0.0206199	0.306283	0.477832	0.933976
ADD2	0.205003	0.198471	-0.22346	0.270783	0.224155	0.108203	0.299775	0.488321	0.259363	0.393893
ADD3	-0.553655	-0.201857	-0.0219889	-0.484216	-1.11606	7.14584e-06	0.329307	0.911567	0.0390942	0.000300739
ADD3-AS1	0.0876217	0.303597	0.299048	-0.0601142	-0.361821	0.567607	0.263142	0.317311	0.914231	0.186124
ADGB	-0.0372672	-0.453977	-0.308649	0.139602	0.581622	0.84112	0.304641	0.492888	0.616691	0.169363
ADH1A	-0.0094231	-0.215882	-0.135342	-0.115193	0.454093	0.913746	0.216388	0.562142	0.525767	0.0777024
ADH1B	0.172922	0.219111	0.184082	0.213182	0.414651	0.0295092	0.217171	0.361911	0.287642	0.0820976
ADH1C	-0.0802058	-0.124924	-0.257859	0.178163	-0.522723	0.526646	0.702712	0.431998	0.476867	0.0573228
ADH4	-0.111383	-0.0772941	-0.597561	-0.0415582	0.182856	0.413811	0.697864	0.254882	0.885881	0.356984
ADH5	-0.0320581	-0.0158442	-0.0271873	0.243681	-0.368811	0.746316	0.939076	0.889263	0.196171	0.10369
ADH6	0.250208	-0.112356	1.16444	0.171837	0.317265	0.0661556	0.634499	0.00212172	0.489777	0.301067
ADH7	-0.156645	-0.00245111	-0.865735	0.00721944	0.119739	0.244477	0.989861	0.0856708	0.977557	0.627455
ADHFE1	0.205283	-1.09267	0.87599	0.345635	0.671128	0.381651	0.0118233	0.0728555	0.617887	0.142163
ADI1	0.327022	-0.119228	0.253279	0.417727	0.488449	0.000552328	0.574248	0.333613	0.0334881	0.0243144
ADIG	0.0164607	-0.756748	-0.0604752	-0.248292	0.873886	0.920782	0.059465	0.849908	0.393418	0.0372525
ADIPOQ	0.229731	-0.350332	-0.0816922	0.346733	0.990181	0.192895	0.187059	0.735264	0.416821	0.0332959
ADIPOR1	0.23223	0.173364	-0.0621919	0.0616827	0.340772	0.0560039	0.384721	0.747421	0.850535	0.242869
ADIPOR2	0.401983	0.309832	0.868314	0.606634	0.0828724	0.000636759	0.110577	0.00718422	0.0172303	0.761274
ADIRF	0.381575	0.193303	-0.0879164	-0.195903	1.83464	0.154487	0.814721	0.807631	0.64445	0.00187296
ADIRF-AS1	-0.327231	-0.462239	-0.642884	0.11446	-0.301526	0.0242036	0.0853755	0.0139084	0.639726	0.307397
ADK	-0.481494	-0.388249	-0.16107	-0.717928	-0.774812	2.80624e-05	0.0436392	0.496105	0.0210686	0.00951495
ADM	2.12782	1.77766	3.69838	1.0271	2.82084	7.94215e-16	1.15213e-06	4.75388e-07	0.00237478	8.40637e-07
ADM2	0.240203	0.10032	-0.0189374	0.148698	0.633343	0.107288	0.756399	0.956017	0.43807	0.139222
ADM5	0.28575	0.694349	0.114341	0.736295	0.515986	0.150284	0.0619175	0.772979	0.118653	0.336875
ADNP	-0.672979	-0.231631	-1.00792	-0.146864	-1.01018	0.000334104	0.266485	0.00282315	0.758032	0.00313838
ADNP2	0.129124	0.629202	0.465241	-0.122528	0.042955	0.307289	0.0317841	0.149119	0.658227	0.863687
ADO	0.13475	0.0646475	-0.435281	0.546651	0.161894	0.181891	0.712263	0.148879	0.0109451	0.432443
ADORA1	0.0137771	-0.0435181	-0.476883	0.203447	0.114747	0.927957	0.903306	0.267668	0.360064	0.712699
ADORA2A	0.700186	0.607813	2.42129	-0.397735	0.0700627	0.0274923	0.102502	0.00145697	0.336572	0.940804
ADORA2A-AS1	-0.113362	-0.293261	-0.217832	-0.152928	-0.116234	0.291798	0.198306	0.436001	0.543675	0.652288
ADORA2B	0.503494	0.609884	-0.838933	0.0436367	1.79664	0.0735502	0.0124475	0.0137542	0.910328	0.0420987
ADORA3	-0.701197	0.0417465	0.330915	-0.0315014	-2.15671	6.26285e-06	0.79794	0.086489	0.860313	7.56931e-07
ADPGK	0.0077654	0.0325359	0.0250009	0.131993	-0.0237298	0.936976	0.869814	0.924871	0.521823	0.931835
ADPRH	0.358952	-0.271176	-0.287638	0.0996847	0.789825	0.00558337	0.187389	0.175373	0.699585	0.00569813
ADPRHL1	0.242553	0.190874	0.0890452	-0.272968	0.862978	0.291316	0.607691	0.892068	0.428709	0.0934689
ADPRHL2	-0.197613	-0.0394765	-0.628747	-1.18672	0.565461	0.215095	0.91167	0.0361676	0.00180302	0.0590257
ADPRM	0.324277	0.164297	0.692753	0.103619	0.150794	0.0321475	0.565185	0.0225557	0.65983	0.63036
ADRA1A	0.0199969	-0.194034	-0.0527451	0.0103398	0.300286	0.797615	0.310867	0.798653	0.957825	0.171196
ADRA1B	-0.0643182	-0.38322	-0.133886	0.100585	-0.172586	0.640577	0.267656	0.732457	0.67233	0.579038
ADRA1D	0.0429835	0.0638373	-0.33556	0.22231	-0.0260786	0.759043	0.848477	0.298081	0.502455	0.92971
ADRA2A	-0.222112	0.198746	0.525005	-0.591032	-0.330078	0.381297	0.759763	0.209532	0.346436	0.550029
ADRA2B	0.165479	0.0158918	0.439733	0.235357	0.283959	0.239783	0.950892	0.202574	0.275848	0.3772
ADRA2C	0.338915	0.658842	0.0802119	-0.974143	1.16543	0.0791561	0.0393277	0.826745	0.0044346	0.0251169
ADRB1	-0.0100954	0.400225	-0.104441	0.288596	-0.0385465	0.948364	0.120017	0.83021	0.0897787	0.904428
ADRB2	-0.500001	0.5549	0.695373	0.628414	-2.15396	0.0745805	0.507557	0.0913241	0.149066	3.11656e-06
ADRB3	0.00426596	-0.220347	-0.0401908	0.192228	-0.0171143	0.965477	0.313531	0.854689	0.487249	0.94121
ADRBK1	-0.080776	-0.16389	0.167241	-0.172595	0.0828813	0.566801	0.64545	0.543958	0.524877	0.830023
ADRBK2	-0.928406	-0.322952	-0.195974	-0.720985	-1.45862	3.75808e-09	0.163153	0.535494	0.047516	1.00425e-05
ADRM1	0.812407	0.901215	0.184127	1.15786	0.989647	4.83418e-11	0.00178789	0.3264	0.000258667	0.0015122
ADSL	-0.707401	-0.792172	-0.282773	-1.19403	-0.794811	5.93953e-09	0.00514146	0.159814	0.00180425	0.000957718
ADSS	-0.0395822	-0.0577684	0.172274	-0.0438313	-0.0217013	0.790961	0.860523	0.622914	0.895301	0.940998
ADSSL1	-0.015751	-0.68814	1.30912	-0.835644	0.339513	0.961107	0.139119	0.0952205	0.0334967	0.738835
ADTRP	-0.242788	-0.18379	0.123674	0.232719	-0.707256	0.165849	0.466765	0.576528	0.366187	0.0444943
AEBP1	0.157313	0.122558	0.750237	-0.316167	-0.0914566	0.342931	0.651387	0.152698	0.277967	0.773733
AEBP2	0.348276	0.133561	0.165218	1.11758	-0.41015	0.122816	0.689128	0.678016	0.0431063	0.350423
AEN	0.773318	2.01237	0.532922	1.35659	0.356209	4.11057e-06	5.55723e-07	0.0767657	0.000387703	0.251113
AES	0.253852	0.137992	-0.119848	0.326963	0.57264	0.0289215	0.559906	0.612005	0.168019	0.0571579
AFAP1	-0.707503	-0.836102	-1.18463	-0.331174	0.00928461	0.00330881	0.0256787	0.0688966	0.204116	0.98718
AFAP1-AS1	-0.0830742	0.24574	-0.339951	-0.418642	-0.153947	0.570351	0.538556	0.303058	0.0691322	0.630836
AFAP1L1	0.171745	-0.130486	-0.0214276	-0.195321	0.729236	0.193363	0.635333	0.950322	0.54487	0.00637739
AFAP1L2	-0.652775	-0.581742	-0.705872	-2.63074	0.294725	0.000677348	0.0764731	0.0130303	7.61057e-07	0.430334
AFF1	0.669154	0.257915	1.38805	0.258339	0.755295	3.23517e-05	0.468825	0.00173204	0.418211	0.00761978
AFF2	0.0467645	-0.224178	-0.012706	-0.0378373	0.301289	0.646697	0.413323	0.960789	0.844392	0.254836
AFF3	-0.323841	-0.307222	-0.0680972	-0.142623	-0.37064	0.00270201	0.209614	0.762688	0.597401	0.158092
AFF4	0.877654	0.396696	1.12569	1.45315	0.586027	5.04836e-08	0.247282	0.00136495	0.000316579	0.026401
AFG3L1P	0.35137	0.706281	0.163293	0.783294	0.00610137	0.00133545	0.00479201	0.562626	0.000876532	0.979852
AFG3L2	0.0299295	0.36285	-0.0715946	-0.278902	0.00889009	0.777067	0.0242059	0.787058	0.415776	0.95882
AFM	0.0723713	0.111435	0.0321794	0.0981142	0.148041	0.471324	0.608935	0.908525	0.704878	0.42278
AFMID	0.163824	1.28481	-0.650222	0.486332	-0.194633	0.3592	0.000779574	0.125131	0.251593	0.497614
AFP	0.672789	0.707312	1.90516	0.057302	0.221838	0.000286037	0.0279774	0.00662575	0.809142	0.411877
AFTPH	0.211872	0.0482347	0.489738	0.293135	0.373021	0.0205268	0.805958	0.0198555	0.170257	0.115385
AGA	-0.177507	-0.381573	0.0835672	-0.211995	-0.18833	0.0880627	0.0660579	0.734389	0.388526	0.512087
AGAP1	-0.970399	0.00121845	-1.21422	-0.892136	-1.17731	1.35465e-06	0.995733	0.00914035	0.00138037	0.0258008
AGAP11	0.685506	-1.06568	1.75255	-0.373448	0.511448	0.0367989	0.00196757	0.00399342	0.17569	0.331274
AGAP2	-0.0254534	0.0424191	0.188355	0.014712	0.315503	0.860702	0.884253	0.388958	0.974133	0.176574
AGAP2-AS1	-0.151212	-0.752394	-0.201994	-0.279228	0.415642	0.380467	0.104374	0.446386	0.168924	0.248491
AGAP3	0.112197	0.257985	-1.1111	0.338525	0.557307	0.505763	0.420517	0.00248867	0.267488	0.0782093
AGBL2	-0.14267	-0.154358	-0.495773	0.0411707	0.829585	0.484345	0.582552	0.191116	0.893834	0.0124036
AGBL3	-0.388344	-0.0681178	-0.141793	0.504147	-1.31704	0.194111	0.93024	0.775839	0.387509	0.0551113
AGBL5	-0.287414	0.0655686	0.146461	-0.781197	-0.564937	0.0168617	0.777931	0.56299	0.0101731	0.0187864
AGER	-0.120435	-0.724949	0.438746	0.120861	0.0912596	0.458771	0.00190284	0.351619	0.716933	0.795046
AGFG1	0.574345	0.190359	0.460661	0.823443	1.01251	2.63129e-06	0.288611	0.0893975	0.00182523	0.000603843
AGFG2	-0.50391	-0.603008	-0.531286	-0.335215	-0.575713	0.0045193	0.0491487	0.160832	0.366015	0.087683
AGGF1	-0.431239	-0.546516	-0.763758	-0.87195	-0.142842	0.000198276	0.0187969	0.0218849	0.00195144	0.527105
AGK	-0.661291	-0.635207	-0.607806	-0.574787	-0.531027	4.34586e-06	0.00116273	0.0135825	0.0152244	0.196161
AGL	-0.75598	-0.13129	-0.667243	-0.691302	-1.00988	1.85532e-09	0.542891	0.00428684	0.0199033	0.00037443
AGMAT	-0.740677	-1.54805	-0.622935	-0.403766	-0.697366	0.00073103	0.0258009	0.265066	0.0507578	0.0349074
AGO1	-0.404999	-0.458966	-0.587401	-1.00713	-0.179983	0.0205024	0.28664	0.0600672	0.0428179	0.463068
AGO2	1.03866	0.964023	0.831945	1.20687	1.20475	6.28364e-11	0.00229864	0.00564796	0.00730665	0.00069551
AGO3	0.599611	0.442564	1.08312	0.159361	0.609235	0.0325018	0.574135	0.0161669	0.724994	0.410095
AGO4	-0.13817	-0.17604	-1.02952	0.377098	-0.0514202	0.310214	0.456803	0.00921872	0.170896	0.847838
AGPAT1	0.00324135	0.136817	0.0441689	-0.210589	0.00764925	0.971366	0.475513	0.867345	0.400078	0.967078
AGPAT2	0.148732	0.0139559	0.034114	0.324164	0.2639	0.164749	0.958019	0.902941	0.130317	0.322048
AGPAT3	-0.0934961	-0.0845457	-0.237249	0.15512	-0.403456	0.329334	0.687133	0.28012	0.50633	0.0864973
AGPAT4	-0.167617	0.679056	-0.692854	-1.49865	0.297631	0.311159	0.0412712	0.0872857	0.00119054	0.25476
AGPAT4-IT1	0.00553515	0.196345	-0.39077	-0.477406	0.449908	0.979092	0.658126	0.385585	0.398678	0.379372
AGPAT5	-0.390112	-0.103671	-1.16053	-0.227015	-0.608496	0.00266477	0.476544	0.00188218	0.478715	0.00906604
AGPAT6	0.200394	0.784903	0.124942	-0.132062	-0.100601	0.278217	0.00105737	0.675879	0.447078	0.839927
AGPAT9	2.98328	1.24197	2.99207	1.62771	5.58188	1.53943e-19	0.000115483	4.47904e-07	0.00189233	2.30819e-13
AGPS	-0.375521	-0.450705	-0.267773	-0.0346194	-0.456993	0.000617787	0.0113766	0.265519	0.9132	0.0166812
AGR2	0.0277567	-0.0137229	0.882617	-0.507791	0.133464	0.878788	0.963546	0.157374	0.106713	0.672815
AGR3	-0.0619494	-0.0247909	0.0843322	-0.165589	-0.352189	0.569441	0.921351	0.760805	0.504001	0.213829
AGRN	-0.455375	-0.28682	-0.847267	-0.52665	-0.451279	0.000675979	0.163217	0.0326507	0.00905368	0.193179
AGRP	0.0800487	-0.0618046	0.437033	-0.47534	0.524761	0.575567	0.815048	0.325818	0.0251242	0.152879
AGT	0.0852992	0.0848214	0.156466	0.340707	-0.0776044	0.452696	0.764468	0.530769	0.218358	0.775956
AGTPBP1	-0.147115	0.0434672	-0.271805	-0.609334	-0.0574126	0.236462	0.869561	0.346731	0.0749643	0.834461
AGTR1	0.0239686	1.71434	-0.246082	-1.25431	-0.170073	0.893449	0.00499017	0.208915	0.00109453	0.468957
AGTR2	-0.042205	0.026286	-0.170788	0.0260677	-0.0152173	0.586132	0.871507	0.404716	0.88322	0.933671
AGTRAP	-0.303819	-0.14044	0.208267	-0.65183	-0.697532	0.0818852	0.671733	0.370216	0.0381294	0.0508582
AGXT	0.183214	0.778647	0.311441	-0.503192	0.162611	0.277104	0.00325674	0.326684	0.266667	0.733262
AGXT2	0.0452664	-0.0203875	-0.471802	0.168672	0.471841	0.733735	0.945199	0.180699	0.491509	0.100703
AHCTF1	-0.35865	0.161889	-0.987174	0.459934	-0.713875	0.0213542	0.516834	0.00754805	0.184505	0.00713375
AHCY	-0.150181	0.405642	-0.428923	0.0675302	-0.573578	0.161619	0.113535	0.0542609	0.772595	0.0104421
AHCYL1	-0.185007	-0.581903	0.719763	-0.73281	-0.382949	0.209206	0.0147353	0.0187925	0.0582672	0.166066
AHCYL2	0.30763	-0.0426541	-0.103022	0.760009	0.211321	0.0252913	0.855851	0.699958	0.00348614	0.575469
AHDC1	0.0182715	-0.267323	-0.109993	-0.0235039	0.407784	0.901926	0.338228	0.741789	0.928934	0.299609
AHI1	-0.132503	0.378085	-0.00811962	-0.0982876	-0.611266	0.324914	0.112004	0.983014	0.636582	0.0860312
AHNAK	0.498195	0.712094	-0.352796	-0.319062	1.10227	0.00356278	0.119603	0.136135	0.190829	0.00603154
AHNAK2	-0.729976	0.286632	-0.509107	-1.5174	-0.574568	0.000167937	0.561704	0.090074	0.000745389	0.0438372
AHR	-0.203829	-0.0229556	0.36296	-0.366421	-0.683229	0.0523933	0.906705	0.154883	0.0828348	0.0169803
AHRR	-0.310252	-0.226383	0.798307	-0.417846	-0.808248	0.0751365	0.425789	0.180679	0.274154	0.00119164
AHSA1	1.66077	0.943176	1.0526	1.67717	2.22137	8.43641e-19	0.000483967	0.0111911	9.17547e-06	3.86126e-08
AHSA2	-0.264398	-0.710396	0.129321	-0.528554	0.0687229	0.131971	0.0843993	0.768269	0.194982	0.787684
AHSG	0.136953	-0.165561	0.240433	0.231833	0.370431	0.331509	0.7005	0.376622	0.309969	0.207045
AHSP	0.241458	0.0634206	0.141156	0.857052	-0.0607492	0.0449204	0.774997	0.638406	0.0117673	0.818586
AICDA	0.0603471	-0.0935422	0.175726	0.0564958	0.443671	0.607862	0.654321	0.643333	0.806352	0.0694008
AIF1	-0.217152	-0.0611945	-0.0941016	0.0817321	-0.470183	0.0477738	0.783462	0.675416	0.663881	0.135774
AIF1L	-0.166758	0.0264982	-0.314097	-0.60363	0.108903	0.335905	0.896262	0.595687	0.0966628	0.720748
AIFM1	-0.300486	-0.277564	-0.226736	-0.555833	-0.427277	0.00242077	0.27394	0.339762	0.0359169	0.050052
AIFM2	1.09948	0.352143	0.876939	0.57003	1.7667	4.25719e-12	0.0596251	0.0220456	0.032349	5.5367e-08
AIFM3	-0.35493	0.28957	-0.507171	-0.562689	-0.000419097	0.0674345	0.325289	0.31847	0.232249	0.999023
AIG1	-0.340639	-0.307129	-0.164198	-0.418167	-0.149395	0.00390624	0.323819	0.563792	0.141156	0.433311
AIM1	-1.39484	-1.30835	-0.273853	-0.704179	-2.50959	3.52644e-12	0.000413069	0.206935	0.166082	4.24963e-08
AIM1L	-0.144958	0.414638	-0.688736	-0.0963101	0.0186928	0.217818	0.155917	0.00777159	0.74187	0.938092
AIM2	-0.178723	0.145237	-0.504455	0.128307	-0.518931	0.214906	0.509477	0.149851	0.638827	0.0957611
AIMP1	-0.0859814	0.0372465	0.0917711	0.0496992	-0.350109	0.313848	0.822234	0.704436	0.830901	0.0925096
AIMP2	-0.415185	-0.0489223	-0.747878	-0.252233	-0.595719	0.000389679	0.838486	0.00568814	0.452657	0.0160562
AIP	0.0539196	-0.0788865	0.112617	0.152212	0.024478	0.554445	0.74411	0.652228	0.549716	0.891792
AIPL1	0.13943	-0.00286761	0.313239	0.0719944	0.17277	0.28722	0.99221	0.284119	0.828924	0.598794
AIRE	0.0229026	-0.0781854	-0.116069	0.245438	0.326286	0.856635	0.800883	0.663788	0.435911	0.280804
AJAP1	-0.292156	-0.0294098	-0.664864	-0.371332	-0.163447	0.0329714	0.9118	0.0250247	0.200864	0.66708
AJUBA	0.270895	0.423077	-0.257594	-0.0718545	0.75132	0.196002	0.193682	0.452322	0.881931	0.0224613
AK1	-0.169587	-0.146596	-0.0455578	-0.291796	-0.381418	0.0556852	0.528737	0.827178	0.147247	0.090999
AK2	-0.0926971	0.151579	-0.110713	0.410043	-0.249143	0.422679	0.415014	0.663725	0.0909752	0.349258
AK3	-0.373584	-0.364889	-0.395157	0.0527699	-0.842994	0.00114604	0.0630635	0.0599615	0.883794	0.00151284
AK4	0.440579	0.572632	-0.176766	0.365017	2.05841	0.0346802	0.0395921	0.531192	0.316399	2.51949e-05
AK5	-0.182288	-0.0520463	-0.0793631	-1.0432	0.0756135	0.209404	0.781898	0.793113	0.00173313	0.828441
AK7	-0.262765	-0.310649	-0.326012	-0.528816	0.245922	0.144808	0.309509	0.494051	0.0541898	0.308913
AK8	0.972266	-0.330439	-0.718139	0.0452664	3.26406	0.0019069	0.376496	0.0952995	0.929809	5.4304e-05
AK9	-0.276491	-0.133166	-0.243063	-0.173199	-0.443492	0.128425	0.604156	0.674409	0.581968	0.185094
AKAP1	-0.441971	-0.17253	-0.764996	-0.427246	-0.528704	0.00111807	0.48689	0.0313573	0.258097	0.0887588
AKAP10	-0.172728	-0.057499	0.111005	-0.23155	0.0530699	0.355108	0.897981	0.704332	0.564906	0.891812
AKAP11	-0.42448	-0.424203	-0.233428	0.0597718	-0.833607	0.0188164	0.153638	0.483929	0.90214	0.0089913
AKAP12	-0.267671	-0.471144	-0.0562839	-0.695307	-0.234564	0.0292626	0.0281112	0.88445	0.0206196	0.337104
AKAP13	0.104277	0.175768	-0.138821	-0.682751	0.688533	0.302752	0.36479	0.507503	0.0124688	0.0037636
AKAP14	-0.194563	-0.0435901	-0.335648	-0.0609029	-0.112921	0.195834	0.913283	0.306387	0.863249	0.638219
AKAP17A	0.42876	0.535455	0.335213	0.211917	0.68772	0.000164851	0.0502964	0.224055	0.40506	0.0112106
AKAP3	0.662314	1.24502	0.735423	0.9256	0.442345	0.00078843	0.0103958	0.144889	0.0688412	0.115551
AKAP4	-0.326151	0.192933	-0.557241	-1.08518	-0.0121206	0.0344372	0.467006	0.133156	0.0108835	0.972991
AKAP5	0.169608	0.059538	0.101751	0.534916	-0.05634	0.155009	0.8842	0.690947	0.0202488	0.772534
AKAP6	-0.228828	-0.379935	0.300544	-1.35659	-0.13121	0.238271	0.256074	0.555018	0.0168298	0.568667
AKAP7	-0.930977	-0.641026	-1.26748	-0.87341	-1.08248	1.17939e-14	0.00345757	0.000401905	0.00101167	1.58795e-05
AKAP8	0.201785	0.655973	-0.636113	0.41139	0.333628	0.0251954	0.00101654	0.00330565	0.075199	0.0751847
AKAP8L	0.76696	0.672456	0.271667	0.859761	0.813075	9.29205e-07	0.0111132	0.508383	0.00665519	0.00628532
AKAP9	-0.416655	0.225646	-0.202889	-0.118859	-0.959521	0.00258753	0.417094	0.447148	0.633632	0.0122633
AKIP1	-0.296187	-0.303895	-0.0188319	0.230823	-0.49581	0.00870366	0.128287	0.924209	0.271806	0.0227112
AKIRIN1	0.416302	0.482483	0.497994	1.04235	-0.341189	0.0085041	0.0592408	0.0531479	0.00508313	0.183275
AKIRIN2	0.733693	-0.057645	1.25954	1.07092	0.818955	0.00113979	0.869709	0.0393534	0.0214077	0.056729
AKNA	-0.435583	0.152993	-0.0716763	-0.144426	-0.723639	0.00564121	0.615662	0.877861	0.581693	0.00716881
AKNAD1	0.454761	-0.0627364	-0.873057	0.389281	1.0627	0.0384605	0.823278	0.0783636	0.382507	0.0474157
AKR1A1	-0.365551	-0.206412	-0.154027	-0.549699	-0.722471	0.000211264	0.353526	0.480106	0.0121653	0.0106843
AKR1B1	-0.0567573	-0.0228539	-0.0412935	-0.2277	-0.306537	0.633361	0.921631	0.872975	0.547487	0.204887
AKR1B10	0.528441	-0.131608	0.362485	0.463557	0.549118	7.06262e-05	0.582734	0.323318	0.0430374	0.0616835
AKR1C1	1.94206	-0.396955	5.90795	0.983404	0.622124	2.89484e-07	0.493536	1.5382e-08	0.00240735	0.214984
AKR1C2	0.862028	0.223831	2.0037	2.54203	0.0601658	0.00227153	0.762669	2.91452e-05	0.000394643	0.879685
AKR1C3	1.23952	1.03895	1.82777	2.96843	0.292284	6.93149e-08	0.0178719	5.54588e-06	2.56432e-06	0.535182
AKR1C4	0.424087	-0.467235	0.616808	0.628718	0.871565	0.0533741	0.273898	0.160368	0.178655	0.0538933
AKR1C6P	0.0323967	-0.144879	0.0346257	0.22942	0.335327	0.823691	0.555111	0.917216	0.520786	0.216398
AKR1D1	-0.0308665	-0.0447924	0.0870582	-0.306932	0.0928499	0.716415	0.763575	0.745741	0.117427	0.693585
AKR1E2	0.0190885	0.0131971	-0.0467955	0.0183178	-0.243135	0.900503	0.940762	0.936659	0.940887	0.333605
AKR7A2	-0.674921	-0.779167	-0.251397	-1.26947	-0.36358	4.436e-07	0.000610403	0.330067	0.0017931	0.207973
AKR7A3	0.151724	0.0528248	-0.120805	-0.150862	0.273327	0.500648	0.889626	0.840607	0.680149	0.630943
AKT1	-0.0494874	-0.387343	-0.360526	-0.413131	0.330351	0.648696	0.080107	0.13256	0.0425119	0.272665
AKT1S1	0.699915	0.520476	0.583675	0.718088	1.1108	3.42735e-07	0.0677349	0.1108	0.00458506	0.000207282
AKT2	0.00895887	-0.256696	0.181132	0.180876	0.167021	0.932619	0.294891	0.439131	0.488613	0.448802
AKT3	-0.46339	-0.765304	0.244248	-0.669931	-0.665525	0.00133475	0.00311906	0.380011	0.014972	0.0171403
AKTIP	-0.25915	0.20055	0.0153876	-0.171584	-0.854975	0.0436081	0.339487	0.95119	0.581575	0.0114339
ALAD	-0.383144	-0.317128	-0.0146668	-0.872673	-0.649118	0.0289108	0.50468	0.969235	0.0170002	0.0518802
ALAS1	0.591633	0.566769	0.566939	1.03927	0.194193	1.0549e-05	0.0306916	0.124452	0.00392997	0.334883
ALAS2	0.194126	-0.012415	0.402793	0.367712	0.043086	0.0923824	0.966183	0.122398	0.287791	0.854923
ALB	0.291584	0.165384	1.36642	0.151598	-0.0849029	0.0389442	0.589797	0.00036526	0.484941	0.772988
ALCAM	-0.30802	-0.26612	-0.251578	-0.79396	-0.0949767	0.000575034	0.206702	0.155377	0.00376601	0.582024
ALDH16A1	-0.128396	0.410346	-1.19368	-0.296761	0.161808	0.498296	0.289887	0.00251013	0.46759	0.670442
ALDH18A1	-0.58483	0.178171	-0.678907	-0.472372	-1.20166	8.26766e-05	0.416191	0.0267625	0.0962039	0.00016139
ALDH1A1	-0.207065	0.372169	0.0560905	-0.134706	-0.126846	0.20054	0.183253	0.898093	0.517344	0.548241
ALDH1A2	0.872353	0.318181	0.38302	-0.0280717	1.7101	3.08001e-06	0.0786248	0.102445	0.90145	3.9261e-05
ALDH1A3	-0.608322	-0.722202	-1.17132	-1.95306	-0.528102	0.016466	0.0132313	0.000200367	1.03882e-05	0.419193
ALDH1B1	-0.588363	0.0016144	-0.398135	-0.517246	-0.973367	0.000711793	0.994622	0.414155	0.225596	0.00334558
ALDH1L1	0.117133	-0.282676	1.4896	-0.790527	0.25718	0.608833	0.497119	0.045608	0.041509	0.483986
ALDH1L2	-0.103621	0.0217415	0.127633	0.0641308	-0.385123	0.453033	0.899924	0.689152	0.88553	0.136293
ALDH2	-0.336881	-0.212732	0.0441304	0.0262111	-0.663312	0.0243259	0.256333	0.829851	0.913965	0.162676
ALDH3A1	-0.0860722	0.186593	-0.196719	-0.0142998	-0.27252	0.479917	0.46522	0.560837	0.96064	0.366182
ALDH3A2	0.774916	0.224187	-0.101694	0.306634	1.68383	1.35083e-06	0.226003	0.700971	0.200124	0.000156066
ALDH3B1	-0.207917	0.119635	0.253267	-0.657076	-0.213618	0.066319	0.551339	0.322536	0.00892255	0.379607
ALDH3B2	0.192532	0.0130631	0.500839	0.174489	0.316904	0.08906	0.958574	0.114344	0.479261	0.193236
ALDH4A1	-0.323449	-0.543362	-0.230927	-0.949893	-0.0948761	0.00847619	0.0652614	0.294687	0.00337871	0.708387
ALDH5A1	-0.880852	-0.468549	-0.414864	-0.316317	-1.25317	2.33443e-06	0.0198057	0.109011	0.267383	0.00169368
ALDH6A1	-0.175943	0.0612456	0.33568	-0.301516	-0.526149	0.346757	0.891734	0.252262	0.416454	0.208199
ALDH7A1	-0.129902	-0.10183	-0.0706028	-0.871843	0.0884255	0.395724	0.749992	0.821893	0.0119043	0.791825
ALDH8A1	0.678614	2.11708	1.58876	0.511519	-0.289448	0.0243834	0.00163376	0.0371485	0.28912	0.597838
ALDH9A1	-0.0811995	0.265248	-0.474167	-0.224095	0.0692832	0.49444	0.31403	0.0569897	0.527309	0.778671
ALDOA	0.665576	1.18855	-0.0656155	0.979093	0.467694	1.95935e-05	0.00053789	0.796936	0.00453824	0.181143
ALDOB	0.0257925	-0.266107	0.394162	0.106651	0.0175546	0.811575	0.283774	0.208728	0.597855	0.945929
ALDOC	0.296621	0.918125	0.225621	-0.197926	0.686596	0.0732111	0.0157774	0.431284	0.547307	0.0604145
ALG1	-0.590524	-0.208705	-1.34963	-0.897519	-0.609029	0.000249046	0.34855	0.000991039	0.00820125	0.0451519
ALG10	0.305059	0.151781	-0.0875067	0.945229	-0.0378985	0.137731	0.604239	0.868258	0.01306	0.918268
ALG10B	-0.336185	-0.677003	0.108616	-0.712275	-0.458929	0.0491087	0.00838415	0.766198	0.0511524	0.218911
ALG12	0.0618058	0.0310769	0.107346	0.270996	0.2283	0.664859	0.923737	0.719233	0.434311	0.484182
ALG13	-0.568811	-0.388195	-0.28552	-0.525593	-1.02377	1.59434e-05	0.117954	0.340309	0.0127101	0.0111152
ALG14	-0.586538	-0.480108	-0.327209	-0.774182	-1.04504	5.52026e-05	0.102205	0.375235	0.0142066	0.00114074
ALG2	0.57597	0.384	-0.0930572	0.993173	1.2879	0.000522393	0.105473	0.740776	0.00105696	0.0252569
ALG3	-0.00493361	0.357265	-0.0265202	0.0176029	-0.230857	0.964446	0.195294	0.900764	0.952397	0.384702
ALG5	0.0437691	0.194042	-0.210021	0.479963	-0.212231	0.685786	0.305997	0.369543	0.0986415	0.358045
ALG6	-0.477509	-0.286428	-0.444091	-0.324754	-0.327404	0.00380256	0.209106	0.0459741	0.22656	0.157825
ALG8	0.0381896	-0.127857	0.298208	-0.0562861	0.0294196	0.747213	0.559787	0.26874	0.819101	0.928104
ALG9	-0.0662261	0.0899761	-0.308557	-0.159796	0.16779	0.597115	0.696614	0.389869	0.458276	0.607342
ALK	-0.289725	-0.0939728	0.105319	-1.62319	-0.0931079	0.0276496	0.714848	0.69556	1.11852e-05	0.672187
ALKBH1	0.110686	0.526875	0.740168	0.0702056	-0.513179	0.465479	0.195872	0.068103	0.760152	0.0335657
ALKBH2	-0.786849	-0.126845	-1.09287	-0.380104	-1.09698	3.96515e-06	0.527164	0.00502937	0.182983	0.0202392
ALKBH3	-0.389348	-0.196956	-0.350123	-0.199114	-0.587111	0.000107115	0.432071	0.127563	0.44717	0.00749756
ALKBH3-AS1	-0.360579	-0.719009	-0.354593	-0.236741	-0.215894	0.0019609	0.00807757	0.233215	0.287404	0.393939
ALKBH4	-0.0755056	0.153576	-1.08479	0.143429	-0.181945	0.639884	0.526032	0.0189155	0.58898	0.616444
ALKBH5	0.401421	0.192354	0.576247	1.03406	-0.0448497	0.0320007	0.524479	0.08749	0.0461839	0.886403
ALKBH6	-0.621202	-0.285103	-1.24642	-0.625154	-0.637416	0.00976478	0.571011	0.057924	0.202965	0.203506
ALKBH7	0.193349	0.560025	0.212343	0.00625006	0.0919125	0.22264	0.0208417	0.49964	0.983394	0.836881
ALKBH8	-0.643132	-0.394478	-0.742839	-0.57017	-1.0164	1.88669e-05	0.117069	0.0212257	0.0961576	0.00186148
ALLC	0.0840884	-0.484531	0.792676	-0.0528882	0.16988	0.588436	0.0891322	0.0438124	0.886885	0.559147
ALMS1	-0.345239	0.411142	-0.0767324	-0.793353	-0.537313	0.116294	0.147632	0.894647	0.0050199	0.26144
ALOX12	0.153471	-0.146442	0.142829	-0.042279	0.223577	0.194937	0.649955	0.596697	0.868289	0.29977
ALOX12B	-0.0954256	0.0168433	-0.376789	0.00996206	0.0615784	0.407458	0.928776	0.296639	0.966309	0.830382
ALOX12P2	0.508858	1.01448	1.18682	0.62063	0.0827681	0.00699028	0.0129716	0.00449749	0.111641	0.846092
ALOX15	0.0962853	0.606795	-0.205116	0.178352	-0.136686	0.456537	0.0191936	0.582716	0.443705	0.669153
ALOX15B	-0.00744206	0.300855	-0.805728	0.237131	-0.186417	0.948893	0.241769	0.00440024	0.301113	0.443373
ALOX5	-0.664633	-0.118657	-0.179494	-0.0649315	-1.14933	6.45605e-07	0.62631	0.442599	0.725574	0.000228318
ALOX5AP	-0.299563	-0.23237	-0.174048	0.0154197	-0.562982	0.0049443	0.295534	0.374223	0.947916	0.052624
ALOXE3	-0.0456397	-0.221878	-0.0958618	-0.0501281	0.198866	0.689868	0.401274	0.778845	0.846724	0.429068
ALPI	0.158592	0.00700769	0.120161	0.274964	0.3733	0.138008	0.981816	0.57851	0.24576	0.177489
ALPK1	-0.957974	-1.33611	-0.698614	-1.19264	-0.883421	3.78245e-06	0.0325738	0.0940323	0.00781383	0.00455498
ALPK2	-0.278953	0.0932759	-0.903319	0.167417	-0.310011	0.128171	0.821723	0.0890811	0.548005	0.435695
ALPK3	0.415172	-0.555178	1.47903	1.19776	-0.240004	0.0473063	0.152781	0.000542862	0.000836943	0.454472
ALPL	0.065969	0.0852229	-0.15412	0.0401918	0.26296	0.517332	0.728486	0.53303	0.835673	0.287227
ALPP	0.10934	-0.286913	0.26316	0.781862	-0.152312	0.560881	0.421574	0.502512	0.0268741	0.743177
ALPPL2	-0.0480418	-0.556868	-0.223616	0.241234	0.251613	0.730581	0.161165	0.392449	0.348946	0.444627
ALS2	0.309825	-0.407315	0.69174	1.06733	0.186461	0.0335688	0.146676	0.0219169	0.0030981	0.543723
ALS2CL	-0.353269	-0.152977	-0.495409	-0.0427796	-0.365533	0.0138145	0.681329	0.0262541	0.884289	0.373647
ALS2CR11	0.339212	0.0963434	1.7332	0.136305	-0.107532	0.0623258	0.55445	0.0246777	0.462997	0.584158
ALS2CR12	0.0456068	-0.233275	0.26236	0.320304	-0.0649518	0.813465	0.453882	0.528918	0.222911	0.917862
ALX1	0.365982	-0.399859	0.62317	-0.16739	0.541542	0.0306217	0.164419	0.0407438	0.545064	0.147972
ALX3	0.152262	-0.0767576	0.219805	0.164188	0.602988	0.380639	0.768464	0.639247	0.688095	0.0755926
ALX4	-0.0340277	-0.224634	-0.318656	0.0396211	-0.109605	0.812141	0.529044	0.202904	0.890107	0.742451
ALYREF	0.268055	-0.236155	0.12355	0.768157	0.208403	0.179816	0.353436	0.572989	0.0458863	0.375202
AMBN	0.0776934	1.06506	-0.554156	0.0961988	0.220921	0.719101	0.00927173	0.182205	0.777412	0.711138
AMBP	-0.0550825	-0.24378	-1.18182	1.23472	-0.286929	0.816575	0.52463	0.0827705	0.00439427	0.571068
AMBRA1	0.147843	0.100819	0.634841	0.312699	-0.540153	0.292964	0.694183	0.0823982	0.204577	0.166439
AMD1	0.0232082	0.122957	0.0511831	0.473517	-0.325751	0.862668	0.608096	0.826865	0.347297	0.157953
AMDHD1	0.225352	-0.0828573	-0.381854	1.09264	0.282025	0.381075	0.818475	0.535858	0.0787815	0.553388
AMDHD2	-0.195113	-0.0323598	-0.176438	-0.392889	-0.570468	0.207699	0.917399	0.717131	0.203017	0.0528008
AMELX	0.0122319	-0.143023	-0.0802589	0.160679	0.260099	0.932385	0.604342	0.7898	0.528893	0.579475
AMELY	0.0999904	0.1619	-0.123346	0.456923	-0.133086	0.492405	0.624535	0.674496	0.106595	0.736417
AMER1	-1.185	-0.442851	-2.47698	-0.0522582	-1.28783	5.21963e-06	0.162177	0.00158483	0.859405	0.0186176
AMER2	0.0696079	-0.0964425	0.121692	0.385599	0.219807	0.551735	0.736034	0.695707	0.126806	0.361023
AMER3	0.0986875	0.0053598	-0.404436	-0.178015	0.616125	0.460143	0.984721	0.100894	0.384368	0.0571334
AMFR	0.620245	-0.0809908	0.455606	1.13463	0.160908	0.0820611	0.859033	0.348512	0.281067	0.562697
AMH	0.227937	-0.288181	0.211518	0.408442	0.202904	0.114232	0.326503	0.498475	0.203451	0.384056
AMHR2	-0.154549	-0.627768	-0.533924	0.317794	0.223601	0.378248	0.156787	0.14419	0.438401	0.479408
AMICA1	-0.0386082	-0.237184	0.709487	0.309229	-0.53588	0.875284	0.651794	0.217286	0.419156	0.323438
AMIGO2	-0.374317	0.104293	-0.512795	0.248339	-0.792298	0.0452877	0.844685	0.0970905	0.321137	0.0793852
AMIGO3	0.15625	0.61779	0.413038	0.13258	0.38957	0.306727	0.032558	0.199911	0.667004	0.296896
AMMECR1	-0.207837	0.233477	-0.173694	-0.181739	-0.320278	0.0336049	0.209556	0.412745	0.352538	0.127749
AMMECR1L	0.888855	0.593643	1.08041	1.15092	0.658506	1.35118e-12	0.00329457	8.51882e-05	0.00123985	0.00718062
AMN	0.0986883	-0.218217	-0.230263	0.0787249	0.701078	0.485862	0.516312	0.573659	0.680405	0.00320353
AMN1	0.140365	0.198415	0.41779	-0.294671	0.611939	0.422423	0.340928	0.244139	0.210966	0.22054
AMOT	-0.742498	-0.418655	-0.67664	-0.968102	-0.823133	0.00324594	0.105908	0.348659	0.000542308	0.0726663
AMOTL1	0.0358836	0.671773	0.733375	0.70936	-0.673067	0.812943	0.00451441	0.0109554	0.00405927	0.0629754
AMOTL2	1.04594	0.742061	1.11059	1.74284	0.869976	4.57059e-07	0.0323001	0.00077048	0.000115229	0.0615704
AMPD1	0.456643	0.218529	1.3619	0.364667	0.264527	0.00363549	0.410698	0.0118995	0.206373	0.381636
AMPD2	-0.453811	0.0441962	-0.370268	-0.672592	-0.875728	0.00291267	0.85587	0.243462	0.0281215	0.0286039
AMPD3	0.00158275	-0.559977	-0.669256	-0.783682	1.06303	0.99208	0.053461	0.0346553	0.0199214	0.000148065
AMPH	-0.105472	0.233303	-0.34045	0.43218	-0.29557	0.451137	0.482946	0.337091	0.0992774	0.389205
AMT	-0.518795	-0.539265	0.0938454	-1.15763	-0.199161	0.00209411	0.0980579	0.837149	0.000344869	0.589983
AMY2B	-1.03697	-1.3948	0.031941	-2.07591	-1.14207	0.000343455	0.00600905	0.966976	9.52457e-05	0.0199498
AMZ1	0.200787	-0.146052	0.210634	0.190051	0.429482	0.0884397	0.601288	0.487703	0.428717	0.15053
AMZ2	-0.313539	-0.00267759	-0.0539658	-0.590873	-0.399351	0.0126861	0.986582	0.811494	0.0538248	0.0332954
AMZ2P1	0.560702	0.746309	1.94966	-0.316948	-0.11025	0.0546151	0.226078	0.0118723	0.481786	0.819786
ANAPC10	-0.0491911	-0.0524703	0.118869	0.289808	-0.374809	0.637366	0.790761	0.58311	0.131347	0.181979
ANAPC11	-0.00310847	0.371484	-0.0376157	-0.112649	-0.194029	0.980802	0.0441196	0.859993	0.650316	0.560538
ANAPC13	-0.222036	-0.566942	-0.185346	-0.261049	-0.177514	0.00940117	0.00746668	0.292588	0.206862	0.454518
ANAPC15	-0.294607	-0.127656	-0.022351	-0.824437	-0.38895	0.00372202	0.559279	0.919719	0.00584243	0.0633833
ANAPC16	-0.0423543	-0.361137	0.357303	-0.47305	0.115618	0.738605	0.154522	0.335771	0.13349	0.650544
ANAPC2	0.289296	-0.172247	0.602951	0.845882	0.116478	0.0349367	0.569289	0.0760196	0.00202992	0.727921
ANAPC4	-0.909875	-0.240692	-1.0754	-1.33971	-1.04947	7.00689e-10	0.313151	0.000267977	1.48056e-05	0.00441579
ANAPC5	-0.32366	-0.075159	-0.54562	-0.244124	-0.417392	0.00586104	0.685038	0.0112496	0.516278	0.0425269
ANAPC7	-0.531171	0.132008	-1.0195	-0.478829	-0.736386	0.00345158	0.544667	0.0260897	0.13875	0.0139401
ANG	0.317098	-0.168974	0.0643577	0.227582	0.867444	0.107967	0.502061	0.851351	0.46146	0.111772
ANGEL1	-0.30524	-0.178046	0.0350819	-0.42558	-0.209757	0.00384599	0.405612	0.894062	0.0662488	0.337421
ANGEL2	0.221564	0.0431353	-0.128737	0.117383	0.474268	0.0462652	0.840511	0.671024	0.520679	0.0619261
ANGPT1	-0.245315	-0.0641051	0.0252135	-0.147726	-0.603856	0.0159726	0.712053	0.89889	0.624489	0.0405355
ANGPT2	-0.494854	0.260742	-0.919675	-0.506257	-0.485434	0.000682454	0.336353	0.001528	0.0679203	0.230441
ANGPT4	0.0227382	-0.160139	0.114317	-0.216841	0.32781	0.871331	0.560229	0.788977	0.385943	0.266673
ANGPTL1	-0.0281355	0.333524	-0.148907	-0.323967	0.0561051	0.783899	0.173738	0.602241	0.232346	0.781891
ANGPTL2	-0.0665626	0.127673	-0.297362	-0.476444	0.309286	0.572115	0.474939	0.283058	0.216553	0.197928
ANGPTL3	-0.116992	-0.273561	-1.28612	0.134709	0.391145	0.667643	0.799946	0.0124672	0.67998	0.0970561
ANGPTL4	-0.214747	-0.429989	-2.48788	1.01793	0.291536	0.274976	0.164694	4.74067e-06	0.00130091	0.387045
ANGPTL6	-0.417853	-0.0916605	-1.53257	0.0209981	-0.266179	0.00302189	0.736978	0.000240853	0.931138	0.341591
ANGPTL7	-0.288366	-0.2264	-0.329264	-0.597161	-0.159959	0.128605	0.527518	0.50493	0.167554	0.645765
ANHX	0.152617	-0.166646	0.313184	0.158249	0.293017	0.168483	0.546092	0.31306	0.467758	0.245738
ANK1	-0.234377	-0.213733	0.134767	-0.387143	-0.462544	0.0104845	0.331055	0.611948	0.0449006	0.0397773
ANK2	-0.0596491	-0.969064	0.330473	0.0511307	0.416382	0.726488	0.00255335	0.497403	0.8759	0.226839
ANK3	-0.843511	-0.985018	-0.431542	-0.290849	-1.13556	1.11216e-09	2.64526e-05	0.107847	0.238682	0.00150268
ANKAR	-0.0195946	-0.216231	0.616939	0.028379	-0.291116	0.905732	0.541089	0.235767	0.912246	0.327039
ANKDD1A	-0.269426	-0.132569	0.0666602	-0.482412	-0.437052	0.235182	0.8291	0.89003	0.0221465	0.442613
ANKEF1	0.0231356	-0.23574	0.105492	0.673955	-0.657938	0.897594	0.278816	0.803039	0.0534742	0.13106
ANKFN1	-0.0797467	-0.100093	-0.222913	-0.12539	0.125475	0.447539	0.704346	0.496467	0.54651	0.585791
ANKFY1	-0.830861	-0.493443	-1.12701	-0.916353	-1.05295	2.20581e-08	0.0445201	0.00139586	0.000508144	0.00147143
ANKH	0.419078	0.0738402	0.220926	0.417991	0.711304	0.000277593	0.627439	0.430184	0.0465283	0.0189803
ANKHD1	0.0267389	0.191954	0.184952	-0.00765804	-5.36823e-05	0.841404	0.47158	0.581133	0.978943	0.99988
ANKIB1	-0.0826052	-0.104939	0.101271	0.104078	-0.139951	0.37682	0.59757	0.636413	0.611024	0.497568
ANKLE1	-0.170942	0.790972	0.467175	-0.197934	-1.72541	0.580679	0.0868965	0.225298	0.489472	0.0108737
ANKLE2	0.512347	0.321381	0.327615	0.48864	0.751811	1.05907e-07	0.0822707	0.185713	0.0317835	0.0079716
ANKMY1	-0.343367	0.214885	-0.652778	-0.452082	-0.146653	0.0648387	0.346537	0.0652301	0.167555	0.782513
ANKMY2	0.148093	0.248329	0.286927	0.63795	-0.447638	0.271763	0.28114	0.392141	0.0661672	0.148451
ANKRA2	0.123397	0.0423313	0.940567	1.01765	-0.152629	0.556271	0.919355	0.0461632	0.0116633	0.683407
ANKRD1	1.10866	-0.193314	1.61628	-0.437186	0.433085	0.000273828	0.620736	0.0063956	0.08597	0.316257
ANKRD10	0.635465	0.521522	0.193876	0.369641	1.30147	0.000581427	0.031215	0.549574	0.435457	0.00112512
ANKRD11	0.254144	0.631002	-0.133188	0.620282	-0.0534504	0.0123939	0.00326554	0.568452	0.0231922	0.829861
ANKRD12	0.429744	0.852484	0.567934	0.213573	-0.203239	0.00232566	0.0205193	0.0517008	0.44751	0.432904
ANKRD13A	-0.015162	0.321259	0.57011	-0.846489	0.0878069	0.917013	0.166807	0.0178982	0.0124014	0.785084
ANKRD13B	-0.400245	-0.396459	-1.15319	-0.871618	0.0226258	0.050159	0.0306693	0.000883711	0.00873524	0.950986
ANKRD13C	0.588708	0.111215	1.48405	0.718671	0.52766	3.77215e-06	0.549712	2.97123e-05	0.0110717	0.0321585
ANKRD13D	-0.29301	-0.243835	-0.609402	0.0399602	-0.405251	0.0823478	0.507548	0.108633	0.909296	0.330961
ANKRD16	-0.523943	-0.322768	-1.5264	-0.394607	-0.347723	0.00223309	0.353295	0.00128957	0.171476	0.311578
ANKRD17	0.226292	0.0171707	0.175874	0.137271	0.429004	0.0206366	0.932306	0.331746	0.586608	0.0748795
ANKRD18A	0.0620021	0.650113	-0.551785	0.216089	-0.36634	0.737304	0.191757	0.0713506	0.405785	0.280489
ANKRD19P	-0.0995329	0.0182129	-0.237923	0.130126	-0.565961	0.498744	0.942896	0.324921	0.577478	0.281203
ANKRD2	0.151056	-0.171505	-0.201842	0.512222	0.130027	0.181021	0.474295	0.490365	0.067867	0.590088
ANKRD22	-0.745872	0.168048	-0.0767063	0.0575309	-1.40738	7.82846e-05	0.560135	0.787539	0.819501	0.00101549
ANKRD23	0.139916	0.318832	-0.557346	0.841933	-0.156299	0.423417	0.359784	0.249531	0.00865353	0.664409
ANKRD24	-0.130003	-0.179553	-0.488605	0.0739799	-0.0126802	0.443893	0.638894	0.291894	0.801042	0.975122
ANKRD26	-0.92902	-0.694338	-1.47317	-0.730845	-0.17479	0.00197317	0.0115492	0.0440645	0.0555281	0.844162
ANKRD26P3	-0.105613	0.147155	-0.29434	0.185998	-0.509467	0.613309	0.664973	0.57337	0.653343	0.344269
ANKRD27	-0.0556281	-0.24339	-0.144065	-0.645105	0.0571253	0.688143	0.392085	0.526739	0.0388276	0.822628
ANKRD28	0.220617	-0.613407	-0.268636	-0.302684	1.18928	0.244217	0.0397856	0.431231	0.49396	0.00370171
ANKRD29	-0.576163	0.60682	-0.634856	-3.30168	0.163181	0.0223436	0.254116	0.216637	7.38923e-06	0.505631
ANKRD30A	0.0151529	0.0230137	-0.323372	-0.28693	0.145864	0.886351	0.910473	0.357346	0.134786	0.48148
ANKRD30B	0.0326558	-0.252033	-0.464786	-0.0170273	0.35716	0.842861	0.394551	0.148283	0.967713	0.354707
ANKRD30BL	0.294588	-0.146749	0.603292	0.613247	0.380147	0.144033	0.640652	0.207266	0.126225	0.421377
ANKRD30BP3	0.271606	0.000957448	0.452362	0.202055	0.325413	0.186736	0.99796	0.211091	0.571082	0.571192
ANKRD31	0.0415614	-0.65877	-0.115082	0.646847	0.379485	0.767311	0.026132	0.684531	0.167156	0.0961441
ANKRD32	-0.529834	0.0487436	-0.84319	-0.213963	-1.21537	0.000244778	0.799813	0.0376199	0.317349	1.28086e-05
ANKRD33	-0.160176	0.023031	-0.0451285	-0.499784	-0.181888	0.132368	0.915769	0.846085	0.0741407	0.524841
ANKRD33B	0.449493	0.557638	0.183865	0.646636	0.590563	0.00832616	0.0319659	0.655635	0.107176	0.124816
ANKRD34A	0.353531	-0.00877091	0.017841	0.259054	0.671529	0.0992703	0.980672	0.9791	0.364009	0.138204
ANKRD34C	0.100351	0.232648	0.141861	-0.105199	0.303614	0.366679	0.323165	0.662192	0.576315	0.319333
ANKRD35	-0.530635	-0.505545	-0.181137	-0.142663	-1.5125	0.00153678	0.0757783	0.669559	0.554923	0.000230276
ANKRD36BP2	-0.0749668	-0.301888	-0.412418	0.28646	-0.0315898	0.537008	0.475103	0.0491753	0.206824	0.895203
ANKRD37	1.31029	1.46877	2.16621	1.27593	1.37921	5.78906e-09	0.00525451	7.74466e-05	0.00453863	0.0046476
ANKRD39	-0.139922	-0.150646	-0.876768	0.352838	-0.38686	0.352253	0.603018	0.0628618	0.169026	0.186251
ANKRD40	-0.147013	-0.273648	-0.698995	0.223911	-0.224103	0.169524	0.148263	0.0433711	0.39406	0.297957
ANKRD44	-0.639102	-0.934641	-0.410262	0.559904	-1.37832	0.000110615	0.0458115	0.0617942	0.0530069	2.63402e-07
ANKRD45	-0.958905	-0.0879465	-0.0543395	-1.51223	-1.02221	0.00101523	0.734286	0.861543	0.0198515	0.0254247
ANKRD46	0.0736892	0.193702	0.263143	0.339293	-0.10687	0.71638	0.696521	0.447795	0.374298	0.766789
ANKRD49	0.0775056	0.152619	0.282589	-0.0284829	-0.113343	0.469574	0.538673	0.273816	0.897823	0.675919
ANKRD50	0.160905	-0.254414	-0.771975	1.0745	0.368964	0.240129	0.305701	0.0120318	0.00177958	0.131306
ANKRD52	0.0315708	0.266282	-0.496317	0.444816	0.218483	0.800942	0.204053	0.140215	0.0954491	0.429649
ANKRD53	0.0902524	-0.491784	0.4754	-0.223901	0.702435	0.660312	0.172302	0.345078	0.334548	0.14194
ANKRD54	0.115424	0.450937	-0.439695	0.0873058	0.0662728	0.31416	0.126171	0.0738339	0.660343	0.800794
ANKRD55	0.315175	0.074219	1.36535	0.21327	0.22866	0.128578	0.840538	0.0146681	0.643475	0.601783
ANKRD6	-0.46395	-0.18436	-0.493039	-0.470475	-0.676316	0.0364922	0.530951	0.435574	0.10772	0.286981
ANKRD60	-0.0774179	-0.565955	-0.337207	0.110933	0.0888883	0.649737	0.191794	0.371545	0.665636	0.83197
ANKRD65	0.0720927	0.276554	0.121455	-0.156518	0.175688	0.478321	0.267842	0.546572	0.469671	0.55192
ANKRD7	-0.315739	-1.20053	-0.275658	-0.0185288	0.0375982	0.28444	0.229023	0.656046	0.957445	0.947322
ANKRD9	-0.51661	0.558104	-0.954133	-1.22495	-0.572142	0.00245522	0.04067	0.0112562	0.00101233	0.112994
ANKS1A	-0.723557	-0.342052	-0.780648	-0.860053	-0.727663	3.87646e-07	0.0951374	0.0185452	0.00439804	0.0428325
ANKS1B	-0.243244	-0.172605	-0.0670097	-0.841382	-0.0652499	0.00172969	0.323318	0.730876	0.000247164	0.739022
ANKS3	0.12598	0.647449	-0.10788	0.309207	-0.258531	0.418702	0.081225	0.769386	0.262043	0.457071
ANKS4B	0.00596257	0.0576981	0.0715219	0.279342	-0.10018	0.954647	0.790064	0.756056	0.171355	0.745862
ANKS6	-0.228894	-0.122654	-0.45248	-0.675296	-0.19388	0.127187	0.703234	0.238196	0.0179931	0.580018
ANKUB1	0.466639	-0.0420756	1.07715	0.634445	0.41412	0.000604449	0.877213	0.00355773	0.00659066	0.136683
ANKZF1	0.340364	0.265389	0.0304197	0.479451	0.709959	0.00388317	0.41122	0.898222	0.0211625	0.0241082
ANLN	0.0307523	-0.383051	0.0320109	0.179272	0.0221677	0.810343	0.0966429	0.906204	0.678626	0.91873
ANO1	0.0905597	0.0981126	0.218186	-0.3706	0.484385	0.503261	0.701079	0.404366	0.31304	0.17717
ANO10	0.0943973	0.327665	-0.0919446	0.199344	0.0446149	0.474171	0.139589	0.761523	0.447845	0.889329
ANO2	-0.194219	-0.559257	-0.0154506	-0.335582	0.0822483	0.386057	0.249928	0.973346	0.316973	0.848329
ANO3	0.0179986	-0.0210615	0.212046	-0.261661	-0.140589	0.930844	0.91057	0.558601	0.750897	0.687143
ANO4	-0.11332	-0.495624	-0.229053	0.139358	0.215639	0.401791	0.207796	0.406234	0.535172	0.499044
ANO5	0.0350978	-0.0656803	0.241796	-0.618497	0.583264	0.780838	0.78979	0.398622	0.030157	0.064813
ANO6	0.324786	0.0529716	0.622366	0.350792	0.477585	0.00116702	0.748599	0.00915334	0.126195	0.100984
ANO7	-0.578927	-1.49123	-0.552463	-0.826155	-0.127124	9.77885e-05	9.00791e-05	0.0521483	0.00472055	0.718955
ANO8	-0.0363967	0.0747772	-0.147844	-0.213754	0.08648	0.765507	0.759299	0.581994	0.53759	0.728331
ANO9	-0.1175	-0.334162	-0.918716	-0.123519	0.173027	0.550327	0.365114	0.0528895	0.717463	0.718656
ANP32A	-0.763092	-0.70679	-0.604954	-0.0592764	-1.21274	3.05898e-10	0.00514197	0.0325634	0.771084	0.000108275
ANP32A-IT1	-0.489498	-0.701804	-2.45404	0.518686	-0.206227	0.289997	0.359451	0.0490378	0.532572	0.834742
ANP32B	-0.389763	0.288256	-0.624128	-0.00549523	-1.1037	0.00115156	0.235998	0.0159052	0.9823	9.38101e-05
ANP32C	-0.0483528	-0.226322	0.21718	0.0519193	-0.265912	0.626883	0.205952	0.369937	0.825133	0.348513
ANP32D	-0.157009	-0.226089	0.10847	-0.231068	-0.22732	0.15158	0.402409	0.65621	0.484274	0.310017
ANP32E	-0.15556	0.135843	-0.22154	0.144289	-0.462711	0.1316	0.486468	0.403808	0.509582	0.0412766
ANPEP	-0.0798864	0.384722	-0.556586	-0.334823	0.0463327	0.667309	0.265397	0.358374	0.313062	0.883451
ANTXR1	-0.425823	0.0509595	0.0144695	1.12585	-1.81273	0.0176013	0.811193	0.955325	0.00569908	1.00154e-08
ANTXR2	-0.10469	-0.748929	-0.0701283	-0.72053	0.690681	0.426159	0.0795197	0.761882	0.00322457	0.0028153
ANXA1	1.11422	0.135877	1.18614	0.642396	2.06853	2.25831e-11	0.575181	0.000430043	0.0178537	5.55918e-07
ANXA10	0.57816	-0.185215	1.93382	0.479666	0.532585	0.00748257	0.623505	0.000498534	0.103072	0.317659
ANXA11	0.119188	0.184344	-0.0699184	-0.445561	0.592987	0.268625	0.381272	0.774639	0.134053	0.00979299
ANXA13	0.0758323	0.178299	0.349676	0.257679	-0.201364	0.660577	0.390061	0.555215	0.397926	0.613875
ANXA2	0.283104	0.630185	0.0129081	0.533786	0.108474	0.00792866	0.0196813	0.949559	0.0905515	0.612711
ANXA2P1	-0.166869	-0.702694	-0.0637787	0.121528	0.164691	0.354958	0.0607173	0.882922	0.783858	0.64555
ANXA2P2	0.209548	-0.0538625	0.29824	0.194075	0.397353	0.245913	0.879965	0.358954	0.509855	0.367627
ANXA2P3	0.136425	0.57614	0.116903	0.000495526	0.0643204	0.418123	0.0700103	0.811302	0.998536	0.855153
ANXA2R	-0.105635	0.0219013	-0.548713	0.324858	0.0170291	0.40907	0.917603	0.109536	0.173954	0.955548
ANXA3	-0.313502	0.404174	0.121398	-0.0607641	-0.429101	0.148379	0.193761	0.668767	0.924957	0.322062
ANXA4	0.185145	-0.127577	0.159595	-0.144879	0.591031	0.04359	0.561656	0.364664	0.529457	0.00460857
ANXA5	0.908846	0.383829	0.823353	0.679694	1.1759	1.77904e-14	0.0393284	0.00116245	0.00601165	7.26748e-06
ANXA6	-0.111427	-0.130181	0.762362	-0.579809	0.202552	0.520824	0.584527	0.100296	0.169487	0.451824
ANXA7	0.234525	-0.17887	0.0173372	0.341679	0.652235	0.0180791	0.391743	0.925732	0.194944	0.00208105
ANXA9	-0.149562	-0.507576	0.225671	-0.376325	0.0916	0.332715	0.124498	0.541653	0.152728	0.82216
AOAH	-0.220694	-0.219346	-0.00304554	-0.154234	0.204678	0.130478	0.395185	0.991862	0.54549	0.565356
AOC1	-0.219241	-0.242321	0.288733	-0.364755	-0.422632	0.169767	0.583739	0.353496	0.252602	0.231041
AOC2	1.73845	1.72247	3.57611	1.50652	1.06082	5.58054e-14	2.68392e-07	1.57461e-06	0.000123176	0.000406362
AOC3	1.38114	1.84581	3.73842	1.44418	0.00477036	2.31483e-06	0.000445454	0.000140828	0.00155669	0.987757
AOC4P	-0.0179669	0.101125	-0.457101	0.176216	0.298052	0.894965	0.658758	0.0978586	0.547471	0.37693
AOX1	0.290945	0.338923	0.358848	-0.327983	0.844716	0.014382	0.11559	0.167193	0.268617	0.00897216
AP1AR	0.165139	-0.708053	0.506681	0.42269	0.256559	0.456528	0.0110975	0.184679	0.488422	0.46256
AP1B1	0.0529819	0.456729	0.0563658	-0.0989853	-0.0191182	0.686894	0.043784	0.87315	0.801564	0.940423
AP1G1	0.431032	-0.048603	0.699746	0.541606	0.268765	0.00113406	0.814158	0.035028	0.144895	0.307244
AP1G2	-0.175784	0.272544	-0.165376	-0.333697	-0.484532	0.2277	0.23943	0.483517	0.267458	0.104953
AP1M1	-0.0796789	0.0211667	-0.198394	-0.255633	-0.0490148	0.508161	0.934831	0.468346	0.433787	0.856568
AP1M2	0.119689	0.231913	0.405692	-0.059868	-0.0119437	0.282571	0.337342	0.261045	0.767262	0.961364
AP1S1	0.187852	-0.228294	0.0816619	0.00103434	-0.0353131	0.131762	0.346322	0.708704	0.996202	0.902742
AP1S2	0.0204741	-0.11431	0.853801	-0.00940211	-0.143066	0.886289	0.73339	0.0636307	0.963379	0.574659
AP1S3	0.0584805	0.915009	-0.433537	0.452994	-0.706951	0.716599	0.00967474	0.404264	0.0560593	0.00922717
AP2A1	-0.0956429	0.0809354	0.161804	-0.18146	-0.345829	0.402097	0.699309	0.606473	0.543798	0.181905
AP2A2	-0.0817205	-0.10096	0.214233	-0.172033	-0.405283	0.385541	0.609038	0.357313	0.476731	0.0508272
AP2B1	-0.0131732	-0.150448	0.108188	0.00520652	-0.125252	0.880251	0.449381	0.627358	0.97892	0.541835
AP2M1	0.256938	0.602596	0.0164675	0.311337	0.0995789	0.0218568	0.0225514	0.939299	0.320488	0.65294
AP2S1	0.0834132	0.182748	0.107945	0.415046	-0.401771	0.578963	0.41978	0.562837	0.150576	0.161458
AP3B1	-0.098606	-0.173992	0.0386101	-0.361237	-0.17592	0.363704	0.413009	0.902706	0.224236	0.410579
AP3B2	-0.0963049	0.815452	0.131927	-0.111571	-0.0787522	0.712931	0.0931715	0.800621	0.791503	0.83858
AP3D1	-0.0200004	-0.107888	-0.150892	-0.126198	0.156095	0.852769	0.641249	0.490566	0.674667	0.375105
AP3M1	0.318934	0.0270492	0.362524	0.177628	0.768856	0.00751163	0.879761	0.106897	0.554261	0.0327528
AP3M2	-0.12929	0.556704	-0.350916	-0.804927	-0.192781	0.443247	0.0291375	0.343232	0.00514871	0.688707
AP4B1	-0.176544	0.123939	-0.448777	-0.323116	0.0991874	0.212633	0.697072	0.254612	0.200908	0.699717
AP4E1	0.121761	-0.12143	-0.401154	-0.00622681	0.418884	0.4605	0.741135	0.339092	0.97834	0.0819338
AP4M1	-0.162478	-0.384693	0.332103	-0.281889	-0.528676	0.370289	0.132868	0.537705	0.147497	0.269213
AP4S1	0.0273564	0.198732	-0.161285	0.0722463	0.0275961	0.835463	0.502824	0.654414	0.793662	0.927772
AP5B1	0.542468	0.0195084	-0.467181	1.15096	0.838132	0.132912	0.982964	0.160937	0.252537	0.143352
AP5M1	0.494025	0.382318	0.699565	0.629385	0.424205	0.000129343	0.168112	0.0724775	0.0123276	0.137956
AP5S1	-0.323719	-0.586367	-0.611884	-0.700115	0.765133	0.0978547	0.0720693	0.225456	0.0753238	0.0787853
AP5Z1	0.393562	-0.143741	0.85621	0.288892	0.46071	0.00192757	0.618711	0.0162964	0.248952	0.10114
APAF1	-0.261825	-0.0367228	0.140462	0.679283	-0.878328	0.14309	0.897569	0.654427	0.10639	0.00487088
APBA1	-0.462626	-0.190737	-0.718043	-1.05842	-0.20864	0.00897359	0.514067	0.0523974	0.00360359	0.619002
APBA2	-0.718062	-0.271534	-0.432519	-1.00866	-0.801703	4.58291e-08	0.312621	0.135563	8.05133e-05	0.000621629
APBA3	0.422779	-0.0198581	0.0997973	0.364845	1.12903	0.0118914	0.958071	0.797984	0.287762	0.00167425
APBB1	-0.056495	-0.19375	-0.424811	-0.570755	0.553455	0.700386	0.614668	0.169578	0.0459671	0.0880929
APBB1IP	-0.520559	-0.123655	-0.096484	-0.31117	-1.37106	0.00145136	0.679574	0.757869	0.403652	0.00301104
APBB2	-0.218445	-0.367748	0.0124641	-0.0543916	0.261715	0.223165	0.0849015	0.955793	0.795257	0.531243
APBB3	-0.60385	-1.15426	0.250675	-0.629107	-0.887263	0.00584884	0.111112	0.532673	0.00790495	0.0474328
APC	0.183398	-0.148794	0.570093	0.343492	-0.12984	0.261109	0.628901	0.0603608	0.141863	0.782037
APC2	0.101917	-0.409529	-0.161438	-0.256779	0.792667	0.502523	0.130434	0.608849	0.486995	0.0279587
APCDD1	-0.997586	-0.491116	-1.58448	-0.979833	-0.560904	3.4626e-06	0.0644765	0.00131844	0.0318087	0.217366
APCDD1L	-0.0672862	-0.306774	0.568336	0.0315101	-0.431576	0.695931	0.0987987	0.329793	0.936477	0.193923
APCDD1L-AS1	0.162062	0.0881042	0.48196	-0.532709	0.624253	0.218843	0.768146	0.193283	0.016759	0.0219134
APCS	0.0532325	-0.313012	-0.26995	0.39081	0.465062	0.620687	0.19609	0.321364	0.0902333	0.0504154
APEH	-0.539775	-0.384737	-0.305042	-0.976869	-0.746948	2.03618e-06	0.057231	0.16675	0.00604105	0.00560549
APELA	0.00466516	-0.42433	0.143815	0.0558491	0.0985542	0.974549	0.442629	0.467817	0.80151	0.706276
APEX1	-0.549341	-0.265136	-0.615124	-0.0222912	-1.05319	0.000118186	0.32674	0.00906803	0.94709	0.00580815
APEX2	-0.245465	0.0865338	-0.599812	-0.0173598	-0.257736	0.0495698	0.66476	0.0136141	0.947539	0.43955
APH1A	-0.0461684	-0.233505	0.300885	-0.0990077	-0.966198	0.813877	0.486158	0.374253	0.823544	0.023948
APH1B	0.123408	-0.715897	0.110334	0.208133	0.710325	0.313697	0.0107803	0.672494	0.483964	0.00503302
API5	0.129557	0.484988	0.163935	0.411384	-0.0221582	0.249803	0.0122496	0.419227	0.188843	0.923048
APITD1	-0.366589	0.138274	-0.50922	-0.489962	-0.712487	0.0197058	0.537287	0.118175	0.0652998	0.161288
APLF	0.0232611	0.256301	0.573048	-0.488562	0.981854	0.934083	0.626143	0.120769	0.309611	0.0463878
APLN	-0.364218	-0.562258	-0.188655	-0.925196	0.306794	0.182088	0.335713	0.721441	0.215112	0.496833
APLNR	0.0463887	-0.0449275	-0.161125	-0.180479	0.334771	0.763177	0.836657	0.503333	0.762199	0.114931
APLP1	-0.0879906	0.0990731	-0.352623	-0.141604	-0.256001	0.578332	0.744823	0.40636	0.547649	0.412636
APLP2	0.41903	0.393989	0.105543	0.978266	0.217996	0.0023526	0.0708617	0.641599	0.0185264	0.273253
APMAP	0.131806	0.414732	-0.185984	0.112568	0.24358	0.273546	0.170345	0.393822	0.740447	0.335519
APOA1	0.080403	0.050333	-0.386331	0.355279	0.0317347	0.465516	0.835837	0.0999257	0.125842	0.910734
APOA1BP	-0.0514418	0.259318	-0.280205	-0.555607	0.0910115	0.664992	0.241025	0.201415	0.049578	0.788376
APOA2	0.247175	0.272773	0.203125	-0.0550212	0.685807	0.0651125	0.288605	0.471499	0.827781	0.101179
APOA4	0.152448	0.0325474	-0.0660479	0.333234	0.153127	0.284262	0.875284	0.87779	0.207177	0.664651
APOA5	0.0257376	-0.0981097	-0.210469	0.159091	0.409867	0.825111	0.678515	0.524144	0.518877	0.113688
APOB	-0.101207	0.00798685	-0.299333	-0.364942	-0.0178397	0.292253	0.966473	0.230081	0.102517	0.946633
APOBEC1	0.14806	0.314051	0.387533	-0.0934386	0.0869476	0.15958	0.211135	0.127732	0.651803	0.734279
APOBEC2	0.322937	0.31251	0.3594	-0.0480321	0.643714	0.0804485	0.419044	0.331985	0.895447	0.114693
APOBEC3A	-0.11096	0.0787291	0.187975	0.227762	-0.441574	0.360523	0.676735	0.551968	0.216348	0.126853
APOBEC3B	-0.455313	-0.766971	0.294032	0.0469965	-1.14832	0.00537939	0.0260343	0.566705	0.865782	3.4621e-06
APOBEC3C	-0.451733	-0.650135	0.314115	-0.312122	0.113116	0.246943	0.552907	0.51668	0.634256	0.884191
APOBEC3D	0.151972	-0.0814075	0.361379	0.407724	0.208396	0.388331	0.83747	0.367997	0.176021	0.666602
APOBEC3F	-0.406336	-0.250456	-0.106382	-1.38131	-0.188464	0.0475835	0.317988	0.76824	0.0623185	0.55506
APOBEC3G	-0.816124	-0.560662	-0.703044	0.00773019	-1.37562	1.21353e-07	0.096899	0.127629	0.964609	1.18249e-06
APOBEC4	0.0105614	0.244066	-0.235083	-0.320381	0.125141	0.93667	0.324201	0.497947	0.237656	0.715516
APOBR	0.0364425	-0.183375	0.0792086	-0.180244	0.237823	0.782965	0.635599	0.837726	0.414505	0.258314
APOC1	-0.137483	0.229264	-0.316941	0.585132	-0.690404	0.379656	0.318383	0.301038	0.0367848	0.0594141
APOC1P1	0.331147	-0.127837	1.10683	0.244798	0.471937	0.131058	0.697952	0.0336321	0.595397	0.34508
APOC3	-0.166144	0.176445	-1.04622	0.64049	0.269054	0.443357	0.69437	0.042758	0.0451863	0.589675
APOD	0.069162	0.0246464	-0.890947	0.14693	0.880512	0.663536	0.928916	0.0189679	0.587128	0.0222881
APOE	0.329223	0.206228	0.703926	0.0358835	0.202808	0.0191526	0.528499	0.0587559	0.902931	0.408804
APOF	0.417677	0.740336	0.984051	-0.0268852	0.163097	0.044902	0.283648	0.0379198	0.931001	0.67374
APOH	0.105198	-0.204278	0.436072	0.0193651	0.30705	0.575815	0.594372	0.187943	0.95727	0.540452
APOL1	-0.295386	-0.511708	-0.0714182	-0.144622	-0.652345	0.0938812	0.114134	0.840712	0.606393	0.084959
APOL2	0.134977	-0.0802512	-0.147238	0.0227561	0.450813	0.202798	0.682097	0.575344	0.93065	0.0294564
APOL3	-0.724523	-0.228582	-0.174469	-0.706093	-1.30346	0.000205222	0.476236	0.715023	0.0176364	0.00114784
APOL4	-0.105057	0.0722996	-0.127952	-0.511704	-0.0267062	0.485387	0.798971	0.734778	0.140418	0.935422
APOL5	0.512904	0.104442	2.19426	0.173259	0.240482	0.0243559	0.824731	3.39039e-05	0.629093	0.63661
APOL6	-0.176249	-0.0894714	-0.330892	0.0642236	-0.396078	0.144281	0.628273	0.343602	0.722798	0.107479
APOLD1	-0.427492	0.237131	0.140507	-0.69247	-1.14361	0.084955	0.363412	0.808234	0.0185245	0.00720193
APOM	-0.306968	-0.0316136	-0.335872	-0.439328	-0.501271	0.0437344	0.873226	0.459804	0.0570684	0.0541871
APOO	0.111317	0.191312	-0.317037	0.29989	0.0239524	0.303942	0.334159	0.318792	0.244795	0.920005
APOOL	-0.404394	-0.804949	0.0316662	-0.427369	-0.524608	0.000283081	0.0039837	0.884775	0.0726727	0.035584
APOPT1	0.247027	0.49833	-0.020806	0.300004	0.19198	0.00847663	0.0220471	0.928011	0.134516	0.313569
APP	-0.141942	-0.212804	0.148235	-0.240684	-0.180329	0.152637	0.430954	0.517019	0.302258	0.406555
APPBP2	0.414111	0.0399534	0.776183	0.586639	0.202043	3.28017e-05	0.862081	0.000936206	0.0140335	0.280001
APPL1	-0.311293	0.141811	-0.413998	0.114952	-0.820951	0.0055983	0.55355	0.0883847	0.655958	0.000638143
APPL2	-0.290101	-0.824551	-0.445774	-0.595353	0.3983	0.0802449	0.000518976	0.230052	0.050247	0.349683
APRT	-0.30346	-0.187829	-0.201552	-0.592371	-0.568874	0.00511219	0.424039	0.276806	0.0516318	0.0224509
APTR	0.128656	0.398173	0.691205	0.827981	-0.328245	0.385996	0.0568203	0.0349298	0.000280004	0.290291
APTX	0.219151	0.176468	0.391208	0.54104	0.0777181	0.018034	0.372335	0.0605873	0.0523565	0.725357
AQP1	-0.162839	0.0312414	-0.0677626	-1.43124	0.238362	0.392264	0.91996	0.842621	0.0440666	0.390995
AQP10	0.348392	0.0600935	1.20869	-0.243246	0.377253	0.066799	0.779683	0.0766801	0.590034	0.205742
AQP11	-0.740051	0.277229	-0.570385	-0.721739	-1.57536	0.002175	0.544262	0.0891912	0.0269987	0.017939
AQP2	-0.0787703	-0.228848	0.0285802	-0.307966	0.0646056	0.397484	0.246609	0.895949	0.199446	0.792312
AQP3	-0.106904	-0.17951	-1.17619	0.110022	0.130539	0.438061	0.518443	0.00145945	0.697808	0.610814
AQP4	-0.0625612	0.0855516	-0.094604	-0.119849	-0.0567703	0.324744	0.612584	0.618051	0.504755	0.736472
AQP4-AS1	-0.0341627	-0.245683	-0.229764	-0.0590189	0.222187	0.786551	0.361248	0.446355	0.833323	0.490994
AQP5	-0.0799586	-0.330023	-0.19832	0.0553859	-0.087383	0.56493	0.218511	0.597222	0.869458	0.689371
AQP6	-0.145445	0.125302	-0.895003	-0.506241	0.274562	0.322231	0.575937	0.0287945	0.0702151	0.334581
AQP7	0.222456	0.308427	-0.567993	-0.229958	0.824105	0.393689	0.250533	0.300487	0.440406	0.232946
AQP8	0.0578361	-0.396189	0.279988	0.246905	0.364635	0.730874	0.167996	0.493204	0.369236	0.414738
AQP9	-0.27005	0.213435	-0.617166	-0.228337	-0.84911	0.0704253	0.531372	0.03874	0.362299	0.0133416
AQPEP	0.0539765	0.655822	-0.0820903	-0.342395	-0.403326	0.788462	0.034455	0.897656	0.31806	0.287962
AQR	-0.208361	-0.193253	-0.402461	-0.196741	-0.131003	0.0641313	0.2987	0.075615	0.475453	0.55164
AR	-0.384362	-0.57208	-0.31644	0.281434	-0.806159	0.00949848	0.0796252	0.307556	0.314928	0.00689167
ARAF	0.0176599	0.181305	0.072217	-0.710095	0.292222	0.932703	0.676353	0.786231	0.0489581	0.622706
ARAP1	-0.412922	-0.580448	-1.07161	-0.492386	0.213494	0.000599847	0.0351172	0.000868447	0.0476902	0.39067
ARAP2	0.249769	-0.465717	0.358361	0.327676	0.48153	0.286241	0.0491581	0.190742	0.134279	0.46859
ARAP3	-0.242217	-0.904405	-0.02758	-0.919391	0.0999077	0.0862304	0.0208571	0.924708	0.000733123	0.694088
ARC	0.0526723	0.609603	-0.0759833	0.0556505	-0.184743	0.794641	0.18557	0.905358	0.842112	0.623459
ARCN1	0.0754291	-0.0377756	-0.179073	0.608528	-0.124857	0.49735	0.874485	0.57051	0.0252552	0.553862
AREL1	-0.172173	-0.459282	0.0228497	-0.31294	-0.216771	0.259273	0.0638929	0.954388	0.49066	0.286646
ARF1	0.463842	0.0170272	0.161181	1.01438	0.133403	0.00548888	0.953575	0.581346	0.010243	0.620032
ARF3	0.151687	0.466937	-0.188765	0.147003	0.0300823	0.110577	0.0531941	0.350582	0.452452	0.88039
ARF4	0.532402	0.181111	0.463209	0.70146	0.55288	1.99738e-08	0.35625	0.0201749	0.00678188	0.020357
ARF5	0.0294394	0.0745323	-0.242221	-0.15172	0.655219	0.840984	0.717364	0.528426	0.631577	0.0799092
ARF6	0.460224	0.0585489	-0.126425	1.64071	0.470935	0.0512965	0.846459	0.821445	0.0191043	0.0966734
ARFGAP1	0.244184	0.389429	-0.0730321	0.106698	0.317923	0.0961889	0.184591	0.852152	0.729432	0.195067
ARFGAP2	-0.200881	-0.606607	0.0461818	-0.562548	0.0863417	0.0631808	0.00833036	0.849869	0.0397676	0.764062
ARFGAP3	0.401605	0.190927	-0.434458	0.511737	0.579808	0.00396901	0.436378	0.15309	0.10302	0.00661589
ARFGEF1	0.0229421	-0.0794851	-0.0100042	0.0152654	0.0461667	0.814537	0.676029	0.970842	0.952103	0.838086
ARFGEF2	0.0502785	-0.694206	0.577794	-0.0442608	-0.221303	0.746514	0.0380452	0.0499828	0.924625	0.238151
ARFIP1	-0.104124	-0.770814	-0.131459	0.161619	-0.0363981	0.307746	0.00149504	0.462027	0.575865	0.847374
ARFIP2	0.284906	0.714032	-0.401046	0.0734357	0.585376	0.0868267	0.017109	0.138866	0.860076	0.233511
ARFRP1	-0.103964	-0.122343	0.0383244	-0.359667	0.026867	0.410954	0.526582	0.90554	0.17206	0.935134
ARG1	-0.035902	0.129562	-0.177155	-0.0838879	-0.249485	0.746072	0.631836	0.477214	0.710863	0.441701
ARG2	0.796221	0.157375	1.72921	0.18022	0.630478	1.89154e-06	0.471339	0.000506147	0.525141	0.0426281
ARGLU1	0.11596	-0.0325057	-0.226633	0.500036	-0.0110473	0.433696	0.8978	0.48376	0.0429961	0.972029
ARHGAP1	-0.339007	-0.270142	-0.401822	-0.416785	-0.229105	0.0135388	0.305335	0.213034	0.0923701	0.558301
ARHGAP10	-0.078861	0.0550455	0.022209	-0.468155	-0.119398	0.538035	0.807958	0.920526	0.114858	0.733553
ARHGAP11A	-0.522804	-0.887053	-0.257877	0.192665	-0.653562	0.00465983	0.00478393	0.586093	0.522522	0.0951636
ARHGAP12	-0.323084	-0.418037	0.113008	0.0555072	-0.776838	0.0119769	0.0417139	0.644556	0.824887	0.00085593
ARHGAP15	-0.417657	-0.188749	-0.286068	-0.239187	-0.846324	0.0288527	0.78576	0.501935	0.426103	0.000436224
ARHGAP17	0.518435	0.714338	0.703573	0.50221	0.495427	3.26258e-06	0.0109941	0.0119881	0.0397241	0.0573212
ARHGAP18	-0.428498	-0.947492	-0.527297	0.092801	-0.68782	0.000183017	2.19756e-05	0.0420733	0.745192	0.000872582
ARHGAP19	-0.187908	-0.203072	0.0999793	0.124859	-0.839392	0.0976573	0.256583	0.725619	0.510005	0.00628936
ARHGAP19-SLIT1	0.0574489	0.563307	-0.686126	-0.0317297	0.561693	0.766104	0.143577	0.184966	0.90396	0.131386
ARHGAP20	-0.379468	0.431814	-0.167536	-0.95208	-0.7394	0.0307221	0.171863	0.613523	0.00290437	0.148878
ARHGAP21	0.335998	0.304895	0.0217518	0.385041	0.556087	0.0814891	0.228779	0.94663	0.154676	0.359021
ARHGAP22	-1.12126	0.059909	-1.49213	-2.65677	-0.550208	5.58981e-07	0.786582	0.000146964	5.7442e-06	0.0989066
ARHGAP23	-0.319205	-0.270756	-0.268249	0.237325	-0.450854	0.00754587	0.26327	0.309115	0.295224	0.0891804
ARHGAP24	-0.350029	-1.04587	0.0273018	-1.08244	0.020965	0.0187359	0.000149639	0.920683	0.000401107	0.949364
ARHGAP25	0.235759	0.277012	-0.685575	-0.498138	1.18865	0.170308	0.35018	0.108534	0.20484	0.000243926
ARHGAP26	-0.431507	-0.690472	0.18403	-1.07704	-0.4698	0.00204115	0.0326376	0.571717	0.000952778	0.0719946
ARHGAP27	0.134448	0.620517	0.106796	-0.228711	0.0733839	0.330528	0.0315527	0.732785	0.33015	0.835394
ARHGAP28	-0.213991	0.211632	-0.390082	-0.762174	0.231867	0.10532	0.243441	0.392802	0.0041375	0.347697
ARHGAP29	0.202175	0.579248	0.555393	0.582847	-0.590826	0.292828	0.0107281	0.0357032	0.141784	0.173128
ARHGAP30	0.534134	1.36019	-0.141552	0.182072	0.44445	0.000938466	0.0012086	0.677794	0.421896	0.115369
ARHGAP31	0.105748	0.29232	-1.53293	-0.0202056	0.645792	0.566124	0.423477	0.00420382	0.943414	0.0385403
ARHGAP32	0.120677	0.158427	0.300353	0.145092	-0.280623	0.277435	0.601416	0.138304	0.511316	0.270873
ARHGAP33	-0.720271	-0.131953	-1.15932	-0.652041	-0.423806	5.49957e-06	0.608671	0.00704992	0.00459026	0.147623
ARHGAP35	0.0642066	0.298606	-0.251401	0.781502	-0.620035	0.595628	0.209071	0.371154	0.0148518	0.0121143
ARHGAP36	-0.250997	-0.146781	0.163757	-1.26483	0.0079696	0.0894696	0.766913	0.547592	0.000127075	0.969713
ARHGAP39	-0.229466	-0.208069	-1.24141	-0.665386	0.30569	0.162651	0.348235	0.000288045	0.00766451	0.447521
ARHGAP4	0.0919446	0.322716	0.896159	-0.186719	-0.0594898	0.573439	0.446051	0.0522295	0.595417	0.797991
ARHGAP42	-0.628214	0.126596	-0.346539	-0.180023	-0.932285	0.00754839	0.708205	0.590084	0.660078	0.0029596
ARHGAP44	-0.282946	0.26697	0.388847	0.230967	-1.7761	0.209121	0.485593	0.47908	0.419782	0.00235677
ARHGAP5	0.655581	0.232511	0.916976	0.304336	0.887196	6.82823e-08	0.22693	0.00331199	0.134085	0.00246536
ARHGAP5-AS1	0.195646	-0.381321	-0.143406	0.016775	0.960182	0.380761	0.542121	0.747662	0.959917	0.0849736
ARHGAP6	-0.560697	-0.511654	-0.470138	-0.355948	-0.287261	0.00517806	0.237768	0.259987	0.188522	0.478634
ARHGAP9	-0.158203	0.444409	-0.0757889	0.985392	-1.0502	0.286963	0.0478298	0.843437	0.0105884	9.27409e-06
ARHGDIA	-0.00382263	-0.00442674	-0.277482	-0.0427808	-0.192947	0.974547	0.980747	0.380741	0.873172	0.405747
ARHGDIB	-0.265136	0.154989	0.222086	-0.802963	-0.493198	0.029327	0.613657	0.360359	0.0103875	0.0604309
ARHGDIG	0.0549628	-0.169906	-0.205183	-0.0737864	0.600043	0.725094	0.469404	0.617689	0.800686	0.136776
ARHGEF1	-0.299266	-0.307421	-0.356369	-0.388814	-0.251843	0.0539987	0.213713	0.414462	0.188896	0.469921
ARHGEF10	-0.763353	0.51059	-0.497297	-1.64611	-1.1625	6.24817e-06	0.105534	0.0946373	0.000328779	0.00135832
ARHGEF10L	-0.597144	0.0446005	-1.38578	-2.18382	-0.261919	0.00030954	0.829282	0.00024357	2.98474e-08	0.183229
ARHGEF11	-0.0999991	0.312254	-0.508671	0.0523581	-0.596307	0.438764	0.302571	0.0989979	0.868176	0.0165093
ARHGEF12	0.4	0.355928	0.513118	0.944466	-0.327687	0.00381138	0.134337	0.079679	0.00448583	0.341654
ARHGEF15	-0.0327359	-0.880094	-0.0310624	0.210194	0.229138	0.833795	0.0494237	0.917296	0.363831	0.541766
ARHGEF16	-0.42353	-0.425787	-1.00236	-0.196761	0.0656365	0.0472053	0.317857	0.057816	0.679358	0.888845
ARHGEF17	-0.69818	-0.537977	-1.30546	-0.87205	-0.091325	0.00675804	0.335565	0.0981559	0.0502507	0.792719
ARHGEF18	-0.0569245	0.159431	-0.243307	-0.0493981	-0.0612075	0.642788	0.573587	0.346733	0.845837	0.821508
ARHGEF19	-0.113607	0.0293366	-0.229261	0.113564	-0.362324	0.389221	0.922261	0.498425	0.611317	0.203164
ARHGEF2	0.956497	1.0021	1.35624	1.35288	0.627078	5.67111e-10	0.00328864	0.000958128	0.000837748	0.0175476
ARHGEF25	-0.271872	-0.792314	-0.222425	-0.356478	0.321989	0.0229281	0.00460275	0.420484	0.0708031	0.299039
ARHGEF26	0.0812104	0.103435	-0.00453101	0.300622	-0.15688	0.553794	0.587183	0.990196	0.251346	0.620942
ARHGEF26-AS1	-0.0577687	0.160559	-0.20709	-0.301289	0.121511	0.627375	0.57754	0.547988	0.278026	0.632776
ARHGEF28	-0.301973	-0.74919	0.0239225	-1.24068	0.177242	0.0162304	0.00170376	0.927579	0.00137695	0.382859
ARHGEF3	-0.748921	-0.41582	0.222745	-0.0923375	-1.90136	2.90906e-05	0.0476564	0.413642	0.821824	0.000101174
ARHGEF37	-0.109999	0.36483	-0.337364	-0.996812	0.241863	0.501511	0.41543	0.267987	0.0148916	0.349809
ARHGEF38	-0.0889395	-0.0134497	-0.270102	0.141496	-0.176076	0.359147	0.952853	0.344929	0.44042	0.437709
ARHGEF39	-1.31446	-1.39156	-0.0140973	-1.71043	-2.13254	5.96793e-10	2.33228e-05	0.960805	0.00152571	1.46099e-05
ARHGEF4	-0.236626	-0.439607	-0.855283	0.0997951	-0.0783352	0.0664014	0.160323	0.00250731	0.728626	0.786941
ARHGEF40	-0.37599	-0.249182	-0.576921	0.176991	-0.858707	0.00235183	0.267304	0.135442	0.465142	0.00178775
ARHGEF5	0.0550418	0.342501	0.208473	-0.145838	-0.143214	0.764815	0.301986	0.545469	0.751463	0.695954
ARHGEF6	-0.597624	-0.500529	-0.549096	-0.59964	-0.479592	4.26124e-06	0.0335194	0.201184	0.013819	0.0510105
ARHGEF7	0.261978	0.311662	-0.567345	1.2502	0.471104	0.21829	0.398897	0.269692	0.00660117	0.198813
ARHGEF9	-0.991696	-0.750755	-0.22275	-1.09871	-1.59378	2.89119e-07	0.0775305	0.533464	0.00388165	0.000236285
ARID1A	0.1488	0.198474	0.300287	0.128303	0.089595	0.134873	0.399992	0.300748	0.633481	0.660797
ARID1B	-0.326822	-0.422327	-0.435515	-0.0547133	0.0416312	0.00886218	0.00937834	0.129764	0.840125	0.855504
ARID2	0.281943	-0.205082	-0.454541	0.0229473	1.26247	0.0246286	0.256304	0.119825	0.898455	9.80966e-05
ARID3A	0.51933	0.163656	-0.311944	0.9292	1.10264	0.0117874	0.74268	0.27317	0.0204373	0.0315494
ARID4A	0.0742774	-0.0645821	0.995436	0.378945	-0.399628	0.647355	0.713803	0.00192165	0.305499	0.389963
ARID4B	0.425782	0.354277	0.621625	0.631372	0.315151	3.59707e-06	0.0931606	0.00817083	0.00430725	0.129324
ARID5A	0.731422	0.82012	0.355359	0.320576	1.16452	2.16002e-06	0.00624285	0.224464	0.378898	0.00436315
ARID5B	0.596493	0.195739	0.356149	0.553973	0.944908	7.17263e-05	0.459037	0.264982	0.0242736	0.0108756
ARIH1	0.530336	0.214475	0.516192	0.371845	0.680908	7.14398e-09	0.285514	0.0206827	0.0794626	0.00420304
ARIH2	0.160402	0.580199	0.0519599	0.0456028	-0.0605393	0.12536	0.014826	0.794799	0.807397	0.802658
ARIH2OS	0.418469	0.2623	1.01023	0.260023	-0.206438	0.0773482	0.680452	0.0716121	0.394485	0.646312
ARL1	-0.213765	-0.100185	-0.381555	-0.0679689	-0.460715	0.0297162	0.584344	0.121601	0.76827	0.103942
ARL10	-0.737838	-0.771281	-2.46578	-0.552849	-0.087608	0.0022482	0.0387838	0.000116091	0.12256	0.851468
ARL11	-0.201023	-0.152376	-0.0670587	-0.0533352	-0.950136	0.10495	0.502111	0.716954	0.818738	0.0130184
ARL13B	0.329759	-0.255923	0.498406	0.686489	-0.0013147	0.0642584	0.273023	0.194268	0.151795	0.995313
ARL14	1.03029	1.8618	2.81055	-0.0945394	0.196427	0.000163311	0.00103832	0.00386807	0.703201	0.495824
ARL15	-0.343811	-0.254252	-0.0868324	-0.119405	-0.732136	0.0339633	0.348356	0.821615	0.754737	0.0436958
ARL16	0.00514523	0.270628	-0.331763	-0.0264815	-0.132825	0.952159	0.185536	0.0915049	0.88261	0.541418
ARL2	-0.0752186	-0.160376	0.113854	-0.400644	0.253214	0.506284	0.442876	0.68742	0.0953556	0.346984
ARL2BP	0.275648	0.242027	0.266904	0.213479	-0.260793	0.0433755	0.276727	0.373109	0.513216	0.451615
ARL3	0.0834714	0.450717	-0.108944	-0.0390958	-0.0552529	0.594774	0.0235129	0.754666	0.882227	0.891331
ARL4C	0.483978	0.226733	-1.63329	0.611929	1.7795	0.00744147	0.30415	6.99422e-05	0.0318571	3.32158e-07
ARL4D	0.0138039	-0.334452	-1.1805	0.459878	0.481901	0.92582	0.250202	0.000940431	0.0544186	0.134437
ARL5A	-0.34678	-0.39198	-0.393959	-0.207084	-0.589407	0.00330377	0.0838356	0.0634668	0.565362	0.0115302
ARL5B	0.669871	0.417621	1.3561	1.32623	-0.352876	0.0132647	0.313674	0.0129862	0.0108587	0.529501
ARL6	-0.318561	-0.146384	-0.928981	0.453153	-0.672433	0.111516	0.624575	0.0317927	0.1588	0.107624
ARL6IP1	-0.016765	-1.10633	0.229246	0.30352	0.017271	0.914234	0.00374765	0.488211	0.316574	0.9453
ARL6IP4	-0.180718	-0.209389	-0.00427214	-0.0901688	-0.412696	0.207672	0.540989	0.98644	0.705724	0.300453
ARL6IP5	-0.195382	-0.144432	-0.0527503	0.11695	-0.677873	0.0136374	0.452899	0.760285	0.591751	0.00112687
ARL6IP6	0.0370041	-0.102468	0.453541	0.204504	-0.127956	0.797884	0.748172	0.129191	0.548699	0.678974
ARL8A	0.554232	0.180376	0.305091	0.679285	0.931207	2.34133e-07	0.337578	0.22496	0.00815493	0.000840535
ARL8B	0.707404	0.350018	0.713799	0.22394	1.2688	5.45184e-10	0.0711563	0.00141294	0.244595	3.22484e-05
ARL9	0.264357	0.317304	0.41823	-0.122071	0.322869	0.143319	0.369635	0.48507	0.671691	0.279075
ARMC1	-0.669117	-0.776589	-0.119356	-0.30585	-1.2372	1.18876e-07	0.00382156	0.679256	0.294908	3.85413e-06
ARMC10	0.222881	0.51225	0.143936	0.157362	0.207851	0.051628	0.11432	0.593817	0.442447	0.405691
ARMC12	-0.163927	0.320566	-0.321572	-0.244065	-0.252545	0.204976	0.119089	0.416257	0.433207	0.336225
ARMC2	-0.362038	0.293407	0.146087	-0.0861701	-0.896804	0.0647741	0.399937	0.630087	0.677855	0.0379204
ARMC3	0.0372933	0.157382	-0.13466	0.170213	-0.0443258	0.655618	0.380446	0.571764	0.519005	0.811182
ARMC4	-0.444878	-0.701249	-0.882437	-0.190038	-0.0722028	0.0170465	0.0450859	0.0726793	0.550488	0.874191
ARMC5	-0.15355	-0.960917	0.133275	-0.0748347	0.758168	0.46695	0.0316073	0.74787	0.781874	0.0105312
ARMC6	-0.253914	-0.69136	-0.253915	-0.399205	0.0846412	0.0351913	0.0390132	0.326039	0.138243	0.736578
ARMC7	0.307451	0.184981	0.0781912	-0.0996576	0.713989	0.0229948	0.374716	0.841598	0.703042	0.0258588
ARMC8	-0.18188	-0.587609	-0.31666	0.28376	0.135577	0.142268	0.0178633	0.304716	0.216337	0.600982
ARMC9	-0.725095	-0.867441	-0.591948	-0.757166	-0.374478	4.11472e-09	0.00869404	0.0622488	0.00392659	0.0750685
ARMCX1	0.00163142	0.22548	-0.79206	-1.14854	1.25753	0.9929	0.664004	0.00566064	0.000182334	0.00172388
ARMCX2	-0.177935	-0.546507	-0.682711	-0.721331	0.236289	0.290819	0.171438	0.0704199	0.108693	0.332921
ARMCX3	0.524177	0.23609	-0.141352	0.566384	1.21295	3.36294e-05	0.335631	0.605632	0.0342654	0.000141393
ARMCX4	-0.533163	-0.352784	-0.0414664	-0.655222	-0.502769	0.00023605	0.0999432	0.846926	0.0453037	0.130836
ARMCX5	-0.453463	-0.113194	0.0279266	-0.500393	-1.29672	0.0140084	0.731841	0.927502	0.197042	0.020541
ARMCX5-GPRASP2	0.404665	-0.357629	0.38069	1.10003	-0.000205316	0.0139457	0.182166	0.173581	0.00105809	0.999415
ARNT	0.0686629	-0.154735	-0.119262	-0.533915	0.23948	0.653009	0.572202	0.716019	0.191397	0.368853
ARNT2	0.0658588	-0.415544	-0.160114	-0.586191	0.381298	0.69589	0.195724	0.675599	0.0440666	0.229608
ARNTL	0.641064	0.702012	0.729919	0.906948	0.276116	1.51126e-05	0.0582	0.00768903	0.00328612	0.267586
ARNTL2	0.137183	0.143711	0.135669	0.127967	0.0963364	0.32856	0.617132	0.582193	0.798526	0.657242
ARPC1A	0.066795	-0.0756979	-0.369335	0.0497232	0.20641	0.572428	0.785788	0.166637	0.836308	0.454246
ARPC1B	-0.0431161	0.0715194	-0.190532	-0.502712	-0.00212281	0.710164	0.740129	0.369375	0.0174575	0.995224
ARPC2	0.154699	0.444395	-0.0548165	0.496751	-0.287107	0.0657678	0.0235786	0.765643	0.0250893	0.230115
ARPC4	-0.00700301	-0.314676	0.0585756	-0.0216398	-0.0225858	0.946781	0.110833	0.776071	0.914931	0.947627
ARPC5	0.16383	-0.164256	0.73307	0.0232967	-0.0148077	0.183437	0.440705	0.00892124	0.919549	0.950689
ARPC5L	0.430963	0.579359	0.478708	0.772423	-0.0303828	3.79886e-05	0.00280592	0.041436	0.0119427	0.881118
ARPIN	-0.695665	-0.523812	-0.136602	-1.40668	-1.10001	0.000179086	0.0454914	0.694113	0.000678108	0.0354432
ARPP19	0.0894281	-0.320385	-0.22866	0.284613	0.256585	0.382188	0.176104	0.308882	0.203611	0.296244
ARPP21	0.123574	0.0544752	0.184236	0.229648	-0.101577	0.133193	0.739168	0.406702	0.344229	0.633512
ARR3	0.0588436	-0.180675	-0.362594	0.0162006	0.20321	0.753133	0.501008	0.462606	0.974482	0.625487
ARRB1	-0.38646	-0.00240652	-0.00175279	-0.811198	-0.394314	6.79095e-05	0.990145	0.993046	0.007222	0.0655922
ARRB2	0.0781713	0.0739472	0.0363641	-0.170137	0.0979508	0.561226	0.70688	0.926098	0.463617	0.800222
ARRDC1	-0.881925	-0.444483	-1.47487	-0.855792	-0.665324	2.19465e-05	0.245084	0.00207999	0.0286783	0.1669
ARRDC1-AS1	0.0772969	-0.0978196	-0.203909	0.605111	-0.0566574	0.600795	0.727962	0.606781	0.0260752	0.852038
ARRDC2	0.444487	-0.0233701	-0.1895	0.265771	1.07797	0.0170639	0.920994	0.562504	0.415976	0.0262987
ARRDC3	1.44542	0.0385695	1.65855	2.03382	2.18428	3.01253e-11	0.893672	0.00177647	9.26773e-06	8.0024e-07
ARRDC3-AS1	0.00384538	-0.732833	-0.146365	0.400573	0.0211578	0.983038	0.105383	0.745834	0.219291	0.941078
ARRDC4	0.00221608	-1.05995	-1.08774	-1.21768	1.75415	0.992047	0.00226017	0.00857414	0.00952605	0.00021633
ARSA	-0.0532134	-0.222592	0.046201	0.0717511	0.266828	0.703344	0.322477	0.899364	0.781325	0.40389
ARSB	-0.0168492	0.118401	-0.0168797	-0.25432	0.0755401	0.900798	0.662559	0.962612	0.509711	0.741933
ARSD	-0.148008	-0.236095	-0.152878	-0.605928	0.102248	0.157854	0.272841	0.511711	0.0820825	0.626993
ARSE	0.134955	0.326255	-0.0335775	0.323598	0.0992245	0.36121	0.252855	0.922817	0.216651	0.783717
ARSF	-0.107905	0.29445	-0.515013	-0.30603	-0.48792	0.582006	0.508862	0.265981	0.458383	0.211992
ARSG	-0.162791	-0.379547	-0.00149275	0.0474577	-0.50165	0.380055	0.232199	0.997636	0.849834	0.136907
ARSI	-0.165201	-0.0327491	-0.522961	-0.230988	-0.199562	0.175827	0.878192	0.125014	0.415674	0.394898
ARSJ	-0.122175	0.0669345	-0.300913	0.378053	0.00275065	0.461305	0.838827	0.127594	0.270846	0.99503
ARSK	0.319863	0.214821	-0.151816	-0.17009	0.768312	0.118206	0.564726	0.656076	0.629866	0.0716636
ART1	0.288482	0.613191	-0.310604	0.282558	0.689419	0.0760304	0.17038	0.398403	0.305322	0.0634664
ART3	-0.186287	-0.699947	0.374417	-0.0315256	-0.23463	0.261552	0.0777463	0.48027	0.886251	0.497675
ART4	-0.0647435	0.103949	-0.721534	0.0734679	0.129897	0.651324	0.692682	0.00548036	0.801778	0.73287
ART5	0.0467707	-0.163263	0.164052	0.291795	-0.0698854	0.753722	0.438835	0.689397	0.244655	0.850126
ARTN	0.216007	0.552294	0.0841927	0.19414	0.296584	0.122604	0.0653748	0.783528	0.475143	0.415843
ARV1	-0.452932	-0.0962245	-0.333128	-0.404291	-0.760543	0.0004323	0.70904	0.303593	0.113567	0.0141086
ARVCF	-0.0967767	-0.304727	-0.383209	-0.307133	0.478624	0.409166	0.311349	0.131955	0.161346	0.0668532
ARX	0.284482	0.0605652	0.351694	0.392499	-0.106096	0.180415	0.886052	0.370192	0.222674	0.807953
ASAH1	0.297516	0.258001	-0.0464038	0.0285388	0.58173	0.00456009	0.200188	0.82315	0.902848	0.0333873
ASAP1	-0.0488542	-0.0228137	0.284786	-0.667065	-0.00431846	0.585569	0.900255	0.131125	0.00462937	0.986
ASAP1-IT1	0.611028	0.348987	1.62338	-0.687996	0.858934	0.0543767	0.542791	0.00123633	0.293906	0.173892
ASAP2	0.0150986	-0.0463342	-0.702304	-0.0481116	0.348585	0.91696	0.809555	0.0247383	0.873884	0.386328
ASAP3	-0.119462	-0.608375	-0.321175	-0.360909	0.6461	0.290612	0.00188618	0.212024	0.0906109	0.0112629
ASB1	-0.250261	0.44675	-0.753735	0.176224	-0.757054	0.0280425	0.0144716	0.0235552	0.313102	0.00222397
ASB10	0.145251	0.115463	0.59778	0.0366044	0.192942	0.16732	0.565939	0.0268997	0.841489	0.513372
ASB11	0.03038	0.291899	-0.26466	-0.052727	0.205412	0.816542	0.35633	0.37833	0.84357	0.479211
ASB12	-0.388064	-0.337772	-1.26042	0.0225993	0.0964573	0.0129374	0.181919	0.0115256	0.933509	0.756701
ASB13	-0.860662	-0.0112573	-1.35084	-0.777638	-1.3013	1.43825e-07	0.95032	0.00747987	0.00299238	0.000516272
ASB14	-0.178311	0.321809	-0.426212	0.2336	-0.803679	0.424472	0.633556	0.25066	0.561859	0.0641271
ASB15	0.204402	0.261943	0.711522	0.220587	0.208663	0.128705	0.215065	0.174457	0.331866	0.317117
ASB16	0.131685	0.158015	-0.419092	0.319509	1.40122	0.543779	0.758156	0.313369	0.25968	0.00831889
ASB16-AS1	-1.04999	-1.63168	-0.158265	-0.558341	-1.64697	3.24309e-05	0.000106318	0.695883	0.348883	0.0172829
ASB17	-0.0415501	-0.0517574	0.12776	-0.160766	-0.0116023	0.712178	0.754571	0.748134	0.480724	0.965175
ASB2	0.0649703	-0.055348	0.220373	0.102497	0.348454	0.51536	0.811657	0.334289	0.627268	0.156958
ASB3	-0.179895	0.264665	0.785088	0.0441696	-0.832398	0.199196	0.279526	0.0156648	0.878996	0.0109805
ASB4	-0.033691	-0.0400921	-0.0167706	-0.134767	0.0753637	0.664112	0.825887	0.94737	0.427178	0.712891
ASB5	0.0350055	0.041967	-0.137995	0.159833	0.0402787	0.715669	0.826019	0.605757	0.39177	0.891693
ASB6	0.559564	0.949304	-0.0437638	0.63504	0.804377	1.84546e-05	0.000460743	0.87109	0.0178558	0.00836385
ASB7	0.0646634	0.52332	-0.0325179	1.11115	-0.602974	0.753419	0.148515	0.914458	0.000178625	0.284131
ASB8	-0.134915	-0.579285	-0.563314	-0.0425435	0.0953131	0.207205	0.00347156	0.0404664	0.874354	0.64869
ASB9	-0.973513	-0.805844	0.141464	-3.03592	-1.14187	0.00492445	0.047985	0.798906	0.000199079	0.121311
ASCC1	0.170567	0.294112	0.535098	0.415181	-0.455386	0.321414	0.304959	0.0777738	0.140315	0.305905
ASCC2	-0.000136207	0.00182857	-0.252834	0.361052	-0.0298182	0.998855	0.993528	0.347228	0.16269	0.888235
ASCC3	-0.216405	0.61231	0.178096	-0.257905	-0.751221	0.0759097	0.00266622	0.415401	0.324868	0.00983593
ASCL1	-0.267565	-0.117262	0.00236474	-1.9922	0.351341	0.0641822	0.589852	0.993389	3.75311e-06	0.110231
ASCL2	-0.0667298	-0.235324	-0.175019	0.0497547	-0.0422596	0.565163	0.353089	0.518058	0.827734	0.899912
ASCL3	0.353363	0.0941882	0.57151	0.217091	0.522293	0.101984	0.781444	0.459825	0.459332	0.173865
ASF1A	1.70477	0.732038	0.44672	2.97246	2.36005	1.30729e-18	0.00187497	0.0447622	5.80307e-11	5.20528e-08
ASF1B	-0.131459	0.362989	-0.0470746	-0.0259046	-0.560155	0.303032	0.148852	0.892441	0.937969	0.0417311
ASGR1	0.0378726	-1.00635	0.687496	-0.33616	0.284374	0.856525	0.0135384	0.0552964	0.386387	0.475954
ASGR2	0.0749382	-0.547923	0.261323	0.160055	0.522723	0.697075	0.233566	0.402804	0.722525	0.169807
ASH1L	-0.0926027	0.0260553	0.120696	-0.20349	-0.0710195	0.421157	0.915271	0.584493	0.542602	0.743106
ASH1L-AS1	-0.282653	-1.23006	0.245712	-0.795753	0.0293437	0.24578	0.000777222	0.609355	0.133823	0.936132
ASH2L	-0.698532	-0.747778	-0.591885	-0.59897	-0.832349	5.00868e-09	0.00221121	0.0459787	0.0173139	0.00130537
ASIC1	-0.872457	-0.48863	-0.195349	-2.08618	-0.917234	6.9025e-07	0.0997902	0.432027	3.36648e-06	0.0132232
ASIC2	-0.0339904	-0.282195	0.182068	-0.0241167	0.148212	0.747581	0.286559	0.508079	0.914042	0.578181
ASIC3	0.0787518	-0.374603	0.917452	-0.230873	-0.0151642	0.643409	0.191102	0.0720962	0.532405	0.955798
ASIC4	0.0755911	0.0140468	0.0466755	-0.0260395	0.366608	0.557045	0.964107	0.846391	0.931397	0.230672
ASIC5	-0.0825099	0.147343	-0.264981	-0.0215874	0.222126	0.51014	0.56811	0.42126	0.927458	0.498776
ASIP	-0.0372884	0.0532403	-0.221641	-0.11049	0.271477	0.790329	0.860506	0.54402	0.734443	0.304762
ASL	-0.329577	-0.52973	-0.272513	-0.669395	-0.227568	0.00500455	0.0578134	0.273479	0.038714	0.364776
ASMT	0.058144	0.243709	-0.320514	0.32325	-0.0918048	0.488965	0.2035	0.154763	0.0804742	0.681817
ASMTL	0.152805	0.719979	-0.390477	-0.653462	0.396584	0.384024	0.0219483	0.283796	0.141526	0.167912
ASMTL-AS1	-0.397524	-0.530162	0.163621	-0.217569	-0.316291	0.0165903	0.165839	0.599057	0.298758	0.369988
ASNA1	0.118227	0.0179863	0.0660623	-0.230625	0.312279	0.273587	0.926274	0.73978	0.203051	0.421743
ASNS	1.20373	1.95021	3.24788	1.23535	0.460457	3.81107e-07	9.97216e-06	1.3093e-06	0.00377488	0.144666
ASNSD1	-0.0924915	0.650584	-0.21335	-0.173655	-0.569984	0.400601	0.0115078	0.414753	0.541317	0.0244773
ASPA	1.18268	-0.256859	6.727	-0.0650559	-0.0172009	0.00593962	0.252629	3.75072e-05	0.775996	0.946532
ASPDH	-0.324833	-0.0460208	-0.44391	-0.614312	-0.0277484	0.0615591	0.860192	0.230393	0.0137757	0.954026
ASPG	0.159008	0.219614	-0.189907	0.333878	0.219687	0.214812	0.343381	0.48945	0.250724	0.509302
ASPH	0.519901	-0.333374	1.32549	0.139036	0.530524	2.39922e-05	0.213325	8.78412e-05	0.499527	0.0174968
ASPHD1	-0.130806	-0.126033	-0.934918	-0.198003	0.156391	0.473438	0.685496	0.0901121	0.456988	0.685938
ASPHD2	0.300755	0.915689	-1.12586	0.928179	0.655286	0.0416873	0.000767598	0.00014896	0.000617086	0.0904939
ASPM	-0.737008	-0.438941	-0.762038	-0.199981	-1.05585	1.46337e-07	0.0374984	0.00404877	0.447533	0.000551412
ASPN	-0.411778	-0.0892298	0.397059	-1.11706	-1.04006	0.0221133	0.688029	0.344551	0.00257748	0.00657083
ASPRV1	0.222262	1.2663	-1.15575	0.647643	0.434361	0.404456	0.000266857	0.260345	0.0165579	0.167569
ASPSCR1	-0.535315	-0.695682	0.0175801	-1.02975	-0.514896	0.0273795	0.134103	0.974513	0.0263698	0.330013
ASRGL1	-0.410454	0.0240574	-0.458778	-0.241533	-1.05793	0.00162731	0.894846	0.0528334	0.420622	0.00169757
ASS1	-0.259699	-0.135095	-0.279559	0.229593	-0.349239	0.0584011	0.631648	0.335692	0.47416	0.305161
ASTE1	-0.293919	0.156211	-1.22251	-0.44807	-0.218362	0.142813	0.537032	0.0430597	0.229081	0.660316
ASTN1	-0.359755	-0.836311	0.205344	-1.68043	0.0496119	0.0404114	0.0111913	0.493053	0.00572006	0.841631
ASTN2	-0.590798	-0.584721	-0.50728	-0.135144	-0.732953	0.0216069	0.18384	0.277536	0.54766	0.17144
ASUN	-0.24808	-0.249064	-0.32313	0.358103	-0.628443	0.0520865	0.311529	0.271007	0.175097	0.0308986
ASXL1	0.138586	0.224472	0.209087	0.0431363	0.00749179	0.112263	0.291844	0.353838	0.833782	0.974101
ASXL2	0.126266	-0.0875533	0.705795	0.0994718	-0.382241	0.369061	0.728239	0.0404106	0.754774	0.201801
ASXL3	-0.0513025	-0.0502333	-0.224732	-0.549714	0.0878052	0.697493	0.887543	0.435249	0.103261	0.720381
ASZ1	-0.0524296	0.160515	0.111754	-0.140174	-0.188567	0.548013	0.423528	0.646228	0.483879	0.312934
ATAD1	-0.157568	-0.67265	0.134956	0.0334939	0.109495	0.39423	0.0615372	0.678912	0.953009	0.600097
ATAD2	-0.0964912	0.513752	0.267358	0.205232	-1.06454	0.406713	0.0155831	0.253412	0.350112	2.25595e-05
ATAD2B	0.207748	-0.132076	1.06741	0.698619	-0.710813	0.490685	0.531234	0.0111006	0.203607	0.0597122
ATAD3A	-0.100205	-0.0891957	-0.15267	-0.169706	-0.26364	0.28732	0.726783	0.52789	0.383247	0.228209
ATAD3B	-0.168037	0.246785	-0.392453	-0.124702	-0.14906	0.268523	0.447862	0.290646	0.708071	0.641271
ATAD3C	0.12532	-0.235528	0.428819	0.287722	0.128835	0.456873	0.474902	0.313787	0.368682	0.725601
ATAD5	-0.525602	-0.55417	-0.467294	-0.279574	-1.26626	0.00165085	0.0633907	0.143713	0.465231	0.00147863
ATAT1	-0.0591009	0.338767	-0.806145	-0.02822	0.0952172	0.622571	0.24129	0.00259436	0.914286	0.732362
ATCAY	-0.143094	0.300312	-0.346877	-0.900728	-0.0542074	0.302617	0.232276	0.330403	0.0109096	0.842171
ATE1	0.38917	-0.201166	-0.0833246	0.962345	0.289181	0.0288489	0.502332	0.839281	0.0412954	0.423984
ATF1	0.314386	0.124882	0.239618	0.603106	0.414079	0.00607563	0.594969	0.349888	0.0151982	0.144454
ATF2	0.40671	0.191088	0.668518	0.641684	0.445502	0.0104955	0.474836	0.0670226	0.157469	0.157871
ATF3	3.03809	2.13042	4.05214	2.94967	3.40285	2.87685e-21	2.86373e-07	8.90695e-05	7.43703e-08	2.48122e-07
ATF5	0.912918	1.18228	1.29802	0.539874	0.810767	2.42233e-12	0.000449565	1.10223e-05	0.0489755	0.00310987
ATF6	0.0505687	0.48035	-0.223953	0.212169	-0.238759	0.587312	0.0261462	0.245602	0.372993	0.338712
ATF6B	-0.0203353	-0.0321907	0.0501583	0.0131459	-0.140264	0.845538	0.887432	0.819518	0.95783	0.480719
ATF7	0.0510934	-0.366017	-0.0467571	-0.0123925	0.0188847	0.732179	0.271745	0.861467	0.970484	0.949879
ATF7IP	-0.0554987	-0.488825	0.195945	-0.238531	0.0789347	0.579563	0.0316344	0.379946	0.398457	0.629648
ATF7IP2	-0.781407	0.178599	-1.93241	-0.219821	-0.832416	2.29512e-05	0.509069	0.000386304	0.558502	0.00290964
ATG10	-0.978246	-0.965263	-0.535785	-1.38901	-0.868596	3.36335e-09	0.0228676	0.169297	9.3021e-05	0.00212774
ATG101	0.316356	0.508075	0.302599	0.259149	0.270574	0.00116737	0.0177369	0.237254	0.214229	0.272308
ATG12	0.668119	1.24954	0.804075	0.514705	0.417639	1.08795e-08	7.96571e-06	0.00219885	0.0337732	0.0928282
ATG13	0.123974	0.0016044	0.303394	0.276921	0.192959	0.221672	0.993041	0.260254	0.319871	0.329498
ATG14	0.468758	0.311755	0.49354	0.58496	1.00111	0.000429361	0.207906	0.087801	0.0394079	0.00305934
ATG16L1	-0.182625	-0.369964	0.0511343	0.300993	-0.352653	0.33623	0.289446	0.892281	0.498603	0.406789
ATG16L2	-0.838216	-0.209461	-1.17841	-0.932645	-1.17621	1.66997e-05	0.528999	0.0295012	0.0207176	0.011892
ATG2A	0.0114504	-0.265233	0.365497	-0.473883	0.0430645	0.929468	0.354903	0.0838889	0.190681	0.878184
ATG2B	0.19174	0.0677364	-0.0165139	-0.337614	0.546749	0.169598	0.788535	0.943873	0.267434	0.00622295
ATG3	-0.0176394	0.254241	0.162774	-0.272998	-0.1377	0.893381	0.313847	0.636127	0.344231	0.64046
ATG4A	0.278991	0.12159	0.498648	0.290936	0.159781	0.0577883	0.587529	0.0695847	0.15885	0.746136
ATG4B	-0.103332	0.0364407	-0.0136827	-0.532564	-0.0659868	0.294144	0.853805	0.962771	0.0272045	0.723013
ATG4C	-0.614794	-0.0967725	0.172348	-0.535682	-1.4163	3.63736e-05	0.696438	0.619784	0.141491	1.05019e-05
ATG4D	0.471529	0.52034	0.743592	0.0598847	0.644286	0.00197324	0.043514	0.0165094	0.834023	0.0607587
ATG5	0.66491	0.0777367	0.999272	0.61246	0.808263	3.3679e-09	0.74572	0.000183169	0.0211218	0.00087077
ATG7	-0.299868	0.011925	-0.0608047	-0.115783	-0.441538	0.0010445	0.958096	0.732485	0.615561	0.0141959
ATG9A	0.555813	0.230835	-0.321719	0.372206	1.218	1.34723e-05	0.267955	0.144451	0.149806	0.000316397
ATG9B	-0.0295394	-0.399923	0.591042	-0.793498	0.293948	0.836285	0.144938	0.0775179	0.056141	0.284373
ATHL1	-0.208674	-0.642284	0.0368216	-0.332051	0.0545248	0.17109	0.0778107	0.917883	0.215258	0.878047
ATIC	-0.780053	-0.467039	-0.595189	-0.546874	-1.32893	6.97668e-11	0.046905	0.0139529	0.067422	7.60751e-06
ATL1	0.351459	0.184603	0.188806	0.394276	0.255616	0.0788676	0.512318	0.412453	0.108308	0.467059
ATL2	-0.264202	-0.0893153	-0.672826	-0.0108665	-0.393853	0.0100263	0.631168	0.0338501	0.967655	0.0637139
ATL3	0.110101	-0.456322	0.111763	-0.0317318	0.426268	0.368571	0.0343748	0.714848	0.877237	0.185308
ATM	-0.416967	-0.529653	-0.485515	-0.069564	-0.523687	0.0161649	0.0774795	0.14724	0.844002	0.23382
ATMIN	0.350932	0.230584	0.443552	0.648369	0.0193787	0.00091353	0.336768	0.106655	0.0105341	0.939968
ATN1	0.22298	0.424574	-0.424162	0.446916	0.396905	0.0649043	0.207345	0.0935619	0.151173	0.0783025
ATOH1	-0.143418	-0.106756	-0.480703	0.176617	0.01691	0.361131	0.702901	0.247854	0.589656	0.963356
ATOH7	-0.308199	-0.340646	0.15749	-0.975931	-0.0292038	0.0554357	0.376619	0.608119	0.0193429	0.910415
ATOH8	-0.467103	-0.856599	0.26677	-1.27566	-0.317997	0.00731446	0.00529955	0.451586	0.00441075	0.293207
ATOX1	0.34207	0.444899	-0.084824	0.183866	0.349033	0.0170561	0.0553036	0.693042	0.4807	0.367475
ATP10A	-1.18904	-0.266174	-0.502362	-0.72668	-2.26283	2.53757e-07	0.37606	0.475	0.0391251	7.6149e-08
ATP10B	0.123768	-0.21136	-0.143182	0.383978	0.189291	0.554502	0.348854	0.831514	0.291931	0.66803
ATP10D	0.306643	-0.115546	0.211629	-0.333535	0.607106	0.00542342	0.608896	0.292439	0.133898	0.0227481
ATP11A	-0.0406307	0.179866	-0.634735	-0.104664	0.0653756	0.754361	0.512482	0.0154353	0.7016	0.836154
ATP11B	0.351492	-0.0744557	0.216503	0.796287	0.601026	0.00486121	0.7636	0.296464	0.0476862	0.0262265
ATP11C	-0.0426506	-0.583798	-0.190088	0.491049	-0.0247315	0.732926	0.0834558	0.456931	0.103794	0.924216
ATP12A	-0.285108	0.211139	-0.966303	-0.00792648	-0.323088	0.0480924	0.325319	0.0299138	0.977853	0.288508
ATP13A1	-0.215154	0.00455989	-0.581796	-0.304744	0.0826865	0.0638887	0.980952	0.0843272	0.353641	0.716665
ATP13A2	0.256833	0.332983	-0.197678	-0.026932	0.410725	0.0999165	0.260466	0.563247	0.920526	0.212835
ATP13A3	0.357535	-0.359319	0.351073	0.283812	0.47256	0.00769271	0.224935	0.14999	0.363686	0.0393754
ATP13A4	0.00675349	-0.0302521	-0.222217	-0.0110261	0.31704	0.947042	0.906124	0.390417	0.964187	0.177939
ATP13A5	-0.0154698	0.809002	-0.350773	-0.7179	-0.405361	0.939163	0.043932	0.379262	0.162005	0.360902
ATP1A1	0.09871	0.132147	0.0536405	-0.0218491	0.179913	0.263793	0.429368	0.797649	0.930284	0.3964
ATP1A1-AS1	-0.89827	-0.825894	-0.507666	-1.00205	-1.2538	2.49929e-08	0.0234041	0.167743	0.000128322	0.0030967
ATP1A2	-0.0970442	-0.513348	-0.291445	0.00719994	0.253794	0.400587	0.118951	0.341928	0.972671	0.263927
ATP1A3	-0.0475864	-0.141972	-0.139644	-0.317487	-0.0408	0.729195	0.650911	0.581119	0.256709	0.914423
ATP1A4	0.19153	-0.0708237	0.376166	0.0567175	0.414825	0.024582	0.742516	0.0689604	0.776052	0.0726124
ATP1B1	-0.470465	0.325116	0.229097	-1.4458	-1.04909	0.00587719	0.173333	0.611022	1.57277e-05	0.00232943
ATP1B2	-0.00539725	-0.837559	0.461245	0.146482	0.757679	0.978941	0.0918156	0.221817	0.712506	0.0444907
ATP1B3	0.37918	0.980443	-0.123431	0.390515	0.0418593	0.00235929	0.00164161	0.61722	0.125644	0.862263
ATP1B4	-0.128633	0.11199	0.165684	-0.304942	-0.248958	0.285075	0.62441	0.527057	0.254826	0.498433
ATP2A1	0.346741	0.107708	0.76383	0.558744	0.426094	0.0713172	0.731875	0.175113	0.186457	0.32883
ATP2A2	-0.355773	-0.224759	-0.390077	-0.255728	-0.423244	0.00206383	0.425584	0.0878852	0.372649	0.094107
ATP2A3	-0.0332098	0.110843	0.00897133	-0.767488	0.251631	0.781674	0.54617	0.975172	0.00894707	0.400553
ATP2B1	0.316475	-0.246717	0.494668	0.0680772	0.931397	0.00224376	0.296251	0.0130605	0.749981	0.000668231
ATP2B2	-0.264669	0.104355	-0.16464	-1.09426	0.31317	0.0224425	0.528183	0.358144	0.0026547	0.207216
ATP2B3	-0.26187	-0.126411	-0.312293	-0.700034	-0.0773248	0.0219374	0.544374	0.328738	0.0272096	0.741879
ATP2B4	-0.715417	-0.938633	-0.443999	-1.08417	-0.250329	3.56008e-07	0.00101451	0.124744	5.11708e-05	0.419928
ATP2C1	1.07501	0.0634013	0.375007	0.637435	2.06557	6.29551e-12	0.74226	0.0718277	0.0055279	1.95915e-07
ATP2C2	-0.237559	-0.0965226	-0.407148	-0.218408	-0.134546	0.0361379	0.736186	0.190295	0.366973	0.548558
ATP4A	-0.0442671	-0.0905945	-0.0235371	0.222611	-0.0900207	0.710202	0.754846	0.936999	0.268974	0.763616
ATP4B	0.00911087	0.0371253	-0.182567	0.187503	-0.150644	0.949628	0.899646	0.550756	0.57203	0.634543
ATP5A1	-0.622782	-0.443458	-0.291797	-0.635966	-0.893396	4.63452e-08	0.0563202	0.137336	0.0521494	0.00280656
ATP5B	-0.0469502	-0.317814	0.141261	-0.237366	-6.32285e-06	0.741782	0.337297	0.565763	0.488917	0.999985
ATP5C1	-0.0630853	-0.0722532	-0.0074017	-0.0133747	-0.133328	0.458392	0.755138	0.968308	0.952607	0.538867
ATP5D	-0.13973	-0.260162	-0.119247	-0.150049	-0.0868929	0.194433	0.431975	0.570168	0.437865	0.723161
ATP5F1	-0.311085	-0.52684	0.0375461	-0.145856	-0.689091	0.00360108	0.0396107	0.837968	0.489852	0.00906388
ATP5G1	-0.456736	-0.276158	-0.239486	-0.585628	-0.843811	0.000241441	0.276845	0.219218	0.0124813	0.00899714
ATP5G2	-0.102273	-0.302691	0.00797981	-0.0484481	-0.287606	0.450166	0.122922	0.965331	0.835685	0.152502
ATP5G3	-0.147486	-0.0811421	-0.164513	0.276256	-0.585762	0.079213	0.706458	0.386966	0.165949	0.011825
ATP5I	-0.224157	0.0263769	-0.257983	-0.307602	-0.629596	0.0918632	0.927811	0.17626	0.242188	0.0664551
ATP5J	0.108505	-0.0904881	0.032623	0.113721	0.300254	0.440286	0.739474	0.898408	0.675962	0.416837
ATP5J2	-0.00263346	0.17918	0.200754	-0.215157	-0.484571	0.987931	0.565306	0.484135	0.555778	0.359241
ATP5L	0.132862	0.336494	0.0356564	0.199964	-0.132325	0.209802	0.110751	0.871921	0.353503	0.621282
ATP5O	-0.00967348	-0.0817193	-0.0736811	-0.235943	0.0906171	0.925551	0.704929	0.71986	0.351414	0.741084
ATP5S	-0.497952	-0.484969	-0.315657	-0.710896	-0.809556	3.77395e-05	0.0439577	0.31339	0.0144524	0.0022675
ATP5SL	-0.0801123	0.322738	-0.283356	-0.470128	-0.0902305	0.496369	0.0803294	0.166662	0.182407	0.64724
ATP6AP1	0.28158	0.283826	0.371532	-0.267223	0.776119	0.0816596	0.185015	0.45303	0.358279	0.0163875
ATP6AP1L	-0.324188	0.481132	-0.782304	0.107527	-0.582582	0.182372	0.0970547	0.347999	0.815398	0.129526
ATP6AP2	0.0269485	-0.119666	0.0457701	-0.137534	0.367737	0.811748	0.535964	0.813874	0.561409	0.263882
ATP6V0A1	0.37915	0.209597	0.260925	0.755634	0.282922	0.00233169	0.436748	0.40431	0.0137237	0.221033
ATP6V0A2	0.435024	0.251809	0.164303	0.735408	0.483921	4.57078e-06	0.176641	0.482172	0.00181752	0.0267938
ATP6V0A4	0.138597	-0.421766	0.169778	0.871658	-0.13068	0.508113	0.134452	0.806044	0.107894	0.695727
ATP6V0B	0.545866	0.651063	0.183093	0.701744	0.487323	1.02338e-05	0.00492434	0.492483	0.0117191	0.152848
ATP6V0C	0.560923	0.64838	0.316262	0.820887	0.399388	1.05973e-06	0.00236821	0.215744	0.0037297	0.151723
ATP6V0D1	0.315502	0.318874	0.198004	0.0202908	0.517148	0.00103815	0.103938	0.406998	0.928186	0.0257553
ATP6V0D2	0.10658	0.688348	0.131477	-0.00710268	-0.144267	0.5035	0.174669	0.717986	0.975857	0.651903
ATP6V0E1	0.259101	0.0260177	0.294718	0.388979	0.319545	0.0526599	0.931954	0.252247	0.209244	0.280432
ATP6V0E2	-0.187297	0.275889	0.585545	-0.945633	-0.376619	0.253725	0.280977	0.206245	0.0115215	0.322701
ATP6V0E2-AS1	-0.420365	0.0273501	0.345182	-1.31418	-0.0444028	0.0602865	0.942209	0.60652	0.0023856	0.878078
ATP6V1A	0.519776	-0.599649	0.812238	-0.37043	0.934187	0.00432824	0.0184323	0.00728571	0.185261	0.00196184
ATP6V1B1	-0.0975009	0.439953	-0.367419	-0.24414	0.0712904	0.493992	0.1063	0.316937	0.423502	0.768379
ATP6V1B2	0.447156	0.153097	1.02401	0.0472723	0.604616	1.85099e-05	0.524603	0.000225434	0.806121	0.00604561
ATP6V1C1	0.392895	-0.0877611	0.509124	0.102807	0.389353	0.000668521	0.57765	0.0777496	0.666344	0.204029
ATP6V1C2	-0.294751	0.439741	-1.29522	0.0167439	-0.106333	0.1199	0.265104	0.0131111	0.956198	0.646517
ATP6V1D	0.438803	0.129615	0.432652	0.148873	0.880937	1.03754e-05	0.587345	0.0213253	0.446828	0.000418714
ATP6V1E1	0.445687	-0.336768	0.510392	0.466794	0.647994	0.000336962	0.116327	0.108628	0.0234537	0.0390179
ATP6V1E2	-0.0226783	0.586259	0.952712	-0.657535	0.139565	0.920053	0.0254098	0.102657	0.0111789	0.780085
ATP6V1F	0.243433	0.0116061	-0.100104	0.0660334	0.555398	0.100674	0.966634	0.66429	0.80318	0.21467
ATP6V1G1	0.632011	0.393236	0.58216	0.215061	0.99817	1.56161e-06	0.144797	0.0212613	0.438632	0.00175324
ATP6V1G2	0.116645	0.716023	0.0939112	-0.503822	-0.0842709	0.634912	0.149971	0.872121	0.206445	0.896097
ATP6V1G3	0.0962957	-0.105168	-0.0183555	0.269651	0.362884	0.493143	0.672873	0.953771	0.37161	0.322633
ATP6V1H	0.465761	-0.0901761	0.273158	0.0149186	0.951711	3.13067e-06	0.599949	0.20949	0.940313	2.34816e-05
ATP7A	0.198472	0.366904	-0.079111	-0.487927	0.475522	0.124598	0.181376	0.756296	0.0366884	0.135438
ATP7B	-0.57074	-0.614564	-0.451647	-0.872625	-0.431548	0.0175196	0.0529533	0.39436	0.00158511	0.439597
ATP8A1	-0.505464	-0.515657	0.165051	-0.588206	-1.07813	0.00226092	0.0699279	0.379843	0.0420961	0.0499177
ATP8A2	-0.339331	-0.498669	-0.623735	-0.295129	-0.319205	0.041977	0.249792	0.212055	0.247526	0.237524
ATP8B1	-1.08253	0.0448497	-0.118006	-0.661779	-2.65664	9.42235e-06	0.910496	0.720585	0.200719	1.18251e-06
ATP8B2	-0.162627	-0.428509	-0.795816	0.00416968	0.0428223	0.181036	0.0896335	0.00747193	0.98521	0.829329
ATP8B3	0.00551077	-0.0421524	0.169152	0.0912392	0.219039	0.952781	0.852242	0.460885	0.672478	0.32965
ATP8B4	-0.434527	0.0621463	-0.390501	-0.363339	-0.646317	0.0020258	0.792957	0.16895	0.228122	0.0557526
ATP8B5P	0.154696	0.158488	-0.0230689	0.233297	0.316268	0.218534	0.403223	0.913422	0.628762	0.2222
ATP9A	-0.143332	-0.654947	-0.0192799	-1.04954	0.769343	0.41444	0.103545	0.944076	0.0721002	0.00319783
ATP9B	-0.250682	0.254512	-0.79736	-0.738582	-0.0578776	0.0691613	0.196718	0.00823894	0.0103331	0.853418
ATPAF1	-0.404924	-0.542795	-0.272429	-0.500823	-0.209397	1.15592e-05	0.0152248	0.241583	0.05055	0.254728
ATPAF2	-0.123426	0.102775	-0.445569	0.0650462	-0.296694	0.221636	0.619077	0.0840315	0.789729	0.210364
ATPIF1	-0.0801232	0.531469	0.153186	0.0501003	-0.699371	0.566183	0.0139847	0.675831	0.808637	0.0443023
ATR	-0.780755	-0.384823	-0.900249	-0.752745	-1.09044	3.77027e-09	0.150736	0.00499315	0.0330142	9.7199e-05
ATRAID	-0.255565	-0.260702	0.229995	-0.600888	-0.276109	0.0258462	0.211285	0.274756	0.0803996	0.313643
ATRIP	-0.651929	0.0893364	-1.95404	-0.20312	-1.03355	0.014653	0.849778	0.00900999	0.666427	0.0529032
ATRN	-0.252956	-0.333957	-0.135892	-0.269273	-0.572123	0.0191768	0.100063	0.48223	0.249821	0.097209
ATRNL1	-0.0825342	-0.394509	-0.271465	0.0942576	-0.0471881	0.459968	0.315542	0.270975	0.678744	0.801184
ATRX	-0.377991	-0.441245	-0.104968	-0.384872	-0.708705	0.000434762	0.0250183	0.623835	0.0923018	0.00175014
ATXN1	-0.365458	0.212584	-0.211978	-1.50184	-0.345034	0.00478112	0.260743	0.295956	1.90893e-05	0.21453
ATXN10	-0.456231	-0.31948	-0.587867	-0.630963	-0.662368	3.18168e-05	0.111683	0.0226287	0.0091127	0.00880102
ATXN1L	0.52599	0.23423	0.117836	0.436431	1.16074	0.000196881	0.454253	0.660015	0.15712	0.00331731
ATXN2	0.168746	0.551074	0.279994	0.0203103	-0.028622	0.150808	0.029355	0.229347	0.925665	0.905515
ATXN2L	0.0249672	0.00338214	0.735922	0.478373	-0.622386	0.901222	0.9917	0.231346	0.159495	0.0382951
ATXN3	-0.0926405	-0.402338	-0.100026	-0.251389	0.395616	0.375111	0.0797971	0.657759	0.294385	0.0420018
ATXN3L	0.0183528	0.0392131	-0.450474	-0.0346396	0.277924	0.855994	0.856015	0.16183	0.854786	0.263222
ATXN7	0.357704	0.197478	0.563385	1.38022	-0.522203	0.131301	0.392495	0.202317	0.0141188	0.166327
ATXN7L1	-0.389559	-0.172556	-1.00092	-0.0182161	-0.591495	0.00741163	0.576947	0.00627083	0.939874	0.03315
ATXN7L2	0.224838	0.667441	0.0958921	-0.0510013	0.204443	0.182625	0.0239377	0.817196	0.888096	0.601355
ATXN7L3	0.494609	0.701155	0.0308093	0.321227	0.607814	1.45981e-05	0.00413286	0.911793	0.0897668	0.0328243
ATXN7L3B	-0.0854021	-1.26528	-0.629326	0.487858	0.0814969	0.575304	0.000128198	0.0119914	0.15244	0.761623
ATXN8OS	0.0767135	-0.0661537	0.24149	-0.103645	0.287156	0.355301	0.728409	0.296387	0.640052	0.155467
AUH	-0.670871	-0.476164	-0.127971	-0.86978	-1.39985	0.000414902	0.105769	0.721416	0.0620513	0.00282375
AUNIP	-0.32817	0.752804	-1.63755	0.126397	-1.03122	0.0472888	0.00157935	0.00152382	0.629072	0.000237345
AUP1	0.198728	0.627073	-0.298164	0.575423	-0.199174	0.0949267	0.00919205	0.177194	0.0351213	0.489158
AURKA	-0.918987	-0.694556	-0.448829	-0.581793	-1.48018	2.17389e-11	0.00421726	0.0717069	0.0611872	7.48768e-06
AURKAIP1	-0.143212	0.384266	-0.393601	-0.265802	-0.526126	0.299495	0.214954	0.104716	0.352221	0.0552858
AURKB	-0.678354	-0.502606	-0.141732	-0.793466	-0.708152	1.68692e-06	0.0579776	0.66799	0.00337575	0.018411
AURKC	-0.0325202	-0.302158	-0.222517	0.135204	0.291879	0.814615	0.299978	0.438606	0.592683	0.305823
AUTS2	0.256335	0.71794	0.0358561	0.342552	0.148096	0.14043	0.0980338	0.941482	0.216432	0.689456
AVEN	0.247829	0.88159	-0.202129	0.361602	0.360793	0.0568638	0.00760992	0.397969	0.150813	0.235475
AVIL	0.184122	-0.163187	0.526576	-0.0288339	0.354147	0.109404	0.478386	0.139782	0.867191	0.175415
AVL9	0.406659	0.21624	0.562609	-0.180665	0.707079	0.00226979	0.459125	0.044902	0.503386	0.0124392
AVP	-0.0127673	-0.286831	0.184262	0.264127	0.0862414	0.912972	0.148404	0.544107	0.348007	0.765088
AVPI1	0.50932	0.790733	-0.0984521	-0.670834	1.39771	0.00105468	0.00136667	0.626231	0.0566662	0.000110807
AVPR1A	0.00478457	0.423699	-0.0724318	0.14424	-0.0180979	0.969594	0.0540512	0.764988	0.553983	0.955436
AVPR1B	-0.0723646	0.267682	-0.824888	-0.325919	0.337191	0.638303	0.292283	0.0418442	0.352074	0.268854
AVPR2	0.0342707	-0.370235	0.554858	-0.116013	-0.11874	0.803853	0.278423	0.105414	0.633602	0.695032
AWAT1	-0.129397	-0.19509	0.797531	-0.254477	-0.81836	0.427037	0.391469	0.107359	0.349056	0.0316757
AXDND1	0.141197	-0.0256731	0.615989	-0.0542869	0.39226	0.128117	0.882341	0.0179966	0.773201	0.0717807
AXIN1	0.0310642	0.244042	-0.569724	-0.305263	0.258688	0.82371	0.449054	0.0501947	0.217947	0.418808
AXIN2	0.0488526	-0.0111345	-0.200006	0.412588	0.198515	0.649927	0.967742	0.390906	0.0980771	0.365247
AXL	-0.182493	-0.0252719	-0.150343	0.218012	-0.468908	0.124317	0.919447	0.566487	0.343849	0.17461
AZGP1	-0.0405216	-0.0746238	-0.804864	-0.475965	0.221067	0.805688	0.837376	0.00750272	0.101925	0.514372
AZGP1P1	-0.121068	-0.46172	-0.223152	0.476287	-0.17286	0.461277	0.220658	0.550338	0.15219	0.661287
AZI2	0.582536	-0.067469	1.25349	1.04298	0.215797	2.31171e-06	0.691216	0.000688886	4.39795e-05	0.343932
AZIN1	0.0202352	-0.163977	0.460199	0.113	-0.282965	0.846294	0.387693	0.0956376	0.611402	0.236692
AZIN2	-0.214136	-0.401374	0.564724	-0.915496	-0.202711	0.177765	0.240105	0.240901	0.0115105	0.378757
AZU1	-0.154199	-0.1602	-0.82948	0.0300548	-0.000889035	0.338397	0.615836	0.0413997	0.93027	0.998179
B2M	0.0756825	-0.0732449	0.250537	0.361533	-0.173438	0.486204	0.778185	0.27592	0.265706	0.464392
B3GALNT1	-0.775602	-0.337167	-0.839558	-0.173876	-1.44804	6.89492e-07	0.411892	0.00869405	0.319645	0.000125902
B3GALNT2	0.638122	0.676753	1.22463	1.19054	-0.14181	0.0178062	0.138701	0.11449	0.0954914	0.612164
B3GALT1	-0.126703	-1.49447	0.104299	0.302568	0.152964	0.464649	0.00952733	0.740055	0.336073	0.595107
B3GALT2	-0.639854	-0.212437	0.292942	-3.96314	0.04585	0.0043582	0.243971	0.274662	9.43016e-10	0.873499
B3GALT4	0.184893	-0.148843	0.368565	-0.049124	0.260181	0.200714	0.728475	0.251339	0.835565	0.409411
B3GALT5	-0.014089	-0.284806	-0.696925	-0.342723	0.696697	0.937244	0.371251	0.0703481	0.459896	0.120115
B3GALT6	0.165705	0.572836	0.127778	-0.595933	0.367368	0.307493	0.0809478	0.683391	0.0562948	0.32576
B3GALTL	-0.500767	-0.483165	0.139283	-1.14941	-0.490472	0.00089315	0.0276648	0.645708	0.00148839	0.213545
B3GAT1	0.287876	0.825125	0.19081	0.374193	0.650505	0.138673	0.0432459	0.733826	0.126883	0.11646
B3GAT3	-0.0133489	-0.0338349	-0.312796	0.241365	-0.0536051	0.898592	0.870525	0.225463	0.343348	0.821144
B3GNT1	-1.18204	-0.75709	-2.24475	-1.30694	-0.846623	4.8527e-08	0.000465189	0.000129194	3.83115e-06	0.0578667
B3GNT2	0.239784	0.178114	0.437961	0.942374	-0.176785	0.178403	0.627049	0.180149	0.0780349	0.505351
B3GNT3	-0.148534	0.00538106	-0.0685649	0.253441	-0.882792	0.312367	0.986854	0.824391	0.255988	0.0232906
B3GNT4	-0.172297	-0.66082	-0.409726	-0.0565747	-0.327959	0.440176	0.079667	0.410514	0.879005	0.455779
B3GNT5	1.03102	-0.0754485	0.611296	0.424573	2.22876	3.34655e-07	0.816319	0.0162046	0.131239	2.08138e-06
B3GNT6	0.235406	0.211087	0.194112	0.065606	0.575963	0.0631109	0.395028	0.472494	0.830103	0.108879
B3GNT7	0.338896	0.175994	-0.180057	0.079095	0.696986	0.0494811	0.630396	0.543301	0.834662	0.0579658
B3GNT8	-0.0254991	-0.528116	-0.206005	-0.0861204	0.555517	0.885042	0.18599	0.61737	0.793389	0.0680905
B3GNT9	-0.257366	0.069637	-0.589761	-0.830882	0.212597	0.135564	0.8437	0.023962	0.0356558	0.257827
B3GNTL1	-0.523964	-0.348809	-1.73952	0.165448	-0.486655	0.00616058	0.314377	0.00844099	0.55352	0.103184
B4GALNT1	0.341729	-0.48523	-0.259643	0.73097	0.858481	0.0885352	0.0925478	0.496305	0.217303	0.0757323
B4GALNT2	0.248994	0.260628	0.522259	0.11514	0.0473666	0.0735176	0.357768	0.156761	0.638836	0.887463
B4GALNT3	0.0770076	-0.0170921	-0.187999	0.233005	0.0250393	0.698046	0.958542	0.723821	0.632798	0.946538
B4GALNT4	0.220748	0.115334	0.314062	0.390929	0.296443	0.0954669	0.705269	0.366865	0.105775	0.37789
B4GALT1	0.523936	0.317324	0.0359503	0.814774	0.886951	6.73663e-05	0.166712	0.91823	0.00980488	0.000844161
B4GALT2	-0.70216	-0.643053	-0.163149	-0.906355	-0.940442	3.15182e-05	0.00993912	0.621809	0.019611	0.0119066
B4GALT3	0.304885	0.337418	0.575144	0.533661	0.273788	0.0087953	0.083966	0.0246424	0.0989259	0.307093
B4GALT4	0.31217	0.49359	-0.15983	0.29889	0.606125	0.00889459	0.043891	0.592812	0.236103	0.0168962
B4GALT5	0.196672	0.282176	-0.16101	0.861146	-0.0825245	0.0756885	0.148745	0.437095	0.00061334	0.76806
B4GALT6	-0.232547	-0.879688	-0.797093	1.07026	-0.160859	0.309484	0.0326885	0.238807	0.0712774	0.60607
B4GALT7	-0.576347	-0.458424	-0.321471	-0.903356	-0.446838	1.29266e-05	0.0812812	0.310004	0.00821068	0.0818173
B9D1	-0.274044	-0.796376	-0.635968	-1.06249	0.468286	0.0521498	0.00935782	0.0461451	0.000287696	0.132811
B9D2	0.269868	0.0297719	-0.088583	0.113025	0.710241	0.088127	0.921158	0.755302	0.751396	0.103171
BAALC	0.501193	0.0798961	0.00146513	-0.513541	1.54283	0.00614593	0.688978	0.995394	0.156098	0.00213232
BAALCOS	0.140811	0.233954	-0.0486963	-0.459262	0.317056	0.39829	0.338536	0.888938	0.151542	0.350131
BAAT	0.00676419	-0.0247791	0.500711	-0.0514781	-0.299138	0.960759	0.932381	0.247096	0.87385	0.227292
BABAM1	-0.00209129	0.0156952	0.0647043	-0.354111	0.0785579	0.9812	0.928261	0.748844	0.168086	0.702211
BACE1	-0.429773	0.00894999	-0.130442	-0.129315	-0.972919	0.000115433	0.958421	0.663871	0.615095	2.00868e-05
BACE2	0.122831	0.329369	-0.100832	-0.0354048	0.0626789	0.177978	0.0453998	0.618297	0.885616	0.815943
BACH1	0.734146	-0.318696	2.5081	0.767442	1.20045	0.00132177	0.513968	1.78955e-06	0.0807975	0.00108937
BACH2	0.349703	0.606374	-0.586499	1.96934	-0.601037	0.071884	0.00885548	0.0895676	8.41407e-08	0.120206
BAD	0.058792	0.288874	0.187662	-0.0132738	-0.219036	0.64444	0.290348	0.502852	0.957037	0.507742
BAG1	0.762046	1.17354	-0.204408	0.909941	1.15089	1.46733e-07	0.000138753	0.381801	0.0122301	5.19927e-05
BAG2	1.30311	0.83179	0.98733	2.44857	0.8261	2.44322e-12	0.00111554	0.0520368	1.36977e-07	0.00240231
BAG3	2.51135	0.951777	3.00409	3.79212	2.60989	7.42101e-18	0.000378892	0.000509731	6.75288e-08	2.71297e-07
BAG4	0.344557	0.880683	0.58676	0.488244	-0.714731	0.126347	0.0539026	0.155702	0.32047	0.0495215
BAG5	-0.00395869	-0.132556	0.21334	0.256589	-0.433278	0.968587	0.573555	0.427689	0.187812	0.0327947
BAG6	0.258817	0.353637	-0.084974	0.12457	0.502323	0.048528	0.16335	0.720218	0.735115	0.0243887
BAHCC1	-0.299377	-0.270396	-0.315624	-0.136697	-0.618456	0.033979	0.334696	0.321272	0.611623	0.0388558
BAHD1	0.421225	0.490351	-0.283366	0.817033	0.633984	0.00180651	0.183609	0.294509	0.00206848	0.0433914
BAI1	-0.0790961	0.182109	-1.18791	-0.501436	0.258989	0.673512	0.60817	0.0181962	0.10385	0.490457
BAI2	0.0949445	-0.333329	0.00665343	-0.60344	0.442794	0.534787	0.270977	0.984538	0.0498528	0.217217
BAI3	-0.873742	-0.741027	-0.0582048	-2.49068	-0.649457	1.88839e-07	0.0179085	0.819429	1.90149e-07	0.0443871
BAIAP2	0.29994	0.324305	-0.578351	-0.318592	0.948503	0.0209112	0.151542	0.0909908	0.125479	0.000334257
BAIAP2-AS1	-0.458731	-0.632708	-0.260389	-1.17232	-0.433494	6.45013e-05	0.0018984	0.481274	1.53086e-05	0.0423442
BAIAP2L1	0.454717	0.537524	0.323694	0.793389	0.266692	0.000134513	0.013057	0.315749	0.00733686	0.283574
BAIAP2L2	0.073749	1.0483	-0.0948468	-0.344752	-0.0489996	0.717715	0.0147593	0.838046	0.308353	0.914465
BAIAP3	-0.126007	-0.142257	-0.593844	-0.681112	0.534833	0.354896	0.615649	0.0286531	0.00454515	0.168966
BAMBI	1.38314	0.859654	0.721125	2.00887	2.15444	8.47799e-11	0.00200352	0.0335791	4.55059e-06	0.000673479
BANF1	0.0775248	-0.271148	-0.348677	0.402534	0.203293	0.52346	0.295084	0.119721	0.222966	0.438198
BANF2	0.0721583	0.296649	0.075575	0.0925039	0.232735	0.613327	0.286504	0.816595	0.743428	0.532958
BANK1	-0.576944	0.229093	0.0238447	-0.125596	-1.78655	0.000666462	0.213207	0.946414	0.581838	4.31875e-05
BANP	0.982563	0.837979	1.72619	0.415353	1.06788	3.10225e-12	0.000391113	5.88725e-06	0.110728	9.28601e-05
BAP1	-0.0186142	-0.0597404	0.146181	-0.430893	-0.00638742	0.861086	0.750361	0.601034	0.161345	0.975698
BARD1	-0.607139	-0.220628	-0.194626	-0.242329	-1.32605	0.000158979	0.363326	0.550231	0.555456	4.76835e-05
BARHL1	0.0621547	-0.159266	0.745193	0.50962	-0.235645	0.804496	0.782349	0.0646476	0.144636	0.587008
BARX1	-0.238743	-0.350421	-0.141757	-0.0600708	-0.232051	0.1331	0.400293	0.722666	0.838566	0.514465
BARX2	-0.131056	-0.220696	0.165224	-0.224013	-0.0490201	0.370726	0.482646	0.640728	0.528774	0.875195
BASP1	-0.305016	-0.107993	0.0527569	-0.314876	-0.67758	0.00202484	0.674265	0.827786	0.191556	0.00337609
BATF	-0.376593	-0.0796764	0.00292422	0.317326	-0.999106	0.0782356	0.890944	0.992791	0.466887	0.00559601
BATF2	0.34191	-0.503124	0.618615	-0.238922	1.00802	0.13132	0.226901	0.251095	0.437872	0.101917
BATF3	0.855209	0.732826	-0.0337672	1.21987	0.885978	6.33262e-06	0.00856077	0.939948	0.000660937	0.0100174
BAX	0.0939152	0.161996	0.414559	-0.33603	-0.239319	0.626676	0.583381	0.221549	0.580424	0.393751
BAZ1A	0.332147	0.351976	-0.109182	0.477231	0.375354	0.00139556	0.0985042	0.543238	0.0137485	0.136053
BAZ1B	-0.171018	0.263692	-0.56787	0.0333673	-0.502844	0.055843	0.145227	0.0210188	0.841415	0.0177806
BAZ2A	-0.0529264	-0.134575	-0.00359511	0.208893	-0.115305	0.643668	0.525153	0.98849	0.447198	0.691061
BAZ2B	-0.276229	-0.212392	0.502312	0.129003	-0.159981	0.0949092	0.397593	0.0621728	0.761836	0.599505
BBC3	0.0832105	-0.0329944	0.166375	0.00897632	0.0083188	0.663691	0.937451	0.668445	0.979313	0.98555
BBIP1	0.236087	-0.29267	0.069005	-0.0208502	0.58087	0.0383754	0.0993944	0.771427	0.939315	0.0497235
BBOX1	-0.783808	-0.629555	-0.312748	-0.155354	-2.001	4.56522e-05	0.119704	0.529454	0.526685	4.41559e-07
BBS1	-0.269339	0.158989	-0.365054	-1.24315	-0.00890889	0.128108	0.557093	0.499726	0.00352187	0.970194
BBS10	-0.674236	-1.19335	-0.234489	-0.902857	-0.468256	2.031e-05	0.000970587	0.432628	0.057522	0.139393
BBS12	-0.299551	-0.280821	-0.697541	-0.419919	0.261432	0.19077	0.561904	0.235561	0.165363	0.546399
BBS2	-1.08918	-1.43061	-0.507545	-1.75487	-0.701628	1.02275e-08	2.01148e-05	0.0399768	1.64145e-06	0.00509434
BBS4	0.0386557	-0.036303	-0.348188	-0.306007	-0.0118163	0.740781	0.846488	0.153651	0.171075	0.964075
BBS5	-0.76122	-1.22481	-1.54958	-0.721989	-0.259227	0.0200583	0.00536278	0.0289874	0.0399214	0.546549
BBS7	-0.00157468	-0.332094	0.347207	-0.601244	0.517905	0.991707	0.161354	0.291652	0.192172	0.0349867
BBS9	-0.682956	-0.499199	-0.0210213	-1.05674	-0.40946	0.000757437	0.173918	0.953797	0.000381273	0.193613
BBX	-0.135227	-0.339044	-0.173477	0.390574	-0.473273	0.103711	0.033584	0.408792	0.0710509	0.0154114
BCAM	0.0298396	0.0331599	-0.0210009	0.276197	0.386991	0.874887	0.860519	0.948576	0.169309	0.216401
BCAN	-0.148132	0.221913	-0.309501	-0.0302583	-0.502911	0.172509	0.298281	0.224694	0.916671	0.0390743
BCAP29	-0.0787619	0.103611	0.152978	-0.250498	-0.279558	0.375642	0.595327	0.528863	0.241831	0.165748
BCAP31	0.67002	0.975493	0.0273875	0.493371	0.688397	9.07874e-08	0.000200913	0.897598	0.0719146	0.00825256
BCAR1	0.0782706	0.20698	-0.258705	0.862798	-0.0875612	0.694023	0.413865	0.639341	0.0273325	0.851264
BCAR3	1.3457	0.233087	-0.297849	1.19368	2.32618	2.69794e-05	0.574657	0.417539	0.00156692	0.0162531
BCAR4	0.12699	0.677745	-0.418815	0.386348	-0.0251198	0.427234	0.153778	0.09077	0.25688	0.938716
BCAS1	-0.173039	0.0717705	-0.613915	-0.0234685	-0.272342	0.0887045	0.748327	0.0351582	0.927895	0.242088
BCAS2	0.56992	0.246697	1.07478	1.135	0.0331811	0.000106341	0.251889	0.014906	0.00485262	0.86069
BCAS3	-0.624569	-0.606109	-0.0394691	-1.27295	-0.76555	5.8815e-05	0.0109495	0.921041	6.56887e-05	0.00629788
BCAS4	0.114318	-0.274601	0.0425503	-0.132634	0.756694	0.312244	0.12593	0.856735	0.474579	0.027527
BCAT1	-0.0170655	0.127019	-0.103284	-0.533181	0.183962	0.893913	0.708437	0.740491	0.0859664	0.414778
BCAT2	-0.237806	-0.279854	0.129528	-0.158601	-0.849675	0.106786	0.400087	0.701388	0.511007	0.0186998
BCCIP	-0.0783405	0.109473	0.111844	-0.260777	-0.418089	0.499112	0.582478	0.614748	0.389507	0.229297
BCDIN3D	0.243744	-0.198777	0.351135	-0.413588	0.574342	0.117025	0.580624	0.195225	0.100787	0.0968886
BCDIN3D-AS1	-0.1771	-0.460981	-0.217792	-0.146044	-0.246576	0.0837598	0.0477383	0.455795	0.490988	0.295602
BCHE	-0.341951	-1.01325	0.505734	-1.3974	0.0925054	0.0689149	0.0355299	0.370094	0.000264491	0.678281
BCKDHA	-0.55264	-0.115195	-0.374279	-0.793557	-1.09687	0.000639023	0.748695	0.289893	0.0254789	0.000883367
BCKDHB	-0.524732	-0.762245	-0.103014	-0.0764263	-1.3265	0.0126535	0.000280385	0.69976	0.893616	0.00024069
BCKDK	-0.247181	-0.39755	-0.727837	-0.450153	-0.0574616	0.0281357	0.0699648	0.0334352	0.0819296	0.790301
BCL10	0.901682	0.0257392	2.28136	0.700683	1.2512	1.00209e-06	0.929605	2.2594e-06	0.0575196	0.000284211
BCL11A	-1.5588	0.0591659	-2.31144	-0.307655	-2.87411	1.85441e-12	0.738371	1.70106e-05	0.227271	7.78328e-09
BCL11B	-0.561758	-0.420296	-1.51838	0.390012	-0.614113	0.000207762	0.173709	5.25212e-05	0.0749868	0.0557508
BCL2	-0.238301	-0.228592	0.108956	0.25074	-0.887136	0.133061	0.376935	0.725821	0.34207	0.0102457
BCL2A1	-0.398515	-0.46067	0.0716489	-0.462153	-0.899068	0.0126304	0.0308536	0.854607	0.0820857	0.0157966
BCL2L1	0.435092	-0.00946942	0.678713	0.182839	0.820439	0.000130501	0.964716	0.0111927	0.477971	0.00191508
BCL2L10	0.261991	0.0203378	1.21316	-0.0258371	0.226534	0.0829966	0.951122	0.00480349	0.927765	0.399137
BCL2L11	0.48393	0.907641	0.0997074	1.00912	0.32011	0.00332722	0.00285769	0.808633	0.00313863	0.28256
BCL2L12	0.356679	1.04984	0.46609	0.646991	-0.297875	0.0103004	0.000226813	0.18223	0.0405634	0.283826
BCL2L13	-0.0157158	-0.0672296	-0.0592975	0.242177	-0.184797	0.876165	0.739102	0.799887	0.257142	0.496453
BCL2L14	0.0142211	0.110663	0.0170854	0.0403955	0.157085	0.920909	0.730457	0.951364	0.885428	0.613723
BCL2L15	0.0682028	-0.00857256	-0.194664	-0.174445	0.264245	0.516336	0.95869	0.546188	0.447355	0.30692
BCL2L2	-0.286727	-0.331848	-0.275774	-0.365533	-0.12293	0.00599388	0.043247	0.337252	0.129417	0.529614
BCL3	0.137249	0.0534126	-0.934778	0.253424	0.139577	0.483776	0.851469	0.0590519	0.219926	0.724917
BCL6	0.819426	1.03611	2.57743	-0.281848	0.541602	3.40029e-05	9.50524e-05	0.000514417	0.340888	0.0120822
BCL6B	0.0387823	-0.0239108	0.30448	-0.251506	0.0613807	0.783742	0.925913	0.441171	0.49364	0.800277
BCL7A	-0.268397	0.00341215	-0.807969	0.335727	-0.450972	0.0470178	0.986041	0.00635591	0.217062	0.247079
BCL7B	0.476788	0.673475	0.798864	0.270065	0.292411	1.41643e-05	0.00274017	0.011392	0.326183	0.190965
BCL7C	0.106161	-0.227044	0.205001	0.120293	0.423916	0.39063	0.381573	0.584576	0.598341	0.0784518
BCL9	0.216955	0.0506106	-0.0955419	-0.0266901	0.495903	0.171528	0.828913	0.772368	0.930249	0.312502
BCL9L	-0.558448	0.0860588	-0.640246	0.0593256	-1.48524	0.00205476	0.766703	0.206311	0.81608	0.00163154
BCLAF1	-0.952945	-1.15349	-0.568081	-1.55375	-0.740772	1.02017e-15	1.63866e-06	0.0213213	7.18943e-07	0.00326591
BCO1	-0.0347671	-0.565718	0.334397	-0.105299	0.0432194	0.80484	0.142172	0.328044	0.661418	0.901629
BCO2	0.288909	0.727434	0.433945	0.0479361	0.287308	0.0958663	0.00814727	0.28076	0.904572	0.360773
BCOR	-0.101302	-0.0145387	-1.64093	0.712457	-0.00264566	0.588633	0.941982	0.000375599	0.0273631	0.9907
BCORL1	0.298465	0.50831	-0.313435	0.483029	0.185318	0.0162758	0.0163119	0.378079	0.00978858	0.492796
BCORP1	-0.0933572	-0.278904	0.434693	-0.0156752	-0.299496	0.365681	0.153391	0.0568084	0.951533	0.279804
BCR	-0.106331	0.431414	0.0647562	-0.329865	-0.522274	0.5451	0.152406	0.856429	0.443875	0.205239
BCS1L	-0.23853	0.292416	-0.669253	0.035078	-0.137845	0.0372639	0.15884	0.00459837	0.891463	0.639635
BDH1	-0.841925	-0.187961	-1.18581	-1.86442	-0.810664	6.78469e-08	0.378248	0.000184345	4.94813e-07	0.0383033
BDH2	-0.264164	-0.755305	-0.0171165	0.219228	0.337704	0.108024	0.00413673	0.952778	0.372865	0.304113
BDKRB1	0.150112	0.196909	-0.806153	0.158755	0.650113	0.350768	0.534575	0.0276698	0.644424	0.0634362
BDKRB2	-0.11069	0.683809	-0.855211	-0.780135	0.440515	0.573167	0.132623	0.0634333	0.0301783	0.281198
BDNF	-0.893514	0.0930134	-0.50557	-1.89863	-1.70296	0.00032228	0.805263	0.086453	0.00304555	0.0093842
BDNF-AS	-0.316682	-0.0657336	-0.0378846	-0.855981	-0.563956	0.0966578	0.88203	0.865873	0.0287516	0.124399
BDP1	0.0250192	0.130199	-0.162336	0.353437	-0.144245	0.869587	0.652514	0.549446	0.149378	0.554191
BEAN1	0.0997797	-0.162846	-0.398539	-0.0161319	-0.42868	0.755762	0.703102	0.518257	0.969809	0.593902
BECN1	-0.283775	-0.797791	-0.00713053	-0.643201	0.111838	0.0612796	0.0543321	0.977233	0.0498374	0.748502
BEGAIN	0.00820393	0.460603	-0.955925	-0.553658	0.234283	0.973146	0.437533	0.110423	0.00973486	0.495069
BEND2	0.135261	0.0706682	0.209535	0.133441	0.407136	0.327248	0.802469	0.550575	0.682839	0.235255
BEND3	-0.405916	1.19382	-1.79836	-0.0337086	-0.488167	0.0154757	0.000192806	5.14332e-06	0.907441	0.0860518
BEND4	1.11096	0.72677	0.556882	0.689984	1.91296	2.67594e-05	0.00459177	0.100052	0.0211822	0.0185611
BEND5	0.0472888	0.282603	0.0936354	0.52537	-0.735002	0.76816	0.396558	0.80758	0.0849418	0.0523847
BEND6	1.25337	2.62863	-0.324307	-0.0610166	2.692	0.000650746	0.00104803	0.626625	0.918534	0.00584586
BEND7	0.324508	0.104602	-0.127929	-0.144275	0.702841	0.023969	0.557312	0.695719	0.667534	0.0431575
BEST1	0.169526	-0.168418	0.422006	0.702861	-0.174888	0.147279	0.484527	0.177589	0.00988402	0.434
BEST2	-0.0155652	0.1941	0.0787259	0.0367421	-0.224442	0.910841	0.50897	0.843071	0.866852	0.399331
BEST3	-0.00281048	-0.255126	0.15426	-0.0941036	0.0258712	0.981078	0.34567	0.666296	0.673887	0.914093
BEST4	-0.0833965	-0.241094	-0.0496207	0.238804	-0.0250012	0.635853	0.580078	0.882283	0.571693	0.927735
BET1	-0.362142	-0.778834	-0.0161586	-0.0621286	-0.372415	0.0107268	0.000291324	0.955482	0.874808	0.200288
BET1L	-0.0937342	0.180056	0.154215	0.0750367	-0.575949	0.454769	0.308869	0.632	0.817506	0.0424193
BEX1	-0.404732	-0.329285	-0.337881	-0.61367	-0.343697	0.00209077	0.231435	0.214681	0.0200825	0.338901
BEX2	0.335764	0.248115	1.22281	0.0306746	0.382412	0.0119184	0.180784	0.00145979	0.897573	0.212572
BEX4	-0.080327	-0.860407	0.361763	-0.453539	0.66673	0.713656	0.00167737	0.241753	0.226	0.192748
BEX5	0.296778	0.41439	0.429357	0.232878	0.657305	0.297263	0.351259	0.424995	0.534496	0.513134
BFAR	0.33542	0.332791	0.637316	-0.0510069	0.596525	0.00456108	0.120635	0.0198604	0.835324	0.0235855
BFSP1	0.236684	-0.232692	0.484643	-0.0955146	0.968395	0.209045	0.679104	0.193079	0.697121	0.00969986
BFSP2	0.311143	1.05655	-0.213564	1.11113	0.146904	0.131775	0.0110286	0.708976	0.00890115	0.682877
BGN	-0.0846099	0.0749888	-0.207558	-0.14686	-0.0807721	0.393186	0.696262	0.424114	0.478489	0.716207
BHLHB9	-0.0761594	-0.239708	0.343447	-0.126382	-0.63041	0.648999	0.382288	0.355823	0.622986	0.105149
BHLHE22	-0.143836	-0.589695	-0.00947942	0.0306373	-0.356252	0.267022	0.0145843	0.972046	0.928842	0.226521
BHLHE23	0.0980006	0.981598	-0.0415118	0.280958	-0.354358	0.436827	0.000156291	0.890753	0.2737	0.146185
BHLHE40	1.13109	0.503887	0.803813	1.20975	1.75639	5.01431e-08	0.0952095	0.00133551	0.109383	2.82364e-06
BHLHE41	-0.301397	0.342483	-0.126952	0.0556084	-0.994347	0.0254452	0.193555	0.652161	0.837015	0.00407893
BHMT	0.126501	0.262775	0.282648	-0.21379	0.10837	0.193614	0.132118	0.301742	0.325489	0.666569
BHMT2	-0.0363473	-0.289898	0.00787619	0.241798	-0.0129037	0.733218	0.239507	0.982377	0.247621	0.95433
BICC1	0.322575	1.11064	0.211711	0.379391	-0.0497364	0.158768	0.0582905	0.717578	0.540678	0.81233
BICD1	-0.307927	-0.475906	0.366165	-0.0932654	-1.0356	0.0375306	0.130068	0.168247	0.649745	0.00929837
BICD2	0.0684733	0.633772	-1.14024	0.509075	-0.159863	0.621081	0.00436817	0.00115184	0.0665576	0.404969
BID	0.138157	0.411732	0.190789	0.485016	-0.463741	0.148238	0.0292661	0.362348	0.0403979	0.0601149
BIK	0.516681	-0.260377	1.39678	2.46344	0.120758	0.043012	0.349102	0.0188863	6.04013e-05	0.774039
BIN1	0.0898401	0.2921	-0.158845	-0.36806	0.198782	0.444177	0.211806	0.511937	0.302755	0.394625
BIN2	0.267675	-0.317116	0.452678	0.36537	0.0430912	0.026002	0.269786	0.0489465	0.112297	0.877669
BIN3	-0.000280815	0.0137296	-0.398697	-0.351313	0.264648	0.998157	0.959347	0.146778	0.183197	0.280592
BIN3-IT1	0.0184736	-0.602886	0.364047	0.0915588	-0.177974	0.923357	0.0198337	0.427469	0.799554	0.689204
BIRC2	0.422818	-0.146498	0.425729	0.328957	0.779293	0.000472361	0.553348	0.100514	0.137391	0.00307286
BIRC3	-0.469672	-0.344306	-0.916656	0.368076	-0.317191	0.01585	0.261109	0.0617973	0.213275	0.539234
BIRC5	-0.245886	-0.00690165	-0.0701574	-0.351512	-0.386104	0.0432396	0.975294	0.810352	0.17038	0.197454
BIRC6	0.103204	0.136654	-0.138418	0.473494	0.135999	0.276552	0.487819	0.581714	0.0501412	0.466043
BIRC7	0.0560082	-0.541432	0.256766	0.0860673	0.2343	0.778878	0.149597	0.607449	0.827364	0.558424
BIVM	-0.417971	-0.566072	-0.0753243	-0.285448	-0.332519	0.00364105	0.0306458	0.817835	0.289721	0.335827
BLCAP	-0.520249	-0.883987	-0.320126	-0.351073	-0.661796	5.74551e-08	0.00109323	0.088177	0.15163	0.00305749
BLID	0.173515	0.0413681	1.45357	0.00133238	-0.391315	0.244656	0.885051	0.00392306	0.995465	0.0501788
BLK	-0.0105495	0.134971	-0.42302	-0.00740052	0.306168	0.950658	0.72261	0.367061	0.983126	0.316867
BLM	-0.768027	0.0915711	-1.37629	-0.358221	-1.23774	6.94823e-06	0.620939	0.0204919	0.196598	0.000743006
BLMH	-0.107056	0.354535	0.00926997	-0.171266	-0.360725	0.438654	0.219222	0.983613	0.498205	0.129524
BLNK	-1.08909	-0.0805024	-0.82215	0.18598	-2.99622	2.2481e-05	0.858103	0.186462	0.60881	3.40818e-08
BLOC1S1	-0.110155	0.0134683	0.0908046	-0.414359	-0.515491	0.47611	0.957607	0.726502	0.179855	0.199791
BLOC1S2	0.462083	-0.147252	-0.342964	1.1025	1.0527	0.0544058	0.65011	0.40591	0.028885	0.0129433
BLOC1S3	0.0648393	-0.487803	-0.229352	0.0928272	0.516665	0.572492	0.0563899	0.443956	0.753274	0.0189375
BLOC1S4	0.011776	0.357418	-0.281422	-0.217144	0.117009	0.961096	0.409053	0.676387	0.715413	0.771506
BLOC1S6	0.17372	-0.339002	-0.204712	0.718196	0.307038	0.293337	0.24414	0.448069	0.0392809	0.225062
BLVRA	0.0017557	0.264606	-0.0402101	-0.409553	0.0840918	0.98749	0.405094	0.813572	0.107816	0.74979
BLVRB	0.336421	0.373777	0.19142	0.686168	0.122239	0.00312883	0.0830281	0.42307	0.00692586	0.700338
BLZF1	0.605724	-0.418007	2.13823	0.419958	0.0411859	0.018428	0.338574	0.000943325	0.341332	0.940203
BMF	0.00305012	-0.0486224	0.606609	0.3309	-0.979925	0.988752	0.910549	0.216821	0.490634	0.0419436
BMP1	0.0623806	0.0949536	0.0819571	-0.011852	0.091921	0.593391	0.603761	0.799653	0.965189	0.746079
BMP10	-0.0747515	0.0720053	-0.137516	-0.339904	0.0686861	0.699133	0.863212	0.767777	0.300313	0.880022
BMP15	-0.0448093	0.0280575	0.0656106	-0.0495645	-0.0551617	0.553442	0.867526	0.778316	0.811476	0.764933
BMP2	0.223232	-0.159788	0.419035	0.27377	0.37013	0.0808234	0.436154	0.31416	0.434726	0.0945847
BMP2K	-0.502971	-0.365351	0.0176712	-0.593612	-0.983776	0.00331157	0.448181	0.950397	0.171289	0.00346063
BMP3	0.162475	-0.483422	0.453172	0.602273	-0.0662604	0.296655	0.123214	0.338223	0.0186612	0.837214
BMP4	0.00731109	0.263697	-0.0217033	0.389731	-0.48049	0.962755	0.424101	0.963402	0.110477	0.132231
BMP5	-0.097976	-0.292917	0.0693696	-0.268163	0.163663	0.589122	0.26964	0.906995	0.40106	0.692106
BMP6	0.118742	0.158778	0.0727362	-0.167053	0.225041	0.360668	0.438275	0.818379	0.645588	0.40221
BMP7	-0.117425	0.00338377	-0.0165822	-0.954441	0.302725	0.376691	0.989135	0.963078	0.0149728	0.124625
BMP8A	0.0163695	-0.00738003	-0.0573094	-0.238439	0.153909	0.910494	0.982985	0.851592	0.333578	0.608802
BMP8B	-0.320043	1.01817	0.272503	-0.485302	-1.66083	0.180961	0.0890618	0.432307	0.0873446	0.00632797
BMPER	-0.970906	-0.421723	-0.116262	-0.493852	-1.34581	0.00137551	0.33798	0.820428	0.0957327	0.104636
BMPR1A	-0.293345	0.578689	-1.06057	0.360123	-0.589368	0.0680492	0.0280376	0.00111494	0.217005	0.0707143
BMPR1B	-0.0541079	-0.0486789	-0.218287	-0.529415	0.137003	0.765805	0.868838	0.703888	0.188875	0.635959
BMPR2	0.131356	-0.255249	0.0334696	0.634196	0.124861	0.198922	0.226456	0.866161	0.0514142	0.539816
BMS1	-0.231155	0.0131829	-0.370575	-0.229413	-0.436063	0.0356731	0.956847	0.102549	0.512168	0.0364089
BMX	-0.126951	0.0209297	-0.118221	0.0185878	0.0346085	0.314982	0.942474	0.762195	0.93336	0.891127
BNC1	0.238877	1.73062	-0.567792	-0.290225	0.0364455	0.37374	0.133128	0.0449287	0.224866	0.868322
BNC2	-0.112642	-0.736235	0.467527	-0.4618	0.1468	0.405975	0.0488907	0.202471	0.117576	0.486885
BNIP1	0.0711832	0.221774	0.338601	0.0253011	-0.257917	0.581633	0.414799	0.247118	0.926782	0.383332
BNIP2	0.103272	0.0187892	0.307829	-0.0768738	0.149314	0.36382	0.942695	0.313845	0.754203	0.574431
BNIP3	1.05422	1.71488	0.614443	0.381923	1.87059	1.20692e-07	0.00540023	0.00614836	0.181973	2.64064e-06
BNIP3L	1.12098	0.710396	0.233062	1.13486	2.61527	2.31371e-10	0.00962716	0.525272	6.25895e-05	9.0973e-10
BNIPL	-0.114671	-0.468297	-1.02022	1.04624	-0.133944	0.650509	0.515959	0.02621	0.100501	0.701507
BOC	-0.152085	0.256072	-0.210308	-0.534888	0.414682	0.258845	0.224925	0.425224	0.0154184	0.187037
BOD1	-0.443484	0.0175538	-0.630213	-0.347744	-0.417358	5.98181e-05	0.945697	0.0265142	0.159143	0.0427408
BOD1L1	0.335478	0.286898	0.0763587	0.750811	0.266806	0.00877774	0.265373	0.715878	0.0643611	0.368931
BOD1L2	0.142922	0.25642	0.450986	0.378218	-0.0934093	0.28084	0.178617	0.24094	0.167106	0.787525
BOK	-0.0562485	0.299884	-1.01166	0.188646	0.195692	0.701505	0.230805	0.0258371	0.510488	0.525543
BOLA1	-0.305908	-0.280455	-0.23858	0.0697565	-0.432822	0.0169504	0.156098	0.3073	0.797632	0.279614
BOLA3	-0.348127	-0.520345	-0.00787991	-0.554532	-0.418332	0.00263563	0.0152958	0.975555	0.0573723	0.0419703
BOLA3-AS1	-0.310029	-0.387316	-0.759181	-0.441371	-0.0490741	0.013012	0.0789188	0.0487615	0.0762092	0.849137
BOLL	0.152902	-0.453841	-0.157022	0.0682373	1.47186	0.457245	0.187801	0.632181	0.88049	0.00317686
BORA	-0.956969	-0.179544	-0.891807	-0.899437	-1.2872	7.82121e-08	0.419133	0.0365355	0.00644425	0.00162196
BPESC1	0.077043	-0.0239855	0.224365	-0.396793	0.294958	0.457201	0.887158	0.445014	0.0478192	0.30098
BPGM	0.33669	0.470423	0.281346	0.154052	0.164621	0.00502654	0.0245162	0.199258	0.560616	0.524718
BPHL	-0.368082	-0.180695	-0.714993	-0.211689	-0.289857	0.0445625	0.429077	0.0244759	0.380517	0.416432
BPI	0.0972532	0.170707	0.131663	-0.132587	0.515077	0.353183	0.338023	0.624364	0.519771	0.0999716
BPIFA1	0.0559703	-0.56632	0.218559	0.0967957	0.299955	0.677593	0.088924	0.496149	0.725605	0.277233
BPIFA2	0.0330988	-0.401901	-0.594868	0.255848	0.460298	0.869755	0.287035	0.342506	0.393078	0.310274
BPIFA3	-0.16948	-0.0373606	-0.536123	-0.217987	-0.0508234	0.433828	0.936765	0.200686	0.650892	0.928342
BPIFA4P	-0.0405214	-0.0720447	-0.357515	-0.141487	0.192046	0.718057	0.767079	0.226636	0.597838	0.417424
BPIFB1	0.323858	-0.0548318	0.553916	0.287543	0.106257	0.128837	0.894421	0.311136	0.432702	0.817841
BPIFB2	0.168323	0.376048	-0.06633	0.0090434	0.317257	0.256578	0.29481	0.885776	0.96526	0.341956
BPIFB4	-0.245146	-0.753247	0.210966	-0.225192	-0.111793	0.145674	0.0302242	0.56389	0.524414	0.794148
BPIFB6	-0.0141389	-0.375005	-0.403779	0.329927	0.166304	0.903456	0.0639427	0.214653	0.227489	0.570371
BPIFC	-0.166558	0.709019	-1.44274	0.0692667	-0.0644126	0.408082	0.194398	0.011294	0.809947	0.798569
BPNT1	-0.040368	0.0662021	-0.436537	0.833593	0.232087	0.796534	0.82256	0.126442	0.00188927	0.497223
BPTF	-0.138336	-0.532199	0.802963	-0.730407	-0.0910375	0.258121	0.0135495	0.0184795	0.00190657	0.743727
BRAF	0.305779	0.772075	-0.0358124	0.522467	0.589082	0.0333404	0.0364806	0.896336	0.0568409	0.0282073
BRAP	0.754717	0.772247	0.980077	0.421666	0.738077	2.60271e-08	0.00749669	0.00230403	0.143163	0.0231819
BRAT1	0.211292	0.12305	0.22851	0.315278	-0.324036	0.290564	0.779838	0.481465	0.47446	0.390841
BRCA1	-0.318654	0.334217	0.0843386	-0.00714632	-1.29295	0.0342928	0.0893357	0.845713	0.97526	0.000426514
BRCA2	-0.092261	-0.483645	0.531361	0.375883	-0.645096	0.776072	0.506329	0.2373	0.695364	0.0962285
BRCC3	-0.416533	-0.117033	-0.142651	-0.742563	-1.05154	0.00134614	0.681941	0.551977	0.0356229	0.000295931
BRD1	0.792328	0.392713	1.1104	0.465655	0.713747	2.48221e-08	0.168355	4.19777e-05	0.127429	0.00604712
BRD2	1.29194	0.55375	2.43185	1.59104	0.849627	2.04777e-11	0.0113674	4.07695e-05	4.98806e-05	0.00618304
BRD3	-0.0614276	0.179656	-0.525522	0.218242	-0.201774	0.756561	0.646764	0.198785	0.59323	0.58454
BRD4	0.505665	0.666408	0.229152	0.63827	0.306623	0.000277622	0.00628413	0.358067	0.0723856	0.153471
BRD7	-0.245618	-0.230196	-0.108251	-0.349786	-0.516775	0.0178661	0.247173	0.622939	0.156238	0.0142262
BRD7P3	0.373169	0.53679	0.306871	0.74651	-0.0376351	0.0183366	0.0819048	0.384851	0.119437	0.898883
BRD8	0.27846	0.107542	1.2034	-0.148952	0.352764	0.140827	0.628764	0.0467601	0.623077	0.329329
BRD9	-0.11499	-0.117052	-0.336637	0.168339	0.145898	0.244366	0.603479	0.250647	0.431713	0.533568
BRDT	-0.00714269	0.0107584	-0.791323	0.430202	0.130466	0.96262	0.977861	0.0168116	0.164745	0.689841
BRE	-0.293064	-0.035774	-0.197841	-0.762329	-0.285868	0.00860285	0.844854	0.371784	0.0105333	0.21529
BRE-AS1	0.660707	0.143619	0.0616389	0.715116	1.56387	0.00273634	0.650953	0.837746	0.0542309	0.00103067
BREA2	0.0322108	0.00718492	-0.281863	0.012084	0.511883	0.837214	0.977113	0.562575	0.964323	0.14023
BRF1	0.0179113	0.0193727	-0.352258	0.337179	-0.0403384	0.86949	0.936596	0.24329	0.180488	0.838415
BRF2	1.2081	0.73673	1.92034	1.07303	1.17238	6.11892e-14	0.00425416	3.77372e-05	0.000234351	0.00178909
BRI3	0.239544	0.0491798	-0.267247	-0.0349268	0.761076	0.034448	0.823576	0.128828	0.883758	0.00326332
BRICD5	-0.219637	-0.113023	-0.290459	-0.0764558	-0.200892	0.147106	0.599333	0.496359	0.777323	0.548769
BRINP1	-0.107513	0.397684	0.277185	-0.672069	-0.300607	0.521062	0.109239	0.500726	0.23154	0.253229
BRINP2	0.102547	1.06739	0.155606	-0.448031	0.151037	0.593756	0.03799	0.743976	0.146326	0.69428
BRINP3	-0.255166	-0.548479	-0.377168	0.130065	-0.126864	0.0434073	0.0490548	0.269145	0.65407	0.625928
BRIP1	-0.6788	-0.386762	1.09601	-1.03509	-1.73211	0.00553258	0.167432	0.100037	0.00910832	0.000766879
BRIX1	-0.319033	0.0168366	-0.26703	0.0245442	-0.781861	0.0245017	0.931295	0.437209	0.933803	0.0161567
BRK1	0.0764122	-0.204607	0.045162	0.0280874	0.431303	0.509073	0.325804	0.863256	0.897291	0.114804
BRMS1	0.180994	0.4426	-0.132236	0.0115923	0.287103	0.139314	0.124361	0.528039	0.973685	0.253204
BRMS1L	-0.338203	0.343923	-0.374378	0.468972	-1.61414	0.285938	0.158741	0.5285	0.0735735	0.145028
BROX	0.631185	1.06023	0.256163	0.615875	0.582343	0.000402723	0.00475102	0.63251	0.144959	0.0158483
BRPF1	0.311988	0.647847	0.257213	0.453054	0.107069	0.0122303	0.0038649	0.284656	0.17385	0.721204
BRPF3	0.18027	0.127989	-0.604092	0.293787	0.428658	0.182745	0.685526	0.117025	0.293261	0.0541898
BRS3	-0.160817	-0.0968976	0.368984	0.132457	-0.0688055	0.367712	0.632409	0.257323	0.642123	0.774092
BRSK1	0.368441	0.175395	-0.408609	0.909474	0.619724	0.0314842	0.442352	0.355806	0.00191953	0.134543
BRSK2	0.132259	0.279264	-0.11299	-0.0337279	0.171962	0.214704	0.226669	0.696925	0.877509	0.494326
BRWD1	0.324862	0.717273	0.224361	0.557099	0.0922907	0.0426853	0.0369404	0.5241	0.0890957	0.812805
BRWD3	-0.00375915	-0.138347	-0.439551	-0.12482	0.407881	0.983496	0.455338	0.224561	0.698441	0.257704
BSDC1	0.992244	0.507986	0.743994	0.70596	1.5378	9.73654e-14	0.0143917	0.00142218	0.0153746	2.95252e-05
BSG	0.24276	0.719997	-0.0154898	0.311033	-0.192472	0.0678277	0.0105746	0.955293	0.283881	0.551859
BSN	-0.182047	-0.108537	-0.336336	-0.759149	0.212135	0.113972	0.658412	0.258297	0.00384772	0.421904
BSN-AS2	0.0593417	0.513767	-0.45932	0.45519	0.0123582	0.669661	0.0224495	0.0571415	0.225852	0.975334
BSND	0.0474332	-0.25639	0.113119	0.103787	0.185577	0.642521	0.238197	0.622576	0.637174	0.490858
BSPRY	-0.238902	0.100103	-0.319927	-0.444481	0.0964644	0.101532	0.757834	0.396546	0.0912942	0.707844
BST1	0.0585824	0.314439	0.353072	-0.548639	0.292945	0.730514	0.430035	0.413581	0.127929	0.443928
BST2	0.260377	-0.599605	-0.328764	0.569524	0.826957	0.101073	0.0716777	0.297635	0.0859818	0.00116905
BTAF1	-0.071927	-0.148698	0.272413	0.34045	-0.258515	0.595057	0.500079	0.326507	0.3325	0.325177
BTBD1	-0.125999	-0.357799	0.00826735	0.0500571	-0.2845	0.0687391	0.0735772	0.963049	0.786988	0.0875065
BTBD10	0.225745	-0.0888746	0.319215	0.281702	0.406439	0.0990787	0.737913	0.235856	0.317931	0.101164
BTBD11	-0.587816	-1.664	-0.638473	-1.11632	0.230545	2.57103e-05	3.10248e-07	0.0677647	0.000152111	0.256181
BTBD16	-0.0313773	-0.043983	0.0221588	-0.0936638	0.0475699	0.80942	0.848937	0.950235	0.763318	0.861589
BTBD17	-0.240685	-0.656279	-1.11852	0.340214	0.352311	0.254782	0.11102	0.0273533	0.315473	0.485332
BTBD2	-0.472227	-0.335415	-0.598454	-0.725368	-0.549584	0.00127368	0.239948	0.159215	0.0218944	0.0724671
BTBD3	0.114842	-0.375563	-0.298303	0.251251	0.257711	0.374963	0.198376	0.312729	0.350389	0.37882
BTBD6	-0.11206	-0.122242	-0.238808	-0.29836	-0.226144	0.294414	0.575414	0.316406	0.344468	0.357666
BTBD7	-0.172264	-0.111076	-0.297308	-0.347967	-0.187973	0.0597127	0.598292	0.110323	0.241294	0.286329
BTBD8	0.507646	0.0376611	0.433162	-0.440257	1.74489	0.0607808	0.94341	0.452736	0.353958	0.0147692
BTBD9	-0.489939	-0.588253	0.0812298	-0.612835	-0.642362	0.000537458	0.0898951	0.725755	0.0462812	0.107472
BTC	-0.22829	-0.583355	0.200007	-0.613399	-0.258642	0.184048	0.0515259	0.642727	0.031877	0.592057
BTD	0.00305867	0.0858673	-0.306964	-0.0389441	0.687479	0.982564	0.701501	0.312312	0.874567	0.0958641
BTF3	0.0129556	0.03959	-0.219807	0.276038	-0.0536105	0.878474	0.823819	0.299399	0.263999	0.766307
BTF3L4	-0.225333	-0.269084	-0.0143665	0.127838	-0.447238	0.252373	0.429591	0.975613	0.756755	0.372516
BTF3P11	0.00197076	-0.288765	0.0552716	0.0920625	0.0689967	0.987982	0.243024	0.89764	0.705504	0.779091
BTG1	0.617602	0.385143	0.309061	0.111424	1.23088	0.000356327	0.141204	0.376531	0.778339	0.000627064
BTG2	-0.125734	0.329291	0.352745	0.495705	-0.651899	0.450122	0.334684	0.379585	0.0979902	0.0364884
BTG3	0.545028	0.927714	0.336171	1.7954	-0.418521	0.000497131	0.000260679	0.12426	3.8675e-06	0.235812
BTG4	-0.0141078	-0.081853	-0.154103	0.0419907	-0.0629499	0.889835	0.683511	0.660199	0.833611	0.760313
BTK	-0.306791	0.0961239	-0.103137	-0.716994	-0.574375	0.009622	0.689759	0.745098	0.00694409	0.0386177
BTLA	0.14897	0.193316	0.470865	0.0507887	0.160786	0.274711	0.461457	0.191344	0.842454	0.612365
BTN1A1	-0.373538	-0.0721959	-0.514872	-0.673755	-0.509433	0.016747	0.71525	0.1064	0.239096	0.0594392
BTN2A1	0.624167	0.481592	0.911266	0.569865	0.85865	6.70938e-07	0.0228064	0.00596545	0.0947851	0.00276746
BTN2A2	-0.0907372	0.095332	0.0320999	-0.903103	0.758961	0.605367	0.659272	0.9042	0.0277406	0.0890177
BTN3A1	-1.40717	-1.16014	-0.651594	-1.77034	-1.20749	4.58261e-13	0.00178437	0.0765039	2.66407e-06	0.000152705
BTN3A2	-0.904909	-1.21361	0.133147	-1.01681	-1.3529	1.40745e-08	0.000514736	0.638333	0.00187121	0.000148928
BTN3A3	-1.71077	-0.689035	-1.25543	-2.08515	-2.02924	2.22624e-13	0.0612569	0.00297243	2.96673e-05	0.000471857
BTNL2	0.0857783	0.283407	-0.615752	0.522102	0.386945	0.56658	0.352477	0.0312562	0.0193373	0.23796
BTNL3	-0.095035	-0.260895	-0.641531	0.249364	0.169919	0.479555	0.301537	0.0732848	0.39397	0.557743
BTNL8	0.148478	-0.105326	0.054453	0.203901	0.454037	0.485082	0.842842	0.929291	0.602816	0.155314
BTNL9	-0.0768157	-1.11572	0.219315	-0.166458	0.408536	0.640877	0.0136746	0.42772	0.477372	0.156055
BTRC	0.324384	0.621181	-0.179925	0.224924	0.590388	0.0237977	0.00738706	0.466	0.408847	0.044857
BUB1	-0.579546	-0.293905	0.2118	-0.526855	-1.20879	1.06634e-06	0.0925138	0.334034	0.0306694	1.00574e-05
BUB1B	-0.96321	-0.767237	-0.416496	-0.78747	-1.57752	6.56223e-13	0.000185001	0.11098	0.00344323	2.43754e-06
BUB3	-0.221402	-0.43078	-0.164297	0.200211	-0.290132	0.0392439	0.0992931	0.462515	0.506189	0.164512
BUD13	-0.254841	0.237537	-0.92767	0.0331077	-0.201264	0.0260015	0.23842	0.00605282	0.892849	0.368405
BUD31	0.829368	1.30698	0.596889	1.11775	0.567615	3.60194e-08	0.000238122	0.0468857	0.00143141	0.0366062
BVES	1.16632	-0.12353	0.347304	1.46991	1.18883	3.14161e-05	0.763891	0.391785	0.00121267	0.0191444
BVES-AS1	-0.0171634	0.428982	-1.26577	0.134089	-0.495646	0.943616	0.214359	0.00598676	0.843631	0.330064
BYSL	-0.116576	0.268645	-0.581769	-0.422321	0.0787518	0.433169	0.406802	0.0378609	0.233955	0.841279
BZRAP1	0.013929	-1.32236	1.19845	-2.50262	0.867439	0.962474	0.00575954	0.0775445	2.06579e-05	0.113238
BZRAP1-AS1	-0.183641	0.181586	1.2758	-0.724831	-0.935649	0.292221	0.426591	0.0014228	0.0244346	0.0455247
BZW2	-0.2232	-0.218567	0.0625586	-0.0711546	-0.643547	0.0215738	0.310123	0.777191	0.735399	0.00601886
C10orf10	-0.0241166	-1.37685	0.145232	0.205512	0.586084	0.869418	0.00100053	0.614604	0.389226	0.0253145
C10orf11	-0.290208	-0.0510771	0.161561	0.160723	-0.754504	0.0588228	0.850868	0.618821	0.652327	0.00471724
C10orf113	0.114308	0.0802559	0.0698537	0.218676	0.167036	0.249051	0.71559	0.791345	0.347327	0.48312
C10orf12	0.0996337	0.383544	-0.703604	0.447971	0.0489487	0.757361	0.374909	0.395772	0.372994	0.923076
C10orf2	-0.401906	0.38985	-1.16315	-0.0510611	-0.50773	0.0146395	0.150601	0.00372862	0.840879	0.275347
C10orf25	-0.369698	-0.253345	-0.287544	-0.153367	-0.906673	0.0939968	0.321583	0.522001	0.656631	0.165515
C10orf32	0.305456	0.152144	0.387718	-0.200572	0.928027	0.010114	0.442999	0.114198	0.490576	0.000120365
C10orf35	0.0511485	0.503889	0.0360415	0.151874	-0.334177	0.735384	0.0308868	0.904636	0.533591	0.459056
C10orf40	0.0850775	0.0351555	0.104452	0.133259	0.194814	0.381915	0.88433	0.679508	0.556014	0.439722
C10orf53	0.160251	0.355184	-0.327922	0.420914	0.387695	0.224079	0.17098	0.36155	0.0298307	0.237731
C10orf54	-0.415204	0.255673	0.156919	0.161523	-1.03606	0.00286669	0.25932	0.60351	0.410576	0.00010336
C10orf55	-0.101328	0.188722	-1.35393	-0.204318	0.582751	0.511182	0.516429	0.000379298	0.484753	0.085696
C10orf62	-0.0150814	0.369701	0.0710639	0.0318865	-0.214026	0.924052	0.364767	0.807998	0.898243	0.551207
C10orf67	0.180302	0.172269	0.0207703	0.0438655	0.512597	0.309987	0.60441	0.961683	0.883414	0.208167
C10orf71	0.157488	-0.122522	0.703753	0.218017	0.124074	0.196125	0.58197	0.0540459	0.351648	0.637796
C10orf71-AS1	0.166435	0.00715277	-0.353725	0.431908	0.43839	0.370907	0.982279	0.389165	0.179923	0.346688
C10orf76	0.137564	0.261945	-0.341758	0.166013	0.405889	0.122303	0.189681	0.0866025	0.342828	0.110173
C10orf82	0.26783	0.742439	-0.320396	0.774408	0.113086	0.133932	0.0605381	0.537174	0.0533297	0.727688
C10orf85	-0.0305039	-0.218835	0.155091	-0.242421	0.160612	0.832286	0.565826	0.630192	0.235154	0.584867
C10orf88	0.296804	0.0536193	0.811059	0.00978623	0.381666	0.0528547	0.833262	0.0105243	0.967882	0.394479
C10orf90	-0.1175	-0.0668595	-0.511343	-0.000799423	-0.0459508	0.301665	0.804992	0.0577434	0.997102	0.858051
C10orf95	0.11831	0.485474	-0.436518	0.0214975	0.642155	0.547146	0.214212	0.423889	0.922677	0.0935053
C10orf99	-0.00900058	0.189973	-0.722904	0.321882	0.227326	0.953626	0.465254	0.182424	0.238423	0.391262
C11orf1	-0.0428387	0.56269	-0.157096	-0.033227	-0.15909	0.67178	0.00861921	0.471462	0.88024	0.468578
C11orf16	0.0546723	0.196147	0.0145737	0.048339	0.128263	0.691321	0.563072	0.961543	0.83644	0.690738
C11orf21	-0.00581304	0.0685666	0.00755811	0.0115383	0.102248	0.972708	0.881655	0.985091	0.970318	0.739093
C11orf24	0.0560663	-0.0961625	-0.330839	0.0992652	0.282282	0.549454	0.678006	0.0921058	0.688118	0.190835
C11orf30	-0.0928079	-0.149269	0.353756	-0.107374	-0.424372	0.444901	0.534265	0.231715	0.700269	0.123948
C11orf31	-0.16168	0.215644	-0.31063	-0.199048	-0.350441	0.221169	0.334806	0.179822	0.393047	0.118599
C11orf40	0.0356129	-0.307637	-0.303352	0.799766	0.343189	0.829361	0.322276	0.406407	0.0131013	0.35673
C11orf42	0.236825	0.069001	0.421824	0.107998	0.113089	0.053073	0.744461	0.18707	0.610249	0.761184
C11orf44	0.0631189	0.0990983	-0.217498	-0.234247	0.563784	0.494436	0.52564	0.413308	0.248586	0.0319461
C11orf45	-0.120857	-0.378617	-0.128738	-0.906723	0.500843	0.579123	0.600721	0.721895	0.0246564	0.103555
C11orf48	-0.344869	0.100847	-0.400107	-0.498202	-0.563872	0.000151942	0.575807	0.060167	0.0241136	0.0349265
C11orf49	-0.341022	-0.340665	0.186402	-0.579429	-0.441066	0.00546326	0.0589275	0.526937	0.054408	0.111023
C11orf53	0.144622	0.394066	0.763891	0.136494	-0.27194	0.302693	0.184215	0.0646819	0.632911	0.322948
C11orf54	0.13707	-0.156749	0.720724	-0.411415	0.610705	0.281231	0.488131	0.0139963	0.204702	0.032865
C11orf57	-0.0393376	-0.189369	-0.34348	0.236468	0.00216211	0.730942	0.403147	0.267609	0.408629	0.993001
C11orf58	0.314033	0.148076	0.293304	0.62834	0.25282	0.00631901	0.455495	0.195238	0.00993473	0.514433
C11orf63	-0.289516	-0.221042	-1.07264	0.519595	-0.779162	0.0715885	0.505356	0.00813882	0.0675673	0.0114326
C11orf65	-0.00124442	0.330009	-0.0623049	-0.0743236	0.106774	0.994617	0.620953	0.744367	0.716413	0.727597
C11orf68	0.236555	-0.415989	0.378554	-0.388852	0.696412	0.0696658	0.236569	0.210042	0.156092	0.00181814
C11orf70	-0.132046	-0.255184	-0.0233591	-0.468177	-0.316684	0.363632	0.45951	0.958132	0.133147	0.241978
C11orf71	0.319952	0.181159	0.430852	-0.0480458	-0.135978	0.252717	0.774322	0.340993	0.936464	0.820429
C11orf73	0.30067	0.227735	0.0513066	0.292521	0.415087	0.00196647	0.308399	0.820144	0.166956	0.157731
C11orf74	-0.184155	-0.703056	0.914101	-0.212556	-0.410909	0.424803	0.129212	0.0617165	0.263626	0.499839
C11orf80	-0.223417	-0.0412596	-0.664585	-0.226989	-0.0459998	0.122128	0.881147	0.0505099	0.438707	0.882338
C11orf84	1.08352	-0.0163025	2.50038	0.840267	1.18131	1.70368e-06	0.942994	0.000533553	0.00764637	0.0172944
C11orf85	0.261779	0.221033	0.561879	0.529909	-0.178119	0.13651	0.607344	0.22702	0.0835462	0.633422
C11orf86	0.0829995	0.160663	-0.125741	0.389596	0.291435	0.513935	0.499844	0.643121	0.194228	0.402946
C11orf87	-0.11237	0.0422871	-0.690895	-0.257599	-0.0220674	0.391428	0.778581	0.0636917	0.214587	0.948435
C11orf88	0.048666	0.21026	0.125732	-0.500467	0.303796	0.663253	0.30706	0.637203	0.0602878	0.324084
C11orf94	0.17857	0.0249448	0.161616	-0.0606496	0.532169	0.403403	0.961717	0.704148	0.820472	0.404638
C11orf95	0.130636	0.876549	-0.257501	-0.52935	0.31803	0.346953	0.00247624	0.277635	0.189218	0.281865
C11orf96	1.29676	2.15869	1.54634	-0.498861	1.15672	1.43644e-06	1.87305e-06	0.0138103	0.143802	0.0507441
C11orf97	0.0261329	-0.062738	-0.0899541	0.0689371	0.141772	0.85843	0.788601	0.820534	0.795434	0.649797
C12orf10	-0.000256667	0.368303	0.436068	0.00246242	-0.364165	0.998983	0.176943	0.547458	0.992185	0.35664
C12orf29	0.144056	0.424211	0.044644	-0.516386	0.203497	0.350861	0.087575	0.886907	0.0850391	0.629468
C12orf4	-0.0511482	0.132835	-0.614421	0.368399	-0.368807	0.726012	0.56267	0.102989	0.221917	0.364074
C12orf40	-0.100382	-0.0445985	-0.595477	0.0933186	0.263088	0.243512	0.770561	0.0263126	0.645582	0.2066
C12orf42	-0.119074	0.208623	-0.118594	-0.279886	0.045454	0.357609	0.421632	0.759887	0.151917	0.878435
C12orf43	-0.495958	-0.286045	-0.804795	-0.890132	-0.540805	0.000567245	0.294843	0.00904806	0.00398785	0.129084
C12orf45	-0.183921	0.198804	-0.556742	-0.0286221	-0.453687	0.137233	0.483998	0.0197583	0.897536	0.069618
C12orf49	0.235493	-0.183123	0.0861617	0.590737	0.372871	0.0591961	0.3008	0.771731	0.0409752	0.241708
C12orf5	0.139453	1.04923	-0.0293679	0.633547	-0.70189	0.291564	0.000371128	0.907199	0.0272618	0.0118842
C12orf50	0.396516	0.183342	-0.124029	0.328952	0.731906	0.000785439	0.380398	0.617694	0.230335	0.0134732
C12orf54	0.0522094	0.31659	0.11928	0.337234	-0.18362	0.779257	0.334009	0.708397	0.36102	0.606009
C12orf56	-0.376535	0.0428957	-1.64304	0.11079	-0.11637	0.0250339	0.886406	0.00266426	0.65413	0.65606
C12orf57	0.521859	0.955085	0.358907	0.85765	-0.0705707	7.83207e-05	0.000649154	0.204621	0.00454451	0.811974
C12orf60	0.452067	1.62553	0.129688	0.851047	-0.15593	0.0381115	0.00245483	0.80124	0.0136312	0.694585
C12orf65	-0.182395	0.165737	-0.324449	-0.0559385	-0.564028	0.0450802	0.367007	0.135842	0.79227	0.0126423
C12orf66	-0.241106	0.176282	-0.189677	-1.03517	-0.0711751	0.352943	0.66161	0.696138	0.0477348	0.855362
C12orf73	-0.382259	-0.574377	-0.621421	-0.310164	-0.520473	0.00741067	0.014253	0.148426	0.131847	0.15439
C12orf74	0.0295634	-0.0575856	0.15178	-0.100087	0.0838697	0.691406	0.732613	0.455331	0.611444	0.672231
C12orf75	0.0705152	-0.291861	0.501956	0.472364	-0.501218	0.786795	0.539825	0.198586	0.110684	0.492903
C12orf76	0.239197	-0.704005	0.722747	-0.034917	0.603945	0.0640514	0.00460055	0.0405188	0.89801	0.0150441
C12orf77	0.0773373	0.237395	-0.140658	0.0919049	0.310041	0.526128	0.236669	0.615981	0.630654	0.356683
C12orf80	0.0246134	0.347503	-0.708967	-0.0083227	0.485237	0.820741	0.12248	0.0124261	0.966178	0.0835732
C14orf1	-0.208474	-0.179232	0.300545	-0.251585	-0.500784	0.0305579	0.357517	0.183994	0.25459	0.0292828
C14orf105	0.0827387	0.157369	-0.0253537	0.201071	-0.250558	0.398169	0.538231	0.900838	0.267962	0.291305
C14orf119	0.273319	-0.335942	0.310624	0.224844	0.555249	0.0159744	0.0972884	0.209288	0.405216	0.0762074
C14orf132	-0.414902	-0.461843	-0.843092	-0.83248	0.177779	0.00444033	0.0581521	0.0302501	0.000695766	0.64657
C14orf142	0.252513	-0.0981821	0.249366	0.517813	0.205216	0.0481532	0.70308	0.449305	0.0310233	0.350761
C14orf159	-1.84265	-1.47441	-2.88151	-2.47501	-1.61257	1.81638e-10	0.00120954	3.84744e-05	6.5935e-05	0.0415716
C14orf166	-0.265107	-0.130397	-0.126076	-0.11501	-0.31232	0.0272259	0.582289	0.635424	0.741442	0.124774
C14orf169	-0.191451	0.472347	-1.15308	-0.115973	-0.072655	0.240451	0.118656	0.0189877	0.742742	0.802498
C14orf178	0.135205	-0.19548	0.0738176	0.389097	0.192066	0.276855	0.534891	0.83984	0.0867583	0.452202
C14orf180	-0.220259	-0.146796	-0.122095	-0.426581	-0.0990299	0.32152	0.806809	0.739955	0.202049	0.822271
C14orf182	0.101988	-0.464872	-0.132453	0.289358	0.394072	0.537034	0.197382	0.724957	0.155769	0.360887
C14orf183	-0.0173277	-0.2344	0.477293	0.152952	-0.233481	0.916784	0.487014	0.212673	0.520515	0.578636
C14orf2	0.014024	0.171464	0.10641	-0.366505	-0.235975	0.910209	0.533355	0.678016	0.257422	0.259436
C14orf23	0.0875311	0.865583	-0.537255	-0.282605	0.270629	0.590811	0.0769993	0.108953	0.323325	0.420806
C14orf28	-0.242252	0.332674	-0.108151	-0.9243	-0.425226	0.178999	0.533996	0.681492	0.0153544	0.250677
C14orf37	0.0204999	0.0146646	-0.032309	0.496094	-0.0804529	0.887134	0.96347	0.938168	0.0651339	0.804721
C14orf39	0.180952	0.770893	-0.493062	0.353637	0.38368	0.404351	0.0365265	0.156672	0.679518	0.134882
C14orf64	-0.0696218	-0.0866928	0.495215	-0.440277	0.116088	0.470009	0.660398	0.0896508	0.0373202	0.520902
C14orf79	0.0269984	0.553523	-0.519935	0.11708	-0.282676	0.874967	0.121992	0.24001	0.746898	0.444142
C14orf80	-0.207596	-0.36342	0.155864	0.0189186	-0.354324	0.185444	0.237567	0.703602	0.954764	0.367847
C14orf93	-0.229572	0.233429	-0.315243	-0.643922	0.404689	0.268911	0.606488	0.385002	0.0512402	0.302879
C15orf26	0.0649553	-0.154185	0.054765	0.13889	0.293817	0.521195	0.473512	0.824932	0.508262	0.246569
C15orf27	-0.59266	-0.74694	0.62755	-2.0957	-0.365019	0.0182488	0.0214985	0.16143	0.000167237	0.565879
C15orf32	0.128443	-0.0162649	0.136283	-0.0920906	0.627674	0.334373	0.948269	0.696338	0.740133	0.0560658
C15orf37	0.438798	0.658779	0.700129	0.85758	-0.289515	0.0498157	0.0756622	0.0576015	0.0354996	0.375603
C15orf39	0.272122	0.801464	0.04065	-0.606368	0.817891	0.0548314	0.00567632	0.885382	0.0731492	0.00335475
C15orf40	0.00607638	-0.283088	0.255502	-0.305933	-0.110229	0.964594	0.266343	0.317016	0.249513	0.779219
C15orf41	-0.385669	-0.871177	0.204874	-0.448478	-0.155003	0.00350622	0.00117269	0.520468	0.0332062	0.643862
C15orf43	-0.0342664	0.210119	-0.297952	-0.173749	0.02834	0.771555	0.328234	0.465318	0.395452	0.894203
C15orf48	0.242321	-0.576012	0.905695	0.0472109	0.11536	0.262438	0.240918	0.0097559	0.899943	0.787193
C15orf52	-1.21491	-0.972871	-1.60447	-2.02936	-1.68121	2.88242e-07	0.00122621	0.000217686	2.04193e-08	1.69699e-05
C15orf54	-0.251976	-0.166568	-0.891089	0.121855	-0.352782	0.137257	0.463652	0.00320059	0.504515	0.522403
C15orf56	0.0642871	0.0351063	0.598071	0.0050345	-0.301784	0.658043	0.926825	0.0897518	0.984364	0.342769
C15orf57	0.520837	-0.966671	1.26101	0.213978	0.159701	0.0717443	0.0775349	0.0432083	0.586287	0.784917
C15orf59	0.0382704	-0.191994	-0.393979	0.71304	-0.00294543	0.846885	0.529693	0.549688	0.0666031	0.992641
C15orf61	-0.333519	-0.551624	-0.35819	-0.0451728	-0.444653	0.0302284	0.00427828	0.388697	0.88077	0.228686
C15orf62	0.0492439	-0.110934	-0.827305	0.169711	0.27419	0.786197	0.785518	0.0521614	0.483486	0.502287
C15orf65	0.605782	0.0321221	-0.169094	0.663159	1.42531	0.00592883	0.937234	0.621502	0.00695605	0.00215936
C16orf13	-0.176036	0.265218	0.0186489	-0.198969	-0.625526	0.239413	0.418712	0.957473	0.428143	0.08588
C16orf3	-0.130102	0.015688	-0.159786	-0.154953	0.21195	0.450457	0.971256	0.675528	0.570758	0.605907
C16orf45	-0.357443	0.248177	-0.759102	-0.380947	-0.350043	0.0295311	0.490109	0.0933763	0.226546	0.376309
C16orf46	0.153091	-0.104254	-0.431508	0.196102	0.988162	0.383808	0.661426	0.236101	0.403643	0.0340496
C16orf52	0.654734	-0.150553	2.2602	0.377197	0.566024	0.00074281	0.419619	1.13934e-05	0.334401	0.0135349
C16orf54	0.0315862	-0.00558109	0.131773	0.213605	0.0178717	0.763088	0.974416	0.565661	0.293314	0.949147
C16orf58	-0.261822	0.233786	-0.370094	-1.11325	-0.0138909	0.09358	0.436384	0.202799	0.0105192	0.967977
C16orf59	-0.236659	0.323407	-1.33027	0.0075446	-0.0656673	0.132234	0.203321	0.0196988	0.973413	0.797619
C16orf62	-0.252705	-0.0861219	-0.189991	-0.521551	-0.0434501	0.00626343	0.630725	0.355187	0.0343456	0.828914
C16orf70	-0.0330776	0.241761	-0.798718	-0.761417	0.594458	0.838485	0.399404	0.0284322	0.0411301	0.0731433
C16orf71	0.100668	0.132268	-0.308734	0.234705	0.593524	0.574565	0.554817	0.60423	0.43294	0.124434
C16orf72	1.8841	1.17483	3.08291	1.73534	1.67726	7.10079e-19	2.61463e-06	2.46901e-07	0.000158025	1.19539e-07
C16orf74	-0.164409	-0.104158	-0.505566	-0.0894797	-0.150083	0.163562	0.770644	0.0342553	0.633217	0.595815
C16orf78	-0.0204377	-0.129171	-0.381226	-0.371128	0.266554	0.832152	0.533218	0.121642	0.151161	0.248733
C16orf82	0.202592	0.724492	0.442603	0.12604	-0.013226	0.231125	0.0190035	0.374927	0.755574	0.968019
C16orf86	-0.117484	-0.682166	0.220285	-0.255277	0.171636	0.452211	0.070159	0.554132	0.339599	0.638272
C16orf87	0.36644	0.183288	0.398848	0.624983	0.0143991	0.0379332	0.429896	0.27309	0.0395786	0.964248
C16orf89	0.0205837	0.081345	0.104977	0.335844	0.114054	0.897173	0.837911	0.789738	0.173306	0.743811
C16orf91	-0.292861	0.0526685	-0.189344	-0.0958751	-0.87035	0.0257552	0.838322	0.58053	0.740255	0.00504397
C16orf92	-0.202964	0.0722248	-0.0556133	-0.0668562	-1.01072	0.319229	0.842706	0.873477	0.718229	0.0242348
C16orf93	-0.118584	0.443218	0.355595	-0.280379	-0.6144	0.433386	0.134317	0.396531	0.224496	0.0158309
C16orf95	-0.431682	0.952315	-0.46742	-0.56722	-1.17683	0.0821379	0.12585	0.28932	0.219152	0.016476
C17orf100	-0.400091	-0.112975	-0.733519	-0.777463	-0.219466	0.0805432	0.848637	0.282354	0.0540901	0.374268
C17orf104	0.133744	0.0978053	0.0570239	0.306058	0.544351	0.665284	0.749961	0.927487	0.43777	0.560401
C17orf105	0.154706	-0.141588	-0.0611919	0.143974	0.469671	0.407527	0.652355	0.888311	0.666973	0.188687
C17orf47	0.090945	-0.256025	0.648148	0.215188	0.0416833	0.52731	0.520074	0.109885	0.33308	0.871302
C17orf50	0.147005	0.408878	0.274003	0.11216	-0.222253	0.278364	0.37761	0.285871	0.652178	0.346826
C17orf51	-0.062918	-0.0194492	-0.379023	0.625638	-0.137464	0.58759	0.93068	0.157477	0.0271373	0.595415
C17orf53	-0.30467	0.0904286	-0.284262	-0.220041	-0.562845	0.118702	0.836109	0.356291	0.636378	0.185832
C17orf58	-0.557037	-0.0604916	-1.1702	-0.53817	-0.567981	0.00771288	0.765928	0.00254665	0.0594287	0.0825321
C17orf59	0.216227	0.323429	-0.0569866	0.0669911	0.33601	0.101071	0.231263	0.856398	0.846349	0.213472
C17orf62	-0.227383	-0.134427	-0.72956	-0.158362	-0.238964	0.0268051	0.501265	0.0022083	0.519517	0.220939
C17orf64	0.370916	0.478077	0.220604	0.511326	0.140318	0.0634251	0.274966	0.57084	0.182177	0.776813
C17orf67	0.297245	0.10975	0.320679	0.936711	0.606687	0.149577	0.687768	0.578139	0.00811718	0.086722
C17orf70	-0.29161	-0.62414	-0.439316	-0.331018	-0.240211	0.0179922	0.00756793	0.275478	0.200849	0.285114
C17orf74	0.0945588	0.0715964	-0.160174	0.151562	0.48722	0.317723	0.695375	0.498131	0.513761	0.0629286
C17orf75	-0.545693	-0.757219	0.0189771	-0.672191	-0.555312	7.55618e-05	0.00050481	0.949757	0.0064551	0.0952483
C17orf77	0.156024	0.0865328	0.24808	0.315094	0.355892	0.0719145	0.58577	0.346106	0.132389	0.0991487
C17orf78	-0.0185207	-0.261695	-0.145895	-0.365855	0.3991	0.849991	0.152594	0.601361	0.0922492	0.114739
C17orf80	0.0118065	-0.0287613	0.3861	-0.125137	-0.271276	0.905456	0.898995	0.127417	0.580811	0.232936
C17orf82	-0.311787	-0.676059	-0.523878	-0.244799	0.0123547	0.0143959	0.015083	0.116923	0.356234	0.96755
C17orf85	0.475065	0.0573494	0.404434	0.392522	0.551298	0.000165833	0.798028	0.0710705	0.0527531	0.162549
C17orf89	-0.213251	-0.0218036	-0.241935	-0.158116	-0.205322	0.152386	0.954066	0.51998	0.471194	0.555726
C17orf96	0.262671	0.708669	-1.1573	-0.140396	0.974279	0.111082	0.0363769	0.00442698	0.572492	0.000278257
C17orf97	-0.95435	-1.23246	-1.13004	-0.844068	-1.17702	6.71079e-10	0.00509248	0.000865936	0.0118344	9.42328e-05
C17orf98	-0.334221	-1.99155	-0.132176	0.00906568	0.483011	0.289204	0.0519311	0.816914	0.985313	0.324399
C17orf99	-0.39021	-0.996488	-0.331071	-0.478812	0.185509	0.0486031	0.0332777	0.568575	0.228053	0.594471
C18orf12	0.0163178	0.00760856	0.17414	-0.36255	0.271804	0.897898	0.97424	0.572747	0.159096	0.385409
C18orf21	0.00306387	0.342319	-0.88298	0.582915	-0.235401	0.980365	0.11866	0.0073353	0.00513373	0.429902
C18orf25	0.545458	0.351101	1.17238	1.35653	0.0800902	0.0550539	0.42489	0.0498649	0.120716	0.796303
C18orf42	-0.0566571	0.250639	-0.174505	-0.0644711	-0.219591	0.614732	0.31273	0.615148	0.787633	0.3542
C18orf54	-0.109125	-0.151935	-0.429297	0.771092	-0.346959	0.404218	0.564656	0.174265	0.00570947	0.189417
C18orf8	0.731013	0.306048	1.12984	0.760271	0.608368	3.88623e-10	0.218409	4.12676e-05	0.00226699	0.0307447
C19orf10	0.220585	0.272226	0.143063	0.18693	0.433611	0.0437369	0.272578	0.479498	0.463862	0.14139
C19orf12	-0.064397	0.0367167	-0.628889	-0.252035	0.309683	0.60346	0.829908	0.014373	0.210076	0.2045
C19orf18	0.58935	1.05407	1.35461	0.690765	0.414972	0.00329729	0.000585097	0.00105777	0.0169109	0.237235
C19orf24	0.0596154	0.395503	-0.299621	0.336617	-0.257329	0.678982	0.191473	0.340538	0.28666	0.378364
C19orf25	-0.0613871	0.392538	-0.754323	-0.374612	-0.0966563	0.664892	0.208844	0.0506719	0.194376	0.71385
C19orf26	0.130182	0.19022	0.0983744	-0.03718	0.423148	0.177133	0.332074	0.732971	0.879921	0.0520261
C19orf33	-0.154932	-0.432238	-0.339542	-0.353628	0.875675	0.530559	0.550587	0.234577	0.386721	0.0412977
C19orf40	-0.270622	-0.0844895	-0.26127	-0.372905	-0.330613	0.033524	0.709595	0.407444	0.178039	0.21671
C19orf43	-0.0262463	0.110467	0.192665	-0.122168	-0.123737	0.854165	0.630333	0.463587	0.647104	0.691544
C19orf44	0.186633	0.15746	0.0229778	0.0721598	-0.0761974	0.173612	0.527017	0.936187	0.810956	0.808311
C19orf45	-0.0539542	-0.100613	-0.0393346	-0.750115	0.305089	0.754247	0.821177	0.903091	0.0266072	0.427586
C19orf47	0.169131	0.429118	-0.129967	0.18055	0.127068	0.0847617	0.0896438	0.596841	0.44065	0.531333
C19orf48	-0.167491	0.498775	-0.383965	0.0496115	-0.364991	0.182645	0.027275	0.210474	0.85534	0.189801
C19orf52	-0.217736	0.355229	-0.988978	-0.518887	-0.427777	0.264793	0.348203	0.0126849	0.310989	0.282853
C19orf53	-0.109833	0.223327	-0.30436	-0.152733	-0.446743	0.366317	0.420179	0.183992	0.513195	0.128819
C19orf54	-0.530196	-0.32269	-0.107899	-0.420491	-0.683594	0.000763448	0.185247	0.781907	0.0414565	0.0123132
C19orf57	0.0937972	0.129742	0.445001	0.0890395	0.0101901	0.612709	0.687499	0.419745	0.710768	0.978476
C19orf60	-0.416978	-0.708776	-0.136017	-0.465903	-0.701689	0.000408275	0.0019741	0.605086	0.0758793	0.0258066
C19orf66	-0.625466	-0.35073	-0.881402	-1.62846	-0.160693	1.75442e-05	0.259165	0.00395608	0.000158561	0.426556
C19orf70	-0.127724	-0.24314	0.257308	-0.495839	-0.326903	0.396986	0.339549	0.469607	0.0888674	0.351454
C19orf73	0.285342	-0.184693	-0.091674	0.150473	0.684189	0.114093	0.483006	0.814163	0.687629	0.146635
C19orf80	0.0814589	0.285686	0.292004	0.170911	-0.553372	0.605451	0.455107	0.443632	0.606465	0.0534484
C19orf81	0.115005	0.651612	-0.106079	-0.392728	0.095311	0.513076	0.152824	0.715865	0.386203	0.755235
C19orf83	-0.168483	-0.146574	-0.2392	-0.137725	-0.152121	0.120801	0.630487	0.439095	0.581478	0.492504
C19orf84	0.154086	0.413937	0.200654	0.202651	0.0857679	0.220637	0.168074	0.492496	0.406744	0.797742
C1D	0.110815	-0.687662	0.507935	0.0411787	-0.130622	0.616737	0.209335	0.1217	0.911579	0.82408
C1GALT1	0.108557	0.353248	0.76637	0.237139	-0.525744	0.388126	0.204865	0.00693953	0.463638	0.0377088
C1GALT1C1	-0.0439975	-0.0107411	-0.0368796	-0.206875	-0.0517505	0.670724	0.97007	0.875245	0.437342	0.827503
C1orf100	1.04592	0.653122	2.20483	1.01046	1.16091	2.22191e-05	0.0186994	2.60272e-05	0.0167707	0.0799491
C1orf101	0.229531	0.53526	-0.0643782	0.412418	-0.248927	0.265366	0.246969	0.841234	0.242703	0.581533
C1orf105	-0.0339785	-0.147117	0.121977	-0.342547	0.326527	0.762478	0.448115	0.609193	0.333387	0.200551
C1orf109	0.221853	0.348409	0.248978	0.376523	0.00670907	0.137534	0.154083	0.574864	0.216966	0.982599
C1orf110	0.273585	0.178724	0.316197	0.127237	0.420391	0.0686548	0.742865	0.278677	0.589637	0.126326
C1orf111	0.027243	0.0176882	0.622603	-0.191595	-0.456229	0.823879	0.943543	0.0281027	0.352915	0.156577
C1orf112	-0.641823	-0.469927	-0.558154	-0.759454	-0.990913	5.88998e-07	0.0971668	0.0623051	0.0165567	0.000154677
C1orf115	0.745442	0.4315	0.0746429	0.491888	1.8165	0.000197817	0.0518099	0.870702	0.248001	0.000259185
C1orf116	0.383467	0.349239	1.27295	0.191833	0.402691	0.00737091	0.346929	0.000291124	0.478832	0.117376
C1orf122	0.00867139	0.330472	-0.293871	-0.188749	0.106584	0.943933	0.151629	0.342672	0.478217	0.665993
C1orf123	-0.420537	-0.732479	0.0517733	-0.510839	-0.560102	5.41016e-05	0.00535006	0.815643	0.0300175	0.0224527
C1orf127	-0.0264034	-0.749947	-0.364041	-0.352228	0.905346	0.883619	0.0322131	0.384373	0.367663	0.0372281
C1orf131	-0.357359	-0.361406	-0.699318	0.218464	-0.768993	0.00796033	0.0384168	0.0337355	0.579093	0.00178472
C1orf158	0.219269	0.198022	0.674876	-0.217843	0.426933	0.0442564	0.300906	0.00919573	0.357996	0.129305
C1orf159	-0.0291287	0.209284	-0.056015	-0.539436	0.0209921	0.850051	0.483733	0.832824	0.178935	0.951074
C1orf162	0.447948	0.987477	2.41079	1.53023	-1.40321	0.0788278	0.0548918	0.00017097	8.32988e-05	0.00063233
C1orf168	-0.0920181	0.181611	-0.584159	-0.0611403	-0.297031	0.579869	0.622671	0.126711	0.804983	0.539299
C1orf174	0.021944	0.284194	-0.455301	0.648372	-0.375878	0.86551	0.204663	0.107369	0.0179274	0.287789
C1orf177	0.322523	0.144673	0.257258	0.0592253	0.0675131	0.0440092	0.60843	0.576861	0.827576	0.853812
C1orf180	0.176614	0.438457	0.155601	0.198331	0.223716	0.196897	0.0633496	0.668565	0.50294	0.404397
C1orf186	-0.473876	0.361444	-0.274177	0.103718	-1.08266	0.010376	0.213624	0.497035	0.823698	0.00239891
C1orf192	-0.104721	-0.52632	-0.214619	0.643249	-0.512394	0.562631	0.245188	0.504984	0.140589	0.198729
C1orf194	0.33816	0.38319	0.173762	0.430184	0.47233	0.0101117	0.1782	0.47692	0.279346	0.0488011
C1orf198	0.872722	0.208331	-0.156232	0.521954	1.25086	1.14195e-07	0.385715	0.516101	0.0943775	3.67968e-05
C1orf200	0.000133186	0.284303	-0.536504	0.198919	-0.0320943	0.999397	0.337477	0.169844	0.428423	0.946107
C1orf204	0.0378606	0.606304	-0.132541	-0.681445	0.425952	0.860215	0.0406362	0.700174	0.162745	0.367916
C1orf21	0.282064	-0.13152	-0.348956	0.151944	0.523558	0.019818	0.484623	0.237603	0.403332	0.0330135
C1orf210	-0.342496	-0.0728739	-1.65649	-0.0759927	0.0824045	0.0547745	0.742546	0.0232557	0.684483	0.636494
C1orf213	-0.143331	-0.549244	0.13423	-0.69795	-0.0963303	0.432741	0.152621	0.752672	0.00478417	0.81686
C1orf216	0.293579	0.943352	-1.43349	-0.133756	0.499057	0.250462	0.0143617	0.0381728	0.593401	0.421158
C1orf220	-0.050174	0.0356165	0.107606	-0.221156	-0.102671	0.578044	0.839489	0.695076	0.353889	0.626475
C1orf226	0.40361	0.26117	0.231925	-0.593647	1.63237	0.134237	0.482047	0.562202	0.11902	0.0629717
C1orf228	-0.533508	-0.0429486	-0.0257015	-0.246812	-2.16875	0.000636664	0.869446	0.915159	0.250101	7.17894e-08
C1orf233	-0.164145	-0.234831	0.19493	-1.01754	0.321812	0.455295	0.682617	0.670587	0.0561049	0.402935
C1orf234	0.0702177	-0.0589955	0.349197	-0.0143115	0.0242872	0.746261	0.92599	0.508392	0.974006	0.949022
C1orf27	0.190411	-0.193788	0.695144	0.2933	0.152476	0.132544	0.521821	0.0266603	0.320908	0.535639
C1orf35	-0.487817	-0.0963747	-0.996992	-0.262569	-0.725804	0.0038026	0.751179	0.00362708	0.44321	0.0703787
C1orf43	0.318174	0.49525	0.587784	0.0804206	0.0766445	0.00117945	0.0300385	0.0207103	0.730501	0.677961
C1orf50	0.0660161	-0.00556632	-0.235414	0.0436665	0.354457	0.60593	0.986959	0.445429	0.894211	0.150485
C1orf52	0.656212	-0.391337	1.97711	0.199789	0.898184	2.11024e-05	0.12613	3.59454e-06	0.369387	0.0047864
C1orf53	-0.0916889	-0.138092	0.0941252	-0.32492	-0.295581	0.468859	0.611426	0.712596	0.230824	0.223493
C1orf54	0.522389	0.231987	1.38581	0.591112	0.462511	0.000680849	0.352538	0.00177189	0.163828	0.0280973
C1orf56	0.573995	0.241972	0.24407	0.93461	0.674842	0.000177369	0.327733	0.483765	0.00134335	0.0701875
C1orf61	0.0322052	0.118275	0.633506	-0.221659	-0.259236	0.847831	0.772181	0.175981	0.327822	0.443936
C1orf64	0.299106	-0.656527	0.372433	0.822717	0.523544	0.265371	0.21268	0.650522	0.00429183	0.365422
C1orf68	-0.172945	-0.307598	-0.752914	0.356404	-0.000162403	0.460484	0.515001	0.343791	0.385042	0.999689
C1orf74	-0.230566	0.314669	-0.294202	-0.513867	-0.258159	0.15177	0.349378	0.147936	0.175467	0.543658
C1orf85	0.178393	0.0215236	-0.141565	-0.141825	0.534476	0.120959	0.929346	0.658948	0.547718	0.0130103
C1orf86	-0.248969	-0.622339	0.0175615	-0.774059	0.134012	0.044898	0.00512074	0.960768	0.00350782	0.590431
C1orf87	-0.0932249	-0.0573855	-0.474482	0.185932	-0.0931781	0.384294	0.802258	0.0957985	0.394809	0.678336
C1orf94	0.187425	0.546413	-0.11561	0.466027	-0.383976	0.366965	0.170234	0.790125	0.150499	0.447561
C1orf95	-0.0513405	-0.135806	-0.125252	0.148079	-0.12711	0.757032	0.590162	0.640848	0.701081	0.740568
C1QA	-0.174641	0.481819	-0.342623	-0.176655	0.235208	0.231915	0.130215	0.142515	0.435874	0.440569
C1QB	-0.328875	-0.234045	-1.08574	-0.184677	0.332285	0.0728148	0.450296	0.0049221	0.560671	0.489129
C1QBP	-0.366897	-0.168996	-0.21995	-0.252198	-1.13535	0.0101731	0.497494	0.335036	0.34287	0.00104345
C1QC	-0.397438	-0.272459	0.187373	0.0603458	-0.978094	0.0337683	0.307042	0.564828	0.810765	0.0733144
C1QL1	-0.058446	0.365272	0.532315	-0.157684	-1.15268	0.75114	0.210322	0.140871	0.554504	0.0414838
C1QTNF1	0.111191	0.142172	-0.212469	0.367916	0.302094	0.359365	0.533244	0.57585	0.153165	0.209686
C1QTNF1-AS1	-0.55718	-0.297488	-0.373745	-2.51264	0.270198	0.00119637	0.188087	0.20676	9.53822e-06	0.257627
C1QTNF2	-0.0428455	0.42388	-0.392013	-0.0973871	0.202154	0.783315	0.161605	0.31661	0.774293	0.493599
C1QTNF3	-1.06983	-0.632567	-0.966574	-2.68758	-1.109	3.30991e-06	0.185392	0.0474503	5.4253e-06	0.0156976
C1QTNF4	0.146803	-0.265581	-0.481409	0.678519	0.552447	0.309705	0.332732	0.275599	0.00588875	0.0765697
C1QTNF6	-0.229037	-0.187228	-0.507876	-0.512564	-0.0623103	0.135722	0.474921	0.315897	0.126143	0.811132
C1QTNF7	0.0477602	0.20653	0.404953	-0.179353	0.0323785	0.63198	0.32872	0.116684	0.430471	0.880568
C1QTNF9	0.0654836	0.0492472	0.26807	0.251215	0.0113918	0.699643	0.932762	0.489837	0.34163	0.966944
C1R	0.0977209	0.568276	0.113807	-0.15665	-0.24321	0.561775	0.0331913	0.783118	0.760705	0.439122
C1RL	-0.855007	-1.02354	-0.026121	-1.19123	-1.05251	2.05862e-07	0.00011181	0.947483	0.00018408	0.00190035
C1RL-AS1	-0.122016	0.0841821	-0.136152	0.0899896	-0.305224	0.259448	0.754973	0.646403	0.66197	0.194124
C1S	0.166252	0.203423	0.825354	0.321145	-0.457093	0.245985	0.323393	0.0350032	0.248951	0.15538
C2	0.202188	0.527785	0.184122	0.610303	0.139571	0.211505	0.176146	0.673204	0.0759418	0.647081
C20orf141	0.0319826	0.31122	0.289154	-0.043175	-0.0424764	0.830302	0.298343	0.448649	0.841381	0.919117
C20orf144	-0.223567	-0.0123501	0.048245	-0.503338	-0.453233	0.121089	0.971187	0.880763	0.137848	0.219183
C20orf166	0.279213	0.418797	0.141636	0.219508	0.45186	0.085838	0.134575	0.747679	0.317435	0.284719
C20orf166-AS1	-0.335066	0.525012	-0.962351	-2.10288	-0.0237094	0.274365	0.390394	0.0930987	0.0119862	0.957105
C20orf173	0.0669595	0.539142	-0.104877	0.140688	-0.105625	0.632881	0.0685742	0.786604	0.590632	0.72358
C20orf181	0.408096	0.433853	0.469207	0.130534	0.550662	0.0043085	0.119224	0.186003	0.697459	0.0982117
C20orf194	-0.190553	-0.374321	0.397486	-0.679722	-0.135024	0.125268	0.25044	0.088313	0.0518549	0.530224
C20orf195	0.592425	0.379889	1.04349	0.298107	1.42405	0.00243841	0.332253	0.0232237	0.282142	0.000395317
C20orf196	0.162329	0.876293	-0.187887	0.66999	-0.231986	0.413616	0.00600829	0.664856	0.153175	0.595307
C20orf197	-0.430504	-0.659131	0.0798812	0.0370182	-1.08072	0.113615	0.0587102	0.938065	0.85636	0.0109706
C20orf202	-0.125871	-0.405317	-0.390368	-0.111984	0.332753	0.25661	0.059766	0.222717	0.583578	0.168869
C20orf203	-0.17833	-0.677317	-0.142456	0.0333442	0.403454	0.34151	0.233896	0.703518	0.840771	0.211435
C20orf27	-0.1554	-0.208024	-0.260587	0.0170487	-0.251519	0.151014	0.353823	0.34635	0.939579	0.333415
C20orf78	-0.216636	-0.249881	-0.52038	0.135814	-0.563852	0.164051	0.283648	0.279639	0.532407	0.0497349
C20orf85	0.169165	0.160411	0.391401	-0.0102411	0.0788303	0.202297	0.589144	0.267646	0.972379	0.752665
C20orf96	-0.421299	-0.144767	-0.0100413	0.110132	-0.662025	0.00945658	0.643031	0.962485	0.704897	0.0665693
C21orf119	0.0222646	-0.127677	0.420159	-0.117971	-0.217832	0.853671	0.533241	0.201236	0.692717	0.40454
C21orf128	0.139158	-0.124627	0.245624	0.459831	0.215418	0.446302	0.77129	0.469813	0.160369	0.625608
C21orf2	-0.03977	-0.123405	0.3317	-1.03668	-0.069701	0.780427	0.567324	0.256151	0.00140946	0.769077
C21orf33	-0.648466	-0.522962	-0.0973793	-0.961152	-0.8746	2.15403e-09	0.0391107	0.704079	0.000110452	0.000156598
C21orf37	-0.177505	0.305045	-0.486416	-0.262757	-0.287692	0.282195	0.501602	0.176524	0.259752	0.347381
C21orf49	-0.311422	-0.00368434	-0.422231	-0.398745	-0.448923	0.0250856	0.988403	0.170347	0.24202	0.179355
C21orf58	-0.338448	-0.180177	-0.0995571	-0.265028	-0.490013	0.000325449	0.346694	0.644458	0.208002	0.0369816
C21orf59	-0.157547	0.209247	-0.497047	0.0159344	-0.504092	0.110084	0.347823	0.0227152	0.943187	0.0391302
C21orf62	0.193341	-0.246917	0.428753	0.245494	0.231783	0.0711669	0.323786	0.178457	0.332503	0.187531
C21orf67	0.0210961	-0.241783	-0.0274548	0.449089	0.409876	0.906424	0.531528	0.940038	0.221188	0.298771
C21orf88	0.0357444	-0.132266	0.376872	-0.143932	0.245975	0.782511	0.617665	0.27384	0.597532	0.321996
C21orf90	-0.0465223	-0.0988932	-0.434587	0.0380021	0.0427576	0.794027	0.838407	0.259323	0.89036	0.918173
C21orf91	1.35139	1.25103	0.898822	1.69574	1.73022	1.98562e-18	1.52367e-05	0.000808507	9.0568e-06	3.56096e-06
C21orf91-OT1	0.496081	0.00128672	1.12764	0.592739	0.791751	0.00578191	0.997528	0.0129745	0.0332701	0.0493152
C22orf23	0.203108	0.725123	-0.0643511	-0.170417	0.207403	0.153013	0.0143554	0.85494	0.547173	0.546181
C22orf24	0.182761	0.407274	0.235916	0.382235	-0.522798	0.349933	0.334877	0.475295	0.289056	0.23244
C22orf29	-0.95705	-1.06177	-2.01153	-1.26435	-0.392072	1.86105e-07	0.00262296	0.000189483	0.000355968	0.250525
C22orf31	0.24674	0.170297	0.295142	-0.0851634	0.941992	0.142912	0.494693	0.547554	0.73338	0.0286953
C22orf39	-0.502576	-0.606375	0.733322	-1.3605	-0.565189	0.00155351	0.0165509	0.0317848	0.000314956	0.0886853
C22orf42	-0.012621	-0.287925	-1.50994	0.531146	0.351097	0.938929	0.278541	0.00217257	0.100309	0.209399
C22orf46	-0.203936	-0.142467	0.066177	-0.332308	-0.554437	0.185721	0.647797	0.868581	0.284312	0.110164
C2CD2	-0.24433	-0.250896	-0.447635	-0.284499	-0.249677	0.0126093	0.233892	0.0451656	0.240523	0.321388
C2CD2L	0.119193	0.388641	0.939477	0.449056	-0.805656	0.530675	0.310033	0.127663	0.0689831	0.00944957
C2CD3	0.141862	0.193911	0.0477943	-0.0538763	0.145118	0.365929	0.489117	0.910786	0.869061	0.718372
C2CD4A	-0.0963279	-0.121307	-0.419573	-0.081406	0.173257	0.374978	0.526538	0.189051	0.783779	0.396735
C2CD4B	-0.00103611	-0.336467	-0.0758634	0.113502	0.291867	0.994107	0.268926	0.85447	0.690328	0.327123
C2CD4C	-0.0966118	0.0340655	-0.5633	-0.434327	0.4576	0.539496	0.929753	0.100201	0.251168	0.147163
C2CD5	-0.551788	-0.538216	-0.701523	-0.839367	-0.610869	1.66429e-05	0.0119192	0.0583117	0.00262447	0.00661435
C2orf15	-0.433888	-0.397846	0.311855	-1.42679	0.461667	0.113954	0.375246	0.503892	0.00893086	0.487326
C2orf16	-0.000354973	-0.839121	0.367428	-0.498976	1.01306	0.998472	0.042498	0.401602	0.0897492	0.023086
C2orf40	-0.278217	0.107568	-0.65142	-0.550509	0.098251	0.0626711	0.582074	0.0180897	0.190182	0.799608
C2orf42	0.402728	0.169756	0.294158	-0.290944	0.85436	0.00996325	0.495277	0.382729	0.360675	0.0124287
C2orf43	-0.351705	0.136311	-0.153921	-1.04066	-0.683833	0.00350988	0.551413	0.550935	0.00116838	0.00447976
C2orf44	-0.206962	-0.00510021	0.337388	-0.70503	-1.27116	0.284196	0.986743	0.558482	0.0352493	0.000965789
C2orf47	0.195681	0.0900481	0.384098	0.769764	-0.104506	0.163179	0.758478	0.170921	0.0312963	0.749526
C2orf49	0.179013	1.04547	-0.47904	0.673501	-0.684243	0.263777	0.000689332	0.0813225	0.0546335	0.040162
C2orf54	0.168017	-0.741008	0.619735	0.926003	0.194759	0.402243	0.0553865	0.235505	0.0664588	0.57866
C2orf57	0.0521637	-0.29721	0.0562164	0.11988	-0.0749693	0.720675	0.231242	0.896094	0.743195	0.764247
C2orf61	-0.00287034	-0.322863	0.326744	-0.220444	-0.0212586	0.985245	0.214147	0.228591	0.462427	0.961809
C2orf68	-1.41489	-2.5123	-0.0591059	-2.11399	-1.57404	2.10879e-14	8.95009e-10	0.821384	1.2404e-06	8.85609e-05
C2orf69	0.0516948	0.288844	-0.434012	1.25991	-0.590722	0.680345	0.234169	0.162174	1.81356e-05	0.0109854
C2orf70	-0.00125507	-0.0415135	-0.0665895	-0.71695	0.332318	0.992401	0.896556	0.805589	0.0476159	0.161138
C2orf71	0.246723	0.276143	-0.0889446	0.803285	-0.197496	0.0492407	0.300669	0.741078	0.00732782	0.477932
C2orf72	0.28005	0.678807	-0.219743	0.11803	0.578546	0.103732	0.0600536	0.550118	0.722858	0.15359
C2orf73	-0.0665004	-0.141129	-0.256303	-0.0826074	0.135766	0.585106	0.472447	0.295806	0.770429	0.675967
C2orf74	0.040663	0.721679	-0.112403	-0.118181	-0.187565	0.725413	0.0352844	0.682892	0.615029	0.418765
C2orf76	0.552782	0.43901	0.419009	0.9557	0.662294	1.21321e-06	0.0368388	0.166549	0.00296605	0.00892028
C2orf80	-0.0412823	0.19429	0.226471	-0.160312	0.0474864	0.723564	0.43197	0.377929	0.541297	0.836088
C2orf81	-0.252644	-0.111919	-0.184243	-0.918379	-0.0676934	0.130322	0.734556	0.700701	0.0207472	0.810262
C2orf82	0.0387959	0.498606	-0.631902	0.449201	0.116115	0.809562	0.0937247	0.162667	0.103217	0.715921
C2orf83	0.269989	-0.424674	1.44438	0.0826722	0.408961	0.098799	0.253472	0.00100883	0.745425	0.111066
C2orf88	0.206589	-0.499233	1.00431	-0.339246	0.184508	0.273434	0.0771693	0.126487	0.290144	0.586395
C3	0.168579	0.695858	0.00434671	0.781987	-0.37166	0.335634	0.19229	0.991602	0.0470327	0.0602019
C3AR1	0.204474	0.550552	0.280419	-0.00014738	0.0922655	0.209216	0.107961	0.598526	0.999695	0.679509
C3orf14	-0.142076	0.183895	-0.0574454	-0.509719	-0.174785	0.304516	0.484963	0.798579	0.0742077	0.42891
C3orf17	0.174098	0.148489	0.572531	-0.0194659	0.235842	0.459135	0.676821	0.364611	0.953202	0.692083
C3orf18	-0.046475	0.19256	-0.24586	-0.662228	0.388474	0.851975	0.611881	0.712317	0.0757964	0.463126
C3orf20	0.105266	-0.239484	0.681676	0.252479	0.208412	0.602961	0.646462	0.130344	0.411489	0.638108
C3orf22	0.130732	-0.198683	0.148673	-0.0197787	0.369273	0.485184	0.647337	0.754841	0.949943	0.39014
C3orf27	0.0191404	0.295494	-0.00666389	0.0400746	-0.346343	0.901721	0.289959	0.985836	0.917408	0.220783
C3orf30	-0.0549795	0.241604	-0.261866	-0.648832	0.00682926	0.710225	0.443937	0.27847	0.169934	0.982553
C3orf33	-0.290364	-0.313085	-0.133144	0.206178	0.134931	0.214539	0.344784	0.708503	0.493822	0.856471
C3orf35	0.991786	0.540501	1.32698	1.40578	0.807937	0.00085588	0.332712	0.127181	0.00042485	0.0813115
C3orf36	0.100767	0.47557	0.0659976	-0.0772868	0.0563938	0.549937	0.124293	0.868936	0.815468	0.8768
C3orf38	0.389295	0.177007	0.754964	0.701024	-0.00314783	0.000605154	0.51153	0.011265	0.00398476	0.989581
C3orf49	-0.0371245	-0.0916043	-0.260076	-0.0910572	0.751198	0.807457	0.682079	0.467019	0.760979	0.0351306
C3orf52	1.17515	0.445299	0.893812	0.763858	1.90479	2.13936e-05	0.0768453	0.030628	0.0560509	0.0148604
C3orf56	0.101481	-0.0694962	0.285812	0.246777	-0.115207	0.329144	0.75517	0.28875	0.317352	0.65513
C3orf58	0.146143	-0.215982	0.397899	1.17181	-0.188296	0.425879	0.540177	0.275415	0.000484879	0.622624
C3orf62	0.625152	0.166615	1.04246	0.629088	0.961969	4.33915e-05	0.580772	0.00630855	0.0453553	0.00063867
C3orf65	0.505841	0.00817971	1.48137	0.176879	0.551079	0.010121	0.980135	0.0537624	0.51074	0.0528433
C3orf67	-0.236326	-0.743625	0.936594	-1.83112	0.475754	0.266748	0.104436	0.0984131	4.81001e-06	0.2039
C3orf70	-0.28063	0.134513	-0.20994	0.984623	-1.49564	0.0922751	0.584036	0.527025	0.0266547	6.98209e-05
C3orf79	0.361012	-0.354482	2.06258	0.233558	-0.0473064	0.0535124	0.107656	0.00222852	0.300718	0.884129
C3orf80	-0.218169	-0.249388	0.0984442	0.761412	-1.65892	0.17055	0.424708	0.648775	0.0338881	9.55122e-05
C3P1	-0.106312	-0.440037	-0.143994	0.263953	-0.55428	0.494421	0.242489	0.739184	0.389632	0.0758534
C4BPA	-0.0144484	0.322432	-0.152442	0.451346	-0.200041	0.943943	0.340842	0.734704	0.19349	0.640543
C4BPB	0.0430803	0.265243	-0.0898373	-0.322253	-0.0815745	0.733082	0.282095	0.798362	0.289717	0.751586
C4orf17	0.117704	0.0185659	0.680872	0.0144455	0.0993379	0.455302	0.953732	0.113243	0.959788	0.767208
C4orf19	0.0888648	0.30501	0.293274	0.100379	0.129363	0.447887	0.319504	0.353916	0.620747	0.599851
C4orf22	-0.186859	-0.320597	-0.0849821	-0.0178471	-0.219519	0.0617908	0.20603	0.774578	0.918228	0.314516
C4orf26	0.157057	0.672958	0.230087	0.490041	-0.122333	0.412342	0.0537602	0.674251	0.0797307	0.750984
C4orf27	-0.67069	-0.56855	-0.0971538	-0.60764	-1.1147	2.51505e-08	0.00331462	0.624781	0.0708854	0.000443018
C4orf29	-0.598381	0.9788	-1.31916	-1.71429	-0.536966	0.0389202	0.123723	0.0110837	0.000830179	0.456432
C4orf3	0.159358	-0.215467	0.251679	0.0535322	0.580568	0.12542	0.377996	0.269021	0.806854	0.0108285
C4orf32	0.12155	-0.59755	0.523906	-0.498813	0.367404	0.459387	0.032223	0.0779159	0.103034	0.265457
C4orf33	-0.652151	-0.190691	-0.338237	-0.732212	-0.976183	1.36407e-06	0.480236	0.100134	0.0277771	0.00212551
C4orf36	0.210779	0.0872522	0.48872	0.0244001	0.390314	0.145603	0.743708	0.356231	0.889588	0.152929
C4orf45	-0.106858	0.00584047	-0.0263985	-0.433112	-0.11682	0.484204	0.98366	0.940473	0.0968256	0.785044
C4orf46	-0.771783	-0.280114	-0.613286	-0.740761	-1.15147	8.36271e-08	0.209187	0.0991868	0.0263145	0.000377725
C4orf47	1.09198	1.25458	0.337003	1.2763	1.55303	1.90097e-07	0.000467685	0.448947	0.0161925	0.00110035
C4orf48	0.187871	0.441184	-0.0987774	0.19358	0.00552049	0.121898	0.0691994	0.751733	0.455872	0.985061
C4orf6	-0.190897	-0.311092	-0.479375	-0.156684	-0.128305	0.338531	0.415022	0.277659	0.703194	0.819353
C5	-0.660314	0.31292	0.0857499	-0.659711	-1.19485	2.33302e-05	0.386916	0.761031	0.00904643	8.7832e-05
C5AR1	1.25593	0.953175	3.26674	-0.119127	1.42731	1.23645e-05	0.0139718	0.00348285	0.559775	2.38784e-06
C5AR2	0.770073	0.286896	0.65911	-0.356687	2.32634	0.000546712	0.242526	0.0305759	0.199785	0.00225073
C5orf15	-0.21754	-0.0901154	-0.543107	-0.234663	-0.16863	0.0829729	0.74329	0.0455476	0.445315	0.50387
[truncated: 16,607 more rows]

## Sheet: Figure 1D
linear model >	all systems	HEK-293	Keratinocytes	SH-SY5Y	THP-1	all systems	HEK-293	Keratinocytes	SH-SY5Y	THP-1		ES : enrichment score
data type >	ES	ES	ES	ES	ES	FDR	FDR	FDR	FDR	FDR		FDR : false discovery rate
geneset
C2_CP_BIOCARTA_41BB_PATHWAY	1.24237	1.18654	1.09068	1.2698	1.00065	0.219621	0.364385	0.43822	0.206691	0.590094
C2_CP_BIOCARTA_AGR_PATHWAY	1.24275	1.0507	1.06804	-1.12539	1.20455	0.21925	0.542703	0.473339	0.564532	0.3246
C2_CP_BIOCARTA_AKT_PATHWAY	2.04303	1.49227	1.21053	1.9551	1.33924	0.00080533	0.118863	0.279605	0.00490284	0.210304
C2_CP_BIOCARTA_ALK_PATHWAY	-0.76199	-0.80446	-1.62608	0.843043	-0.800023	0.970135	0.933888	0.105224	0.840165	0.923269
C2_CP_BIOCARTA_AMI_PATHWAY	0.752871	-1.42783	-0.869913	0.921885	1.20604	0.940763	0.339963	0.907854	0.708208	0.323055
C2_CP_BIOCARTA_ARAP_PATHWAY	1.19153	0.78196	1.20664	0.855792	0.745814	0.268426	0.927942	0.284181	0.822085	0.945309
C2_CP_BIOCARTA_ARENRF2_PATHWAY	2.13396	1.99325	1.69945	2.2441	2.00309	0.000234696	0.00293356	0.0334156	0.000141328	0.00296241
C2_CP_BIOCARTA_ARF_PATHWAY	-1.01398	1.37749	-1.17993	1.17589	-1.70249	0.656841	0.187306	0.484859	0.296585	0.0221314
C2_CP_BIOCARTA_AT1R_PATHWAY	1.39959	1.59886	1.14401	1.50265	-0.781093	0.11296	0.0699165	0.36095	0.0802789	0.934933
C2_CP_BIOCARTA_ATM_PATHWAY	1.25941	1.80051	1.30102	1.7542	-0.952018	0.204606	0.0187755	0.194003	0.0217606	0.73348
C2_CP_BIOCARTA_ATRBRCA_PATHWAY	-2.07191	-1.19653	-1.4956	-1.62629	-2.11017	0.00033463	0.472634	0.179604	0.112816	0.000101438
C2_CP_BIOCARTA_BAD_PATHWAY	1.08026	-0.658542	-0.734192	1.08126	0.863678	0.416754	0.989302	0.994867	0.418483	0.821095
C2_CP_BIOCARTA_BARRESTIN_SRC_PATHWAY	1.02384	1.07343	1.03832	-1.09341	0.750027	0.511749	0.510382	0.521865	0.600618	0.943724
C2_CP_BIOCARTA_BCR_PATHWAY	0.808169	1.33558	0.7077	0.998552	-1.41282	0.890168	0.216073	0.973253	0.560123	0.165535
C2_CP_BIOCARTA_BIOPEPTIDES_PATHWAY	0.542778	1.07638	-0.772221	0.847541	-1.41293	1	0.506377	0.983227	0.833035	0.1659
C2_CP_BIOCARTA_CALCINEURIN_PATHWAY	1.41338	1.38773	0.842406	1.19435	-0.919968	0.106572	0.180179	0.859384	0.275955	0.785094
C2_CP_BIOCARTA_CARDIACEGF_PATHWAY	0.964052	1.1579	-1.15308	1.009	1.25526	0.623644	0.398931	0.508292	0.539839	0.278548
C2_CP_BIOCARTA_CARM_ER_PATHWAY	-0.811588	-1.0296	0.973674	-1.12371	-1.53352	0.939796	0.641317	0.636004	0.565692	0.0824899
C2_CP_BIOCARTA_CASPASE_PATHWAY	1.23733	1.32609	0.602618	1.31775	0.943746	0.224006	0.223748	0.995283	0.174439	0.692505
C2_CP_BIOCARTA_CCR3_PATHWAY	0.814745	1.09945	0.531986	0.562245	-0.916823	0.881917	0.4718	0.999091	0.996026	0.792209
C2_CP_BIOCARTA_CCR5_PATHWAY	0.855827	-0.761866	-0.880635	1.22065	1.00498	0.824006	0.960205	0.895719	0.249861	0.582086
C2_CP_BIOCARTA_CELLCYCLE_PATHWAY	-0.922243	1.55109	1.0103	1.09416	-1.53	0.809677	0.0914253	0.56988	0.39921	0.0838788
C2_CP_BIOCARTA_CERAMIDE_PATHWAY	1.40464	1.49849	0.941393	1.45163	-0.659179	0.110354	0.116387	0.693664	0.100172	0.98356
C2_CP_BIOCARTA_CHEMICAL_PATHWAY	0.900753	0.887771	0.564519	1.35681	-0.908993	0.747486	0.800188	0.997678	0.148243	0.801668
C2_CP_BIOCARTA_CHREBP_PATHWAY	1.27737	1.43551	0.973831	-0.775974	0.951825	0.189627	0.150482	0.63574	0.948744	0.67587
C2_CP_BIOCARTA_CK1_PATHWAY	0.763956	1.02385	0.554222	-1.13331	-0.972154	0.933187	0.582935	0.997781	0.556265	0.709638
C2_CP_BIOCARTA_COMP_PATHWAY	-0.547259	0.982413	-0.660678	-0.939416	-0.675224	0.999198	0.646884	0.998761	0.786317	0.980276
C2_CP_BIOCARTA_CREB_PATHWAY	1.12068	1.02526	-0.662539	1.21797	-0.86122	0.357672	0.580163	1	0.252704	0.862142
C2_CP_BIOCARTA_CSK_PATHWAY	-0.56638	-1.15546	0.498429	-0.931174	-0.533894	0.998301	0.504229	0.999775	0.794894	0.997758
C2_CP_BIOCARTA_CTCF_PATHWAY	0.72452	1.29479	-1.0912	1.29348	-1.4033	0.960168	0.248585	0.59381	0.189969	0.173419
C2_CP_BIOCARTA_CTLA4_PATHWAY	1.0322	0.782376	0.746077	1.69734	-0.848068	0.497017	0.927596	0.95075	0.0308836	0.876381
C2_CP_BIOCARTA_CXCR4_PATHWAY	1.38758	1.07988	-0.602003	1.57999	0.965489	0.118986	0.501292	0.999733	0.0566595	0.652179
C2_CP_BIOCARTA_CYTOKINE_PATHWAY	1.61929	0.596119	1.40523	0.853313	1.88996	0.0371916	0.994113	0.124949	0.825241	0.00982501
C2_CP_BIOCARTA_DC_PATHWAY	-0.694787	-0.952868	1.10771	0.959071	-1.0554	0.99089	0.74839	0.412202	0.634403	0.587768
C2_CP_BIOCARTA_DEATH_PATHWAY	1.35667	1.40698	-1.24654	1.04729	1.21302	0.136531	0.169415	0.411618	0.473868	0.315506
C2_CP_BIOCARTA_ECM_PATHWAY	1.47695	1.51696	0.938542	1.67173	-0.856598	0.0794809	0.107586	0.697652	0.0350582	0.868264
C2_CP_BIOCARTA_EDG1_PATHWAY	1.29123	0.833016	0.750083	1.29103	0.86568	0.179208	0.875951	0.948419	0.191378	0.818914
C2_CP_BIOCARTA_EGF_PATHWAY	1.14498	1.19999	0.898392	1.82347	-0.966165	0.324001	0.348801	0.771772	0.0135305	0.714253
C2_CP_BIOCARTA_EICOSANOID_PATHWAY	-1.31046	-0.943459	1.25822	-1.1691	-1.00426	0.259797	0.763234	0.231739	0.515376	0.661699
C2_CP_BIOCARTA_EIF4_PATHWAY	1.29893	0.857859	0.695824	1.38162	-0.995014	0.173099	0.844659	0.978516	0.133567	0.674121
C2_CP_BIOCARTA_EPO_PATHWAY	1.10865	1.14671	-0.829829	1.31788	0.869461	0.375205	0.412781	0.95081	0.174443	0.813349
C2_CP_BIOCARTA_ERAD_PATHWAY	-0.725915	-0.561188	-0.686842	-0.633467	-0.779235	0.986638	0.999573	0.99882	0.993589	0.935305
C2_CP_BIOCARTA_ERK_PATHWAY	1.4026	1.60897	0.867124	-1.01343	1.12724	0.111653	0.0653902	0.823506	0.69169	0.407181
C2_CP_BIOCARTA_ETS_PATHWAY	1.15736	1.63672	0.974042	1.67594	0.811435	0.309347	0.0561825	0.635313	0.0343945	0.890688
C2_CP_BIOCARTA_FAS_PATHWAY	1.47476	1.77583	1.13212	1.83726	-0.824713	0.0804911	0.0227051	0.378152	0.012427	0.89997
C2_CP_BIOCARTA_FCER1_PATHWAY	1.16763	1.62473	1.20566	1.57162	-1.55067	0.296959	0.0603138	0.285142	0.0589592	0.0735778
C2_CP_BIOCARTA_FMLP_PATHWAY	0.883467	1.29396	0.868219	-1.10409	-0.901493	0.778796	0.248829	0.821575	0.587683	0.811793
C2_CP_BIOCARTA_G1_PATHWAY	-0.911264	1.38629	-1.02323	-0.87354	-1.53718	0.825948	0.181218	0.69462	0.865174	0.0807895
C2_CP_BIOCARTA_G2_PATHWAY	-1.13385	1.36688	1.072	1.22109	-1.92508	0.482122	0.193936	0.46655	0.249651	0.00175015
C2_CP_BIOCARTA_GCR_PATHWAY	1.33068	0.885347	1.35849	1.39893	0.888238	0.151855	0.80427	0.151753	0.12438	0.784471
C2_CP_BIOCARTA_GH_PATHWAY	1.2621	1.26467	-0.788074	1.67172	-0.978151	0.202201	0.276956	0.976493	0.0350171	0.701246
C2_CP_BIOCARTA_GLEEVEC_PATHWAY	1.22643	1.21545	1.02252	1.84222	-1.15117	0.232385	0.33007	0.548355	0.0120189	0.449389
C2_CP_BIOCARTA_GPCR_PATHWAY	1.03616	1.28423	0.942921	1.02652	-1.00408	0.489776	0.257841	0.690585	0.510886	0.661604
C2_CP_BIOCARTA_GSK3_PATHWAY	1.00326	-0.788861	-1.03206	1.51752	-0.994045	0.549403	0.941271	0.680672	0.0755235	0.675753
C2_CP_BIOCARTA_HCMV_PATHWAY	1.12356	0.769979	1.05484	1.0912	-1.04991	0.35377	0.935251	0.496409	0.403698	0.593744
C2_CP_BIOCARTA_HDAC_PATHWAY	-0.933194	0.710794	-0.857037	0.955264	-1.29497	0.790565	0.968204	0.923839	0.641583	0.281716
C2_CP_BIOCARTA_HER2_PATHWAY	1.1981	1.26658	1.32341	1.12827	-0.693699	0.261655	0.27463	0.176298	0.352739	0.976317
C2_CP_BIOCARTA_HIVNEF_PATHWAY	1.17194	1.68569	-1.08975	1.35447	-1.14578	0.290627	0.0423976	0.592676	0.149656	0.455584
C2_CP_BIOCARTA_IGF1_PATHWAY	1.33892	1.38101	-0.957812	1.84393	0.734706	0.146329	0.184761	0.787096	0.0119579	0.952458
C2_CP_BIOCARTA_IGF1MTOR_PATHWAY	1.50433	1.25118	0.734471	1.49021	0.97213	0.069826	0.290416	0.957896	0.0850749	0.639861
C2_CP_BIOCARTA_IGF1R_PATHWAY	1.28099	1.01892	-1.00845	1.22971	0.844186	0.186679	0.590239	0.717715	0.242038	0.848193
C2_CP_BIOCARTA_IL12_PATHWAY	0.763008	0.864013	1.31699	-1.07606	-0.860354	0.933478	0.835207	0.181498	0.621744	0.863421
C2_CP_BIOCARTA_IL1R_PATHWAY	1.24663	1.16063	-1.17	-1.10676	1.33202	0.215514	0.395869	0.488539	0.58624	0.215595
C2_CP_BIOCARTA_IL2_PATHWAY	1.18341	1.13066	0.726916	1.27748	0.687066	0.27768	0.433119	0.962333	0.20192	0.972012
C2_CP_BIOCARTA_IL2RB_PATHWAY	1.06906	1.42889	-0.741642	1.72748	-1.53128	0.435016	0.15455	0.993476	0.0256864	0.0832641
C2_CP_BIOCARTA_IL6_PATHWAY	1.74399	1.47872	1.53724	1.7715	1.05668	0.0156899	0.125712	0.0726381	0.0191798	0.503692
C2_CP_BIOCARTA_IL7_PATHWAY	1.21707	0.755922	0.860239	1.58417	-0.902532	0.241933	0.945126	0.832838	0.0557604	0.810389
C2_CP_BIOCARTA_INFLAM_PATHWAY	1.19956	0.744005	1.05847	0.967032	1.66591	0.259966	0.951708	0.48929	0.618892	0.0526388
C2_CP_BIOCARTA_INSULIN_PATHWAY	1.37633	1.48173	-0.692163	1.83595	-0.741805	0.125215	0.124211	0.997629	0.0124918	0.958335
C2_CP_BIOCARTA_INTEGRIN_PATHWAY	1.63401	1.50324	1.05794	1.35611	1.37801	0.0344954	0.113949	0.490299	0.148873	0.183296
C2_CP_BIOCARTA_INTRINSIC_PATHWAY	-0.682614	-1.40463	-0.761132	-0.671083	1.11079	0.993242	0.342477	0.98645	0.986842	0.426639
C2_CP_BIOCARTA_KERATINOCYTE_PATHWAY	1.37413	1.65943	1.02568	1.48837	-1.19162	0.126691	0.0492335	0.542708	0.085581	0.399317
C2_CP_BIOCARTA_LAIR_PATHWAY	0.801302	1.33467	1.3089	-0.732172	0.927469	0.89826	0.216471	0.187579	0.971006	0.719788
C2_CP_BIOCARTA_LIS1_PATHWAY	0.843391	-0.807812	1.26054	0.901389	-0.752922	0.842862	0.932526	0.229375	0.744266	0.952264
C2_CP_BIOCARTA_MAL_PATHWAY	1.33456	1.60269	0.887948	1.8117	-0.931742	0.149014	0.0681022	0.79104	0.0147353	0.766072
C2_CP_BIOCARTA_MAPK_PATHWAY	1.44318	1.46057	0.991241	1.22969	1.2252	0.0923228	0.135891	0.606077	0.241983	0.304032
C2_CP_BIOCARTA_MCALPAIN_PATHWAY	1.13769	1.12177	-0.886246	-0.608427	1.13152	0.333915	0.44309	0.889481	0.993438	0.402604
C2_CP_BIOCARTA_MCM_PATHWAY	-1.26083	1.46536	0.768821	-1.00603	-1.81141	0.309223	0.133374	0.935505	0.699377	0.00732148
C2_CP_BIOCARTA_MEF2D_PATHWAY	0.959236	0.723489	-0.931301	1.00274	-1.05185	0.633812	0.962563	0.819902	0.552788	0.589671
C2_CP_BIOCARTA_MET_PATHWAY	1.64422	1.5961	1.39152	1.90705	0.778982	0.0324423	0.0703937	0.132545	0.00742204	0.921078
C2_CP_BIOCARTA_MITOCHONDRIA_PATHWAY	1.19792	1.21485	0.632336	1.36158	1.08826	0.261798	0.330338	0.992856	0.145421	0.45952
C2_CP_BIOCARTA_MPR_PATHWAY	-1.26933	-1.05818	-0.808849	-1.47134	-1.53041	0.302197	0.596806	0.966062	0.217154	0.0837152
C2_CP_BIOCARTA_MTA3_PATHWAY	1.19198	1.30108	-1.57048	1.53143	1.14333	0.268021	0.242483	0.133727	0.0708836	0.388416
C2_CP_BIOCARTA_MTOR_PATHWAY	1.58495	1.09648	1.25984	1.52134	-0.798436	0.0454024	0.476809	0.230223	0.0742601	0.922997
C2_CP_BIOCARTA_NFAT_PATHWAY	1.14642	1.67065	1.02922	1.20722	-1.08061	0.321627	0.0466698	0.536865	0.263539	0.549628
C2_CP_BIOCARTA_NFKB_PATHWAY	1.6758	1.48784	0.919008	1.27616	1.21929	0.0264331	0.120923	0.732945	0.202621	0.310737
C2_CP_BIOCARTA_NGF_PATHWAY	1.3447	1.74497	0.760293	1.69168	0.814462	0.143304	0.02807	0.941191	0.0318423	0.887896
C2_CP_BIOCARTA_NKCELLS_PATHWAY	0.709885	1.14607	0.664904	1.30842	-1.34429	0.966542	0.413946	0.98613	0.180091	0.230875
C2_CP_BIOCARTA_NKT_PATHWAY	-0.945249	-0.459481	-1.07599	-0.825811	0.581718	0.767573	1	0.616179	0.917617	0.994025
C2_CP_BIOCARTA_NO1_PATHWAY	1.09825	0.993492	0.849232	0.917578	0.98325	0.389883	0.629781	0.84986	0.713973	0.619792
C2_CP_BIOCARTA_NOS1_PATHWAY	0.589172	-0.733527	-0.818448	-0.422145	-0.849799	0.996635	0.970486	0.959408	1	0.874768
C2_CP_BIOCARTA_NTHI_PATHWAY	1.11652	-0.710665	-1.11813	-1.04651	1.30873	0.363495	0.978561	0.55947	0.661365	0.234417
C2_CP_BIOCARTA_NUCLEARRS_PATHWAY	1.05964	1.19057	-1.21395	-0.768493	1.60072	0.448706	0.359999	0.444973	0.952314	0.0745831
C2_CP_BIOCARTA_P38MAPK_PATHWAY	1.20988	1.53869	1.42796	-1.1698	-1.11709	0.249444	0.0973381	0.114877	0.514986	0.496641
C2_CP_BIOCARTA_P53_PATHWAY	-0.897506	1.66289	0.946014	1.08711	-1.66729	0.841279	0.0487977	0.685259	0.409982	0.0307367
C2_CP_BIOCARTA_P53HYPOXIA_PATHWAY	2.26558	2.01237	2.118	2.23739	2.0675	0	0.00232177	0.000743138	0.000155381	0.00131946
C2_CP_BIOCARTA_PAR1_PATHWAY	-0.800324	-0.92096	-0.720456	1.08549	-1.15569	0.950089	0.801669	0.997301	0.412522	0.442705
C2_CP_BIOCARTA_PDGF_PATHWAY	0.974289	1.2117	0.879777	1.66509	-1.49509	0.60414	0.333143	0.804013	0.0363926	0.105716
C2_CP_BIOCARTA_PDZS_PATHWAY	-1.12707	0.838699	-0.991242	-1.3024	-0.912353	0.492597	0.870064	0.742635	0.393736	0.79819
C2_CP_BIOCARTA_PITX2_PATHWAY	0.819226	0.512417	-0.76457	1.13471	-0.811518	0.87558	0.999731	0.985213	0.344228	0.912565
C2_CP_BIOCARTA_PML_PATHWAY	1.16734	1.82918	1.25767	1.89699	-1.42342	0.297113	0.0150532	0.232246	0.00806905	0.157261
C2_CP_BIOCARTA_PPARA_PATHWAY	1.70437	-0.833718	1.71275	2.01757	1.39888	0.0212153	0.906858	0.0313091	0.00263094	0.169502
C2_CP_BIOCARTA_PROTEASOME_PATHWAY	2.18937	1.55779	1.62024	1.79042	1.56644	4.84162e-05	0.088463	0.0500504	0.0168123	0.0865071
C2_CP_BIOCARTA_PTDINS_PATHWAY	1.26769	0.901331	-0.66815	0.969753	0.833395	0.197766	0.779101	1	0.613683	0.863672
C2_CP_BIOCARTA_PTEN_PATHWAY	1.43275	1.34238	1.10269	1.41349	-0.697238	0.0971119	0.213115	0.419599	0.117379	0.975241
C2_CP_BIOCARTA_PYK2_PATHWAY	1.41658	1.49918	1.19216	1.53866	0.974628	0.104998	0.116323	0.300527	0.0684824	0.634843
C2_CP_BIOCARTA_RAC1_PATHWAY	0.682372	1.61266	0.73061	1.22906	-1.63113	0.978236	0.064249	0.960339	0.242614	0.0413497
C2_CP_BIOCARTA_RACCYCD_PATHWAY	1.2609	1.7878	-0.974125	1.27691	-0.995228	0.203532	0.0204115	0.765547	0.202199	0.67449
C2_CP_BIOCARTA_RAS_PATHWAY	1.44423	1.35862	-0.96372	1.64418	0.962736	0.0919184	0.199427	0.777282	0.0407604	0.657305
C2_CP_BIOCARTA_RHO_PATHWAY	-0.703392	0.908929	1.08974	0.695179	-1.03378	0.990284	0.766842	0.438877	0.968922	0.614859
C2_CP_BIOCARTA_SHH_PATHWAY	1.15172	-0.924332	0.856049	1.18126	1.0329	0.315922	0.797872	0.838701	0.290134	0.537574
C2_CP_BIOCARTA_SPRY_PATHWAY	1.44379	1.65535	1.23627	1.25278	0.732856	0.0920808	0.0508348	0.252702	0.220248	0.952546
C2_CP_BIOCARTA_STATHMIN_PATHWAY	-0.902357	-1.55475	0.953321	-0.762878	-0.788494	0.832717	0.263224	0.671652	0.955262	0.931435
C2_CP_BIOCARTA_STRESS_PATHWAY	1.49639	1.19551	1.31556	1.14773	1.22855	0.0725029	0.353847	0.18256	0.327435	0.300887
C2_CP_BIOCARTA_TCR_PATHWAY	1.2163	1.52969	1.01875	1.76642	-1.14473	0.242662	0.101678	0.554737	0.0197277	0.455076
C2_CP_BIOCARTA_TEL_PATHWAY	1.17977	-0.732522	1.04203	0.925681	1.08375	0.282163	0.970972	0.516392	0.701535	0.466461
C2_CP_BIOCARTA_TFF_PATHWAY	1.1915	1.05217	0.767456	1.44084	-0.740475	0.268383	0.539904	0.936871	0.105408	0.958873
C2_CP_BIOCARTA_TGFB_PATHWAY	0.923687	0.996486	0.86377	1.11608	-0.978598	0.70633	0.624221	0.828288	0.369142	0.700928
C2_CP_BIOCARTA_TH1TH2_PATHWAY	-0.826823	-0.60573	-0.833762	1.01044	-0.669474	0.9285	0.99496	0.948068	0.537821	0.981923
C2_CP_BIOCARTA_TID_PATHWAY	1.29701	1.7465	-1.02845	1.87401	0.921171	0.174745	0.0279049	0.685373	0.0095586	0.729962
C2_CP_BIOCARTA_TNFR1_PATHWAY	1.40195	1.64858	0.969489	1.53312	0.801627	0.111756	0.0531468	0.642441	0.0705317	0.900837
C2_CP_BIOCARTA_TOB1_PATHWAY	-0.703956	0.412453	-1.1083	0.831904	-0.851698	0.990903	1	0.570382	0.85524	0.872779
C2_CP_BIOCARTA_TOLL_PATHWAY	0.954616	0.946776	1.0799	1.14408	-1.1372	0.642219	0.704531	0.453484	0.332219	0.465421
C2_CP_BIOCARTA_TPO_PATHWAY	0.977929	0.900917	0.596492	1.75014	-1.1587	0.597654	0.779365	0.995611	0.0224258	0.441459
C2_CP_BIOCARTA_VDR_PATHWAY	0.584386	0.874633	-1.33954	0.873394	-1.04417	0.996958	0.820106	0.31041	0.793625	0.600604
C2_CP_BIOCARTA_VEGF_PATHWAY	1.14575	1.30679	1.23055	1.42477	0.5836	0.322674	0.239078	0.256901	0.111896	0.994144
C2_CP_BIOCARTA_VIP_PATHWAY	0.913888	0.974712	-1.04125	1.19353	-0.854315	0.72405	0.66017	0.662261	0.276611	0.870488
C2_CP_BIOCARTA_WNT_PATHWAY	0.809398	-0.641967	-0.669979	1.15954	0.820143	0.889104	0.990933	1	0.313657	0.880445
C2_CP_KEGG_ABC_TRANSPORTERS	0.814081	1.12634	-0.801785	-1.30859	1.34857	0.882846	0.437405	0.972492	0.387943	0.203813
C2_CP_KEGG_ACUTE_MYELOID_LEUKEMIA	0.784568	1.30151	-1.10279	1.3214	-1.25894	0.916843	0.242539	0.574871	0.172044	0.321588
C2_CP_KEGG_ADHERENS_JUNCTION	1.36054	1.22852	-0.936555	1.27893	1.11459	0.134476	0.315816	0.812702	0.201009	0.42252
C2_CP_KEGG_ADIPOCYTOKINE_SIGNALING_PATHWAY	1.30622	1.13381	-0.865151	0.876786	1.28622	0.167854	0.428267	0.914502	0.787415	0.252797
C2_CP_KEGG_ALANINE_ASPARTATE_AND_GLUTAMATE_METABOLISM	-0.860613	1.0262	1.16935	0.943938	-0.755578	0.894767	0.578861	0.328241	0.66527	0.95083
C2_CP_KEGG_ALDOSTERONE_REGULATED_SODIUM_REABSORPTION	1.22716	0.890491	1.08416	1.13453	1.18716	0.231778	0.797036	0.446828	0.344146	0.343277
C2_CP_KEGG_ALLOGRAFT_REJECTION	1.15601	1.2967	0.572063	1.65859	0.798493	0.310852	0.246728	0.997759	0.0377646	0.903398
C2_CP_KEGG_ALZHEIMERS_DISEASE	0.753818	-0.862377	0.726019	0.846112	-1.36429	0.940161	0.876637	0.962657	0.835685	0.211751
C2_CP_KEGG_AMINO_SUGAR_AND_NUCLEOTIDE_SUGAR_METABOLISM	-0.95132	0.892508	-1.05615	-1.18612	0.818246	0.758561	0.793754	0.641648	0.502713	0.883217
C2_CP_KEGG_AMINOACYL_TRNA_BIOSYNTHESIS	-2.17061	-2.12759	-2.02267	-1.80544	-1.8751	6.52567e-05	0.00733084	0.00520487	0.0504051	0.00342807
C2_CP_KEGG_AMYOTROPHIC_LATERAL_SCLEROSIS_ALS	1.02976	1.19829	0.815032	-1.0189	-0.857576	0.501433	0.350464	0.890179	0.686954	0.866468
C2_CP_KEGG_ANTIGEN_PROCESSING_AND_PRESENTATION	1.75648	1.16961	1.59113	1.81176	1.74983	0.0144629	0.385181	0.0579446	0.0147411	0.0307303
C2_CP_KEGG_APOPTOSIS	1.36552	1.48923	-1.21379	1.4211	1.12473	0.131513	0.120817	0.444865	0.113615	0.410844
C2_CP_KEGG_ARACHIDONIC_ACID_METABOLISM	0.665616	1.32857	1.02003	-0.828752	-0.498183	0.984231	0.222031	0.552579	0.914562	0.998512
C2_CP_KEGG_ARGININE_AND_PROLINE_METABOLISM	1.17231	-0.970455	-1.00856	0.817633	1.14028	0.290243	0.717095	0.717788	0.871867	0.392568
C2_CP_KEGG_ARRHYTHMOGENIC_RIGHT_VENTRICULAR_CARDIOMYOPATHY_ARVC	-0.853886	-0.787757	-1.1852	-1.01944	0.977026	0.901	0.941582	0.480195	0.687037	0.630336
C2_CP_KEGG_ASTHMA	0.657488	-0.677246	-0.634269	1.331	1.10379	0.986603	0.98577	1	0.165322	0.437933
C2_CP_KEGG_AUTOIMMUNE_THYROID_DISEASE	1.33096	1.2988	1.25208	1.44475	0.844113	0.151735	0.245127	0.237943	0.10331	0.84814
C2_CP_KEGG_AXON_GUIDANCE	-1.0485	-0.970316	-1.17933	-1.37613	0.791676	0.599375	0.716814	0.48433	0.305262	0.90903
C2_CP_KEGG_B_CELL_RECEPTOR_SIGNALING_PATHWAY	1.34332	1.44772	1.18006	1.41254	-1.20275	0.144284	0.142909	0.316199	0.117781	0.386624
C2_CP_KEGG_BASAL_CELL_CARCINOMA	0.497414	-1.25266	-1.37372	0.867787	0.934791	0.999312	0.43564	0.280714	0.802155	0.707598
C2_CP_KEGG_BASAL_TRANSCRIPTION_FACTORS	1.31576	0.735258	1.35198	1.20764	0.882548	0.161013	0.956635	0.156389	0.263074	0.793715
C2_CP_KEGG_BASE_EXCISION_REPAIR	-2.03255	-0.886862	-1.51323	-1.85964	-2.07152	0.000651914	0.851973	0.168511	0.032441	0.000199065
C2_CP_KEGG_BETA_ALANINE_METABOLISM	1.15226	0.99419	1.21603	-0.950861	1.12075	0.315287	0.629224	0.272856	0.772552	0.417316
C2_CP_KEGG_BIOSYNTHESIS_OF_UNSATURATED_FATTY_ACIDS	-0.741527	-0.972431	1.20016	0.995483	-1.37559	0.979306	0.716085	0.292195	0.565513	0.199508
C2_CP_KEGG_BLADDER_CANCER	1.52008	1.48227	0.936612	1.27279	1.5099	0.0639488	0.12396	0.700983	0.204806	0.110463
C2_CP_KEGG_BUTANOATE_METABOLISM	-1.54109	-1.48059	-0.957466	-1.57984	-1.5576	0.0798116	0.320166	0.78642	0.137483	0.0701478
C2_CP_KEGG_CALCIUM_SIGNALING_PATHWAY	-1.24743	-1.03235	-0.932949	-1.55446	-0.911647	0.322222	0.634937	0.816114	0.151634	0.79913
C2_CP_KEGG_CARDIAC_MUSCLE_CONTRACTION	-0.939779	0.732891	-0.624965	-1.27905	-0.967124	0.778217	0.958126	1	0.409046	0.713766
C2_CP_KEGG_CELL_ADHESION_MOLECULES_CAMS	-0.69019	-0.984889	0.852594	-0.821659	0.836318	0.991436	0.70308	0.844287	0.921264	0.859634
C2_CP_KEGG_CELL_CYCLE	-1.77562	1.04725	-1.24033	-1.13598	-2.17348	0.0143607	0.548912	0.417754	0.551957	1.42858e-05
C2_CP_KEGG_CHEMOKINE_SIGNALING_PATHWAY	1.00577	0.943674	-0.808082	0.859819	1.04253	0.545302	0.708666	0.966422	0.815482	0.522404
C2_CP_KEGG_CHRONIC_MYELOID_LEUKEMIA	1.31325	1.52622	-1.00606	1.23882	0.923309	0.162772	0.103259	0.722556	0.232623	0.72744
C2_CP_KEGG_CITRATE_CYCLE_TCA_CYCLE	-1.78461	-1.72517	0.467553	-1.37282	-1.8023	0.0131596	0.150961	1	0.307263	0.00820414
C2_CP_KEGG_COLORECTAL_CANCER	-0.905256	1.33718	-1.69006	1.26124	-1.47788	0.829005	0.215049	0.0785636	0.214175	0.116993
C2_CP_KEGG_COMPLEMENT_AND_COAGULATION_CASCADES	0.995815	0.93019	-1.16546	0.92044	1.5741	0.563681	0.730875	0.493374	0.709863	0.0841274
C2_CP_KEGG_CYSTEINE_AND_METHIONINE_METABOLISM	-1.09316	-1.00929	-0.928541	-1.02218	-1.34417	0.542265	0.666529	0.823713	0.682791	0.230753
C2_CP_KEGG_CYTOKINE_CYTOKINE_RECEPTOR_INTERACTION	1.4013	1.2386	0.972953	1.16185	1.4611	0.112102	0.303776	0.637163	0.311483	0.134642
C2_CP_KEGG_CYTOSOLIC_DNA_SENSING_PATHWAY	-1.07839	1.35431	-1.62334	0.637263	-1.22774	0.562459	0.20296	0.106426	0.985292	0.353558
C2_CP_KEGG_DILATED_CARDIOMYOPATHY	-0.847666	-0.826136	-1.13242	-1.08399	0.821838	0.907557	0.91589	0.538681	0.611661	0.878775
C2_CP_KEGG_DNA_REPLICATION	-2.30909	0.864086	-1.7282	-2.06624	-2.65004	3.26283e-05	0.835236	0.0652727	0.00921034	0
C2_CP_KEGG_DORSO_VENTRAL_AXIS_FORMATION	1.47431	1.67889	1.27613	1.27772	1.00704	0.0806062	0.0441002	0.214022	0.201695	0.579608
C2_CP_KEGG_DRUG_METABOLISM_CYTOCHROME_P450	0.681553	-0.490437	1.04954	-1.29857	0.912052	0.978449	1	0.504426	0.395616	0.744173
C2_CP_KEGG_DRUG_METABOLISM_OTHER_ENZYMES	0.798406	0.732955	0.897062	-0.768623	0.657583	0.901983	0.958268	0.77457	0.952955	0.980926
C2_CP_KEGG_ECM_RECEPTOR_INTERACTION	0.783656	-0.962477	-1.26943	-0.910051	1.50052	0.917495	0.73169	0.386931	0.818037	0.115188
C2_CP_KEGG_ENDOCYTOSIS	1.45177	1.10333	1.39367	1.29493	1.35285	0.0891094	0.467262	0.131212	0.189014	0.200895
C2_CP_KEGG_ENDOMETRIAL_CANCER	1.1369	1.32542	-0.959493	1.16057	-0.789934	0.335171	0.223877	0.784564	0.312921	0.930426
C2_CP_KEGG_EPITHELIAL_CELL_SIGNALING_IN_HELICOBACTER_PYLORI_INFECTION	2.04997	1.73294	1.37926	1.67838	1.72075	0.000716226	0.030516	0.140176	0.0340949	0.0378206
C2_CP_KEGG_ERBB_SIGNALING_PATHWAY	1.60028	1.4235	1.52699	1.26854	1.42677	0.0419143	0.158323	0.0760706	0.207643	0.15503
C2_CP_KEGG_ETHER_LIPID_METABOLISM	-1.43954	-1.00277	-1.06386	-1.81623	-1.37589	0.143732	0.676064	0.63228	0.0448128	0.199319
C2_CP_KEGG_FATTY_ACID_METABOLISM	-1.05546	-0.907779	-1.11278	-1.18915	-0.998997	0.593338	0.820429	0.566127	0.501708	0.669723
C2_CP_KEGG_FC_EPSILON_RI_SIGNALING_PATHWAY	0.878166	1.16026	-0.823278	-1.09136	-1.15308	0.788386	0.396081	0.955954	0.602751	0.447067
C2_CP_KEGG_FC_GAMMA_R_MEDIATED_PHAGOCYTOSIS	1.13389	1.16767	0.94811	1.28844	-1.20086	0.339326	0.387619	0.681622	0.192837	0.388755
C2_CP_KEGG_FOCAL_ADHESION	1.11585	-0.785248	-1.068	0.955487	1.31507	0.364552	0.943766	0.629149	0.641146	0.228866
C2_CP_KEGG_FRUCTOSE_AND_MANNOSE_METABOLISM	-0.99495	0.837131	-0.902778	-1.13681	-0.818823	0.686743	0.872136	0.871062	0.553614	0.906309
C2_CP_KEGG_GALACTOSE_METABOLISM	-0.764388	1.05311	-0.592725	-0.837981	-0.977804	0.969005	0.539437	1	0.903344	0.70094
C2_CP_KEGG_GAP_JUNCTION	-0.967661	1.04788	-0.999222	0.858341	-1.21538	0.732835	0.54776	0.733141	0.817911	0.371016
C2_CP_KEGG_GLIOMA	1.00672	1.45313	-1.00466	0.966017	-1.06068	0.543123	0.140086	0.72361	0.619759	0.578215
C2_CP_KEGG_GLUTATHIONE_METABOLISM	1.52199	1.2498	1.41618	1.24723	1.46343	0.0633603	0.292066	0.119492	0.225237	0.133732
C2_CP_KEGG_GLYCEROLIPID_METABOLISM	-1.03373	-0.972176	-0.919081	-1.27603	-0.929518	0.624742	0.716137	0.839107	0.409456	0.769136
C2_CP_KEGG_GLYCEROPHOSPHOLIPID_METABOLISM	-0.787091	0.982261	-1.29919	-1.16349	-0.76616	0.956533	0.646968	0.360591	0.525326	0.944694
C2_CP_KEGG_GLYCINE_SERINE_AND_THREONINE_METABOLISM	1.00311	1.38283	1.85178	0.975383	-1.05214	0.549662	0.183844	0.0126262	0.602769	0.589472
C2_CP_KEGG_GLYCOLYSIS_GLUCONEOGENESIS	-0.793341	1.11308	0.504585	-1.32898	-0.914617	0.953844	0.455842	0.999705	0.360717	0.795286
C2_CP_KEGG_GLYCOSAMINOGLYCAN_BIOSYNTHESIS_CHONDROITIN_SULFATE	-1.08627	-1.11744	-1.20457	-1.08971	0.809281	0.550122	0.538958	0.458059	0.606562	0.893302
C2_CP_KEGG_GLYCOSAMINOGLYCAN_BIOSYNTHESIS_HEPARAN_SULFATE	-1.80346	-1.54847	-1.51321	-1.73977	-1.02767	0.0108934	0.268501	0.167868	0.0727127	0.623502
C2_CP_KEGG_GLYCOSAMINOGLYCAN_DEGRADATION	-0.695044	-1.25634	-0.817303	-1.11526	0.832922	0.991223	0.432259	0.960551	0.575501	0.863932
C2_CP_KEGG_GLYCOSPHINGOLIPID_BIOSYNTHESIS_LACTO_AND_NEOLACTO_SERIES	-0.729898	-0.846587	0.962177	-0.856507	-0.871478	0.984593	0.894276	0.655666	0.886042	0.849783
C2_CP_KEGG_GLYCOSYLPHOSPHATIDYLINOSITOL_GPI_ANCHOR_BIOSYNTHESIS	-1.26868	-1.09232	-0.667832	-1.22909	-1.42585	0.302607	0.566294	1	0.453847	0.154852
C2_CP_KEGG_GNRH_SIGNALING_PATHWAY	1.03038	1.1237	1.09986	0.924264	-1.0232	0.500375	0.440818	0.423159	0.703763	0.630442
C2_CP_KEGG_GRAFT_VERSUS_HOST_DISEASE	0.975773	1.19603	-0.857106	1.55825	-0.637344	0.601539	0.353215	0.924577	0.0628548	0.987478
C2_CP_KEGG_HEDGEHOG_SIGNALING_PATHWAY	1.10825	0.814164	-0.936896	0.866961	1.72067	0.375645	0.898435	0.812518	0.803785	0.0377795
C2_CP_KEGG_HEMATOPOIETIC_CELL_LINEAGE	1.17206	0.890641	-0.807194	0.840679	1.61517	0.29059	0.796847	0.966523	0.842889	0.0692941
C2_CP_KEGG_HISTIDINE_METABOLISM	-1.00871	-1.1926	-0.928642	-1.21787	-1.08636	0.664884	0.475533	0.823825	0.463969	0.542416
C2_CP_KEGG_HOMOLOGOUS_RECOMBINATION	-1.86449	1.21212	-1.46533	-1.31014	-2.14393	0.00577264	0.332924	0.207321	0.384735	3.10561e-05
C2_CP_KEGG_HUNTINGTONS_DISEASE	0.988796	0.778715	1.10257	0.997007	-1.1109	0.57687	0.930872	0.419733	0.563245	0.506618
C2_CP_KEGG_HYPERTROPHIC_CARDIOMYOPATHY_HCM	0.928141	0.743347	-1.00044	-0.965705	1.03326	0.698009	0.951946	0.730258	0.756663	0.537263
C2_CP_KEGG_INOSITOL_PHOSPHATE_METABOLISM	-0.84262	1.06774	-0.894721	0.828233	-1.04502	0.912681	0.518046	0.880029	0.859531	0.599765
C2_CP_KEGG_INSULIN_SIGNALING_PATHWAY	1.42907	1.32804	0.77596	1.18273	1.47049	0.0989899	0.222105	0.928895	0.288815	0.129802
C2_CP_KEGG_INTESTINAL_IMMUNE_NETWORK_FOR_IGA_PRODUCTION	1.06412	0.787252	0.546229	1.48083	1.22536	0.441974	0.925156	0.99834	0.0881831	0.303901
C2_CP_KEGG_JAK_STAT_SIGNALING_PATHWAY	1.61512	0.973539	1.33862	1.47625	1.28696	0.0381723	0.661797	0.165595	0.0901158	0.252118
C2_CP_KEGG_LEISHMANIA_INFECTION	1.13114	1.07333	1.05611	1.32509	0.948846	0.343276	0.510471	0.493465	0.169438	0.682799
C2_CP_KEGG_LEUKOCYTE_TRANSENDOTHELIAL_MIGRATION	0.823188	-0.897345	0.687423	1.07081	0.923156	0.870572	0.83557	0.979797	0.435666	0.72747
C2_CP_KEGG_LINOLEIC_ACID_METABOLISM	0.70876	1.42401	-0.654552	-0.96509	0.494822	0.966876	0.157826	0.999011	0.75647	0.999507
C2_CP_KEGG_LONG_TERM_DEPRESSION	0.865431	1.14326	0.754772	-1.40017	-0.783557	0.808118	0.417792	0.944722	0.276762	0.933076
C2_CP_KEGG_LONG_TERM_POTENTIATION	0.809464	-0.814883	-0.794886	-0.9035	0.880617	0.889343	0.9253	0.974639	0.822719	0.795756
C2_CP_KEGG_LYSINE_DEGRADATION	-1.4653	-0.821021	-1.1742	-1.25734	-1.38794	0.125285	0.921118	0.48798	0.429141	0.189423
C2_CP_KEGG_LYSOSOME	1.81968	1.18503	1.22724	0.961466	1.70005	0.00896017	0.366782	0.260435	0.629157	0.0428524
C2_CP_KEGG_MAPK_SIGNALING_PATHWAY	1.85342	1.66003	1.46144	1.61306	1.61758	0.00652141	0.049348	0.100982	0.0479886	0.0685218
C2_CP_KEGG_MATURITY_ONSET_DIABETES_OF_THE_YOUNG	0.965245	1.17881	-0.526616	1.18662	-0.637858	0.621126	0.375106	1	0.284146	0.987656
C2_CP_KEGG_MELANOGENESIS	0.930531	-1.22054	-1.03183	-1.0533	1.01909	0.692608	0.450084	0.680957	0.65344	0.56042
C2_CP_KEGG_MELANOMA	1.09102	1.43836	-0.824535	-1.06131	-1.091	0.400348	0.148725	0.955432	0.644046	0.535154
C2_CP_KEGG_METABOLISM_OF_XENOBIOTICS_BY_CYTOCHROME_P450	1.12153	-0.780977	1.43007	-1.10971	0.738039	0.35671	0.947255	0.1137	0.581966	0.950602
C2_CP_KEGG_MISMATCH_REPAIR	-2.0006	1.06	-1.8331	-1.51141	-2.38335	0.0010135	0.528087	0.0332606	0.183011	0
C2_CP_KEGG_MTOR_SIGNALING_PATHWAY	1.15413	1.33591	0.879027	1.34375	0.845539	0.313178	0.215899	0.805251	0.156316	0.846169
C2_CP_KEGG_N_GLYCAN_BIOSYNTHESIS	-1.10017	-0.821015	-0.76544	-1.08962	-1.26225	0.53183	0.92074	0.98466	0.606361	0.318346
C2_CP_KEGG_NATURAL_KILLER_CELL_MEDIATED_CYTOTOXICITY	1.31677	1.61741	1.10129	1.64371	-0.967811	0.160512	0.0623293	0.421478	0.0408934	0.714364
C2_CP_KEGG_NEUROACTIVE_LIGAND_RECEPTOR_INTERACTION	0.54904	0.943155	-0.732437	-1.08152	0.698907	0.999794	0.709703	0.995494	0.612807	0.968064
C2_CP_KEGG_NEUROTROPHIN_SIGNALING_PATHWAY	1.56959	1.63989	1.1756	1.55335	1.34341	0.049621	0.0552402	0.320933	0.0644848	0.207369
C2_CP_KEGG_NICOTINATE_AND_NICOTINAMIDE_METABOLISM	1.37701	1.20939	1.29809	-0.625939	1.1165	0.124797	0.335325	0.195756	0.992097	0.420996
C2_CP_KEGG_NITROGEN_METABOLISM	1.3157	0.9226	1.15367	1.25913	1.05445	0.161005	0.743621	0.347346	0.21592	0.50827
C2_CP_KEGG_NOD_LIKE_RECEPTOR_SIGNALING_PATHWAY	1.53986	1.28524	-1.10784	1.29365	1.50731	0.0576146	0.257598	0.57031	0.189949	0.111272
C2_CP_KEGG_NON_SMALL_CELL_LUNG_CANCER	1.14369	1.3466	-0.739261	1.04704	-0.878447	0.325631	0.210068	0.993903	0.474333	0.841093
C2_CP_KEGG_NOTCH_SIGNALING_PATHWAY	1.06085	-0.763803	-1.27257	1.01193	0.922395	0.44686	0.958858	0.385147	0.535128	0.72874
C2_CP_KEGG_NUCLEOTIDE_EXCISION_REPAIR	-1.49028	1.16703	-1.27905	-1.45575	-1.89198	0.108155	0.388397	0.379865	0.224587	0.00279517
C2_CP_KEGG_O_GLYCAN_BIOSYNTHESIS	-1.16771	0.685326	-0.902046	-0.913747	-1.33043	0.432173	0.978195	0.871839	0.813039	0.243188
C2_CP_KEGG_OLFACTORY_TRANSDUCTION	0.404068	-0.831454	0.514155	0.538748	0.791729	1	0.909988	0.999415	0.997495	0.909166
C2_CP_KEGG_OOCYTE_MEIOSIS	-1.49629	-0.904857	-1.08873	-0.994668	-1.66464	0.105018	0.823962	0.594523	0.718444	0.0313557
C2_CP_KEGG_OXIDATIVE_PHOSPHORYLATION	1.0693	0.921878	1.12236	-0.94815	-0.779557	0.434789	0.744592	0.391378	0.772428	0.935225
C2_CP_KEGG_P53_SIGNALING_PATHWAY	1.09896	2.01747	1.28922	1.79606	-1.7841	0.388691	0.00220758	0.202127	0.0163024	0.0100045
C2_CP_KEGG_PANCREATIC_CANCER	0.939161	1.17782	-1.29855	1.02417	-1.07647	0.674395	0.376761	0.358913	0.514508	0.555257
C2_CP_KEGG_PANTOTHENATE_AND_COA_BIOSYNTHESIS	-1.25882	-1.23186	-1.09055	-1.40505	-1.36528	0.31167	0.452727	0.593968	0.275193	0.211097
C2_CP_KEGG_PARKINSONS_DISEASE	0.886201	-0.767112	1.02753	0.739192	-1.20924	0.774193	0.957888	0.539344	0.946918	0.378956
C2_CP_KEGG_PATHOGENIC_ESCHERICHIA_COLI_INFECTION	1.63715	1.24429	0.886514	1.7641	1.10184	0.0337958	0.296488	0.793808	0.0200743	0.441034
C2_CP_KEGG_PATHWAYS_IN_CANCER	1.27054	1.14399	-1.14493	1.3203	1.27441	0.195147	0.417519	0.521896	0.173029	0.26481
C2_CP_KEGG_PENTOSE_PHOSPHATE_PATHWAY	1.2057	1.20156	-0.97768	-0.928855	1.24957	0.253892	0.346851	0.761404	0.798002	0.283423
C2_CP_KEGG_PEROXISOME	-1.71979	-1.38706	-1.27407	-1.48611	-1.34882	0.0238679	0.352734	0.384013	0.208225	0.226222
C2_CP_KEGG_PHENYLALANINE_METABOLISM	0.953197	1.65537	1.10714	-0.952136	-0.667597	0.644727	0.0509336	0.412696	0.7716	0.982112
C2_CP_KEGG_PHOSPHATIDYLINOSITOL_SIGNALING_SYSTEM	-0.915166	0.961897	-1.2011	1.03246	-1.2361	0.817491	0.679027	0.462804	0.500144	0.344689
C2_CP_KEGG_PORPHYRIN_AND_CHLOROPHYLL_METABOLISM	1.02471	1.31149	1.45008	1.63568	1.61986	0.510222	0.236663	0.106108	0.042386	0.0678129
C2_CP_KEGG_PPAR_SIGNALING_PATHWAY	1.351	0.758572	0.97301	0.993082	1.54192	0.139641	0.943403	0.637327	0.570129	0.0957645
C2_CP_KEGG_PRIMARY_IMMUNODEFICIENCY	-1.34356	0.922811	-0.902171	-0.761486	-1.28191	0.224155	0.743247	0.871938	0.955251	0.297989
C2_CP_KEGG_PRION_DISEASES	1.66541	1.22059	1.22633	1.66657	1.43906	0.0285374	0.323886	0.26149	0.035999	0.148147
C2_CP_KEGG_PROGESTERONE_MEDIATED_OOCYTE_MATURATION	-1.30121	-1.04296	-1.57887	-0.897317	-1.42628	0.264078	0.618123	0.131222	0.83213	0.154577
C2_CP_KEGG_PROPANOATE_METABOLISM	-1.83468	-1.70534	-0.959421	-1.88934	-1.64076	0.00813844	0.154834	0.78436	0.0319319	0.038333
C2_CP_KEGG_PROSTATE_CANCER	1.34512	1.3438	1.04479	1.4025	-1.11667	0.143019	0.211932	0.511565	0.122362	0.496806
C2_CP_KEGG_PROTEASOME	2.1931	1.6535	1.75255	1.9655	0.87691	4.98095e-05	0.0513251	0.0249923	0.00448187	0.801368
C2_CP_KEGG_PROTEIN_EXPORT	0.759523	1.48318	1.43864	-0.882973	-0.750906	0.935894	0.123679	0.110817	0.853838	0.953619
C2_CP_KEGG_PROXIMAL_TUBULE_BICARBONATE_RECLAMATION	0.722095	-0.83041	1.12501	-0.945466	-1.06331	0.961072	0.910769	0.387733	0.778935	0.574463
C2_CP_KEGG_PURINE_METABOLISM	-1.83562	-1.04536	-1.64191	-1.69436	-1.78952	0.00813369	0.616043	0.0960508	0.0822092	0.0095172
C2_CP_KEGG_PYRIMIDINE_METABOLISM	-1.70144	1.02368	-1.91897	-1.26156	-1.81119	0.027706	0.583014	0.0140681	0.426145	0.00733477
C2_CP_KEGG_PYRUVATE_METABOLISM	-1.15887	-1.22261	0.874862	-0.941003	-1.28029	0.440987	0.45317	0.811241	0.784448	0.298978
C2_CP_KEGG_REGULATION_OF_ACTIN_CYTOSKELETON	1.20738	1.09695	-1.03212	1.20103	1.11809	0.251938	0.476303	0.680892	0.269698	0.419552
C2_CP_KEGG_REGULATION_OF_AUTOPHAGY	1.38759	1.21193	1.72206	1.23237	1.16165	0.11904	0.333146	0.0295537	0.238876	0.36656
C2_CP_KEGG_RENAL_CELL_CARCINOMA	1.70663	1.66517	1.41642	1.62561	1.28835	0.0208377	0.0485902	0.119364	0.0449741	0.251062
C2_CP_KEGG_RENIN_ANGIOTENSIN_SYSTEM	0.992806	1.21535	-0.55426	-0.74987	0.797632	0.568901	0.329962	1	0.960757	0.904402
C2_CP_KEGG_RETINOL_METABOLISM	1.03884	0.93592	0.746126	0.640359	1.28377	0.484636	0.721518	0.950897	0.984909	0.255275
C2_CP_KEGG_RIBOSOME	0.758831	1.91635	-0.509422	0.722299	-0.811658	0.936438	0.0067404	0.999973	0.956986	0.913013
C2_CP_KEGG_RIG_I_LIKE_RECEPTOR_SIGNALING_PATHWAY	1.53472	1.36856	1.27169	1.05882	1.25504	0.0592535	0.192389	0.218225	0.45456	0.278349
C2_CP_KEGG_RNA_DEGRADATION	-1.16583	-1.09175	-0.939929	-0.829465	-1.55924	0.43614	0.565024	0.811642	0.913614	0.0695153
C2_CP_KEGG_RNA_POLYMERASE	-1.65751	0.830074	-1.82206	-1.07152	-1.7959	0.0379296	0.879322	0.0366326	0.629185	0.00886125
C2_CP_KEGG_SELENOAMINO_ACID_METABOLISM	-0.988945	-1.17959	-1.04568	-0.881271	-1.51734	0.698514	0.484386	0.659662	0.856137	0.0899048
C2_CP_KEGG_SMALL_CELL_LUNG_CANCER	0.930873	-0.757707	-1.19871	0.781699	1.07939	0.691849	0.960001	0.465792	0.912648	0.473007
C2_CP_KEGG_SNARE_INTERACTIONS_IN_VESICULAR_TRANSPORT	1.12264	-0.871378	1.12982	-0.670371	0.883006	0.354956	0.868587	0.38153	0.98676	0.792853
C2_CP_KEGG_SPHINGOLIPID_METABOLISM	2.04045	1.04564	1.41863	1.58762	1.62012	0.000843359	0.550446	0.118694	0.0549683	0.0677712
C2_CP_KEGG_SPLICEOSOME	1.10443	0.911302	1.06006	1.59106	-1.22713	0.381621	0.762467	0.487234	0.0538357	0.354226
C2_CP_KEGG_STARCH_AND_SUCROSE_METABOLISM	-1.07922	1.16804	-0.828814	-0.976241	1.07089	0.56143	0.387395	0.951449	0.741217	0.484654
C2_CP_KEGG_STEROID_BIOSYNTHESIS	-1.2388	-0.97818	1.0624	-1.29244	-1.57487	0.331128	0.708886	0.48333	0.394955	0.0620602
C2_CP_KEGG_STEROID_HORMONE_BIOSYNTHESIS	-0.830269	-1.09654	1.47465	0.944998	-1.06858	0.924065	0.562397	0.0953244	0.663072	0.565469
C2_CP_KEGG_SYSTEMIC_LUPUS_ERYTHEMATOSUS	-0.593834	0.717992	-0.76666	0.861621	0.751038	0.998457	0.965793	0.984574	0.812361	0.943165
C2_CP_KEGG_T_CELL_RECEPTOR_SIGNALING_PATHWAY	1.45444	1.33441	1.17752	1.45111	1.09587	0.0881837	0.216405	0.319215	0.100415	0.44925
C2_CP_KEGG_TASTE_TRANSDUCTION	0.596448	0.832887	0.527615	-0.690941	0.778953	0.996202	0.875998	0.999194	0.982505	0.920903
C2_CP_KEGG_TGF_BETA_SIGNALING_PATHWAY	1.09365	0.835224	-1.15329	1.25803	-0.783865	0.396092	0.874274	0.508185	0.216505	0.933343
C2_CP_KEGG_THYROID_CANCER	1.12112	1.15686	-1.18306	0.965206	0.890272	0.35715	0.400532	0.482468	0.621437	0.781634
C2_CP_KEGG_TIGHT_JUNCTION	1.26881	0.967985	1.04652	0.92714	0.854345	0.196444	0.668939	0.508794	0.698382	0.833519
C2_CP_KEGG_TOLL_LIKE_RECEPTOR_SIGNALING_PATHWAY	1.20645	1.16405	0.911604	1.25313	1.13117	0.252973	0.391441	0.745992	0.219875	0.40215
C2_CP_KEGG_TRYPTOPHAN_METABOLISM	-1.44257	-0.961659	-1.33937	-1.31552	-1.19519	0.141407	0.733149	0.310129	0.380533	0.396327
C2_CP_KEGG_TYPE_I_DIABETES_MELLITUS	0.927488	1.2898	-0.753868	1.14504	0.803436	0.698855	0.253184	0.989386	0.330766	0.898996
C2_CP_KEGG_TYPE_II_DIABETES_MELLITUS	1.08742	1.14346	-0.995122	1.40448	1.04071	0.406209	0.417631	0.738236	0.121623	0.523862
C2_CP_KEGG_TYROSINE_METABOLISM	0.899111	1.28933	1.04421	-1.14988	-0.69482	0.750747	0.253224	0.512338	0.539255	0.976001
C2_CP_KEGG_UBIQUITIN_MEDIATED_PROTEOLYSIS	1.31646	1.10431	1.29003	1.29879	1.03911	0.160713	0.466507	0.201714	0.186331	0.526486
C2_CP_KEGG_VALINE_LEUCINE_AND_ISOLEUCINE_DEGRADATION	-1.84509	-1.78588	-0.716301	-2.01295	-1.81446	0.00731879	0.121361	0.999465	0.0141295	0.00707521
C2_CP_KEGG_VASCULAR_SMOOTH_MUSCLE_CONTRACTION	-1.09078	0.900039	-1.27067	-1.11127	-1.24011	0.544973	0.78066	0.384981	0.580553	0.339522
C2_CP_KEGG_VASOPRESSIN_REGULATED_WATER_REABSORPTION	1.10131	-1.14563	0.97288	0.969917	1.27862	0.386167	0.513991	0.63719	0.613396	0.260241
C2_CP_KEGG_VEGF_SIGNALING_PATHWAY	1.12173	1.07878	0.922764	0.884843	0.851348	0.356509	0.503482	0.72651	0.773722	0.837516
C2_CP_KEGG_VIBRIO_CHOLERAE_INFECTION	1.56852	1.15596	1.14018	0.990106	1.13759	0.0498554	0.401179	0.365858	0.575492	0.395345
C2_CP_KEGG_VIRAL_MYOCARDITIS	1.25899	1.22269	0.910454	1.12241	0.928032	0.204959	0.321751	0.747921	0.360347	0.718871
C2_CP_KEGG_WNT_SIGNALING_PATHWAY	1.06364	-0.881556	-0.934051	1.20312	0.973615	0.442861	0.858489	0.814837	0.267283	0.637173
C2_CP_NABA_BASEMENT_MEMBRANES	-0.989613	-1.11991	-1.23552	-1.50908	0.88821	0.698311	0.536393	0.422061	0.185758	0.784349
C2_CP_NABA_COLLAGENS	-1.12097	-1.26572	-0.91942	-1.03217	0.562199	0.500488	0.424242	0.838994	0.674129	0.996149
C2_CP_NABA_CORE_MATRISOME	-1.19442	-1.13355	-1.15517	-1.63522	-0.789935	0.395535	0.522752	0.507755	0.111227	0.93076
C2_CP_NABA_ECM_AFFILIATED	-0.797775	-0.635211	-0.681625	-1.09333	1.04727	0.951393	0.991134	0.99937	0.600406	0.517312
C2_CP_NABA_ECM_GLYCOPROTEINS	-1.11099	-0.993101	-1.19	-1.66955	0.715247	0.514997	0.689066	0.474209	0.0952389	0.96164
C2_CP_NABA_ECM_REGULATORS	0.932871	-0.673846	0.805003	-0.90409	1.07421	0.687657	0.986229	0.902524	0.822336	0.480208
C2_CP_NABA_PROTEOGLYCANS	-0.930781	-1.1064	-0.502411	-1.13282	-1.10818	0.794993	0.552926	0.999877	0.556731	0.509432
C2_CP_NABA_SECRETED_FACTORS	1.02788	0.830213	0.87741	-0.970242	1.33402	0.504728	0.879454	0.807246	0.750596	0.214198
C2_CP_PID_A6B1_A6B4_INTEGRIN_PATHWAY	1.29673	0.850119	-1.08476	1.16695	1.44121	0.174594	0.854577	0.601512	0.306552	0.146788
C2_CP_PID_AJDISS_2PATHWAY	1.32874	1.19403	0.82808	1.2236	1.42039	0.153094	0.35558	0.876103	0.247169	0.157937
C2_CP_PID_ALK1_PATHWAY	1.08793	1.26413	-0.892457	0.919009	0.623817	0.405281	0.277475	0.881885	0.711939	0.988271
C2_CP_PID_ALPHA_SYNUCLEIN_PATHWAY	0.880219	0.889069	-0.846157	-0.723288	-1.04252	0.784355	0.798587	0.936399	0.974238	0.600941
C2_CP_PID_AMB2_NEUTROPHILS_PATHWAY	1.18756	-0.902683	-0.697096	1.22619	1.17191	0.272897	0.827313	0.999775	0.245133	0.356843
C2_CP_PID_ANGIOPOIETIN_RECEPTOR_PATHWAY	1.48709	1.57028	0.912645	1.77133	0.827975	0.0755754	0.0821557	0.744374	0.0191295	0.871275
C2_CP_PID_ANTHRAX_PATHWAY	0.786397	0.785421	-0.899638	-0.995838	-1.32243	0.915146	0.92526	0.874243	0.716948	0.2532
C2_CP_PID_AP1_PATHWAY	1.80684	1.80836	1.75765	2.18266	1.57238	0.00998689	0.0178369	0.024174	0.000342179	0.0844325
C2_CP_PID_AR_NONGENOMIC_PATHWAY	1.41967	1.45832	0.964492	1.60074	-0.91177	0.103378	0.137382	0.651897	0.0513122	0.799127
C2_CP_PID_AR_PATHWAY	1.07114	-1.34295	0.859736	-0.853761	-1.25852	0.432058	0.382333	0.83359	0.889282	0.321218
C2_CP_PID_AR_TF_PATHWAY	1.53451	1.07672	1.81426	1.704	0.847422	0.0593118	0.505841	0.0163915	0.029655	0.843584
C2_CP_PID_ARF_3PATHWAY	1.39347	1.53869	1.27654	0.823934	0.747727	0.115974	0.0974683	0.213668	0.864784	0.944924
C2_CP_PID_ARF6_PATHWAY	0.947248	1.17547	1.32867	-0.894291	0.881018	0.656992	0.378186	0.172016	0.837415	0.795796
C2_CP_PID_ARF6_TRAFFICKING_PATHWAY	1.29096	-1.29478	-0.701065	-0.910986	1.61376	0.17906	0.408373	0.999448	0.815862	0.0695846
C2_CP_PID_ATF2_PATHWAY	2.16246	1.75472	1.9727	2.25731	1.90575	0.000121162	0.0262491	0.00467202	0.000148222	0.00871483
C2_CP_PID_ATM_PATHWAY	-1.59111	1.25048	-1.33024	-1.16048	-1.93439	0.060132	0.291112	0.322444	0.528441	0.00153558
C2_CP_PID_ATR_PATHWAY	-1.88697	-0.904335	-1.10701	-1.39293	-2.26476	0.0044293	0.825016	0.571356	0.285911	0
C2_CP_PID_AURORA_A_PATHWAY	-1.43383	1.03513	-1.11697	1.11226	-1.65829	0.146643	0.566953	0.560544	0.37378	0.0330125
C2_CP_PID_AURORA_B_PATHWAY	-2.29261	-1.91915	-1.44157	-1.50672	-2.27522	2.79671e-05	0.0562066	0.228145	0.187882	0
C2_CP_PID_AVB3_INTEGRIN_PATHWAY	1.08321	0.973273	1.0144	1.15625	1.0571	0.41219	0.661973	0.562425	0.317237	0.503143
C2_CP_PID_AVB3_OPN_PATHWAY	1.42205	1.18077	1.11536	1.80073	1.13131	0.102208	0.372989	0.400891	0.0158618	0.402136
C2_CP_PID_BARD1_PATHWAY	-2.16376	-1.33814	-1.43436	-1.87357	-2.27282	8.89864e-05	0.386798	0.23381	0.0319756	0
C2_CP_PID_BCR_5PATHWAY	1.45522	1.64351	1.19908	1.46407	-1.12317	0.0878601	0.0541135	0.293702	0.0955117	0.486971
C2_CP_PID_BETA_CATENIN_DEG_PATHWAY	1.69532	1.20521	0.657087	1.45785	1.66004	0.0228521	0.341654	0.988277	0.0978706	0.0536751
C2_CP_PID_BETA_CATENIN_NUC_PATHWAY	1.02525	-0.978888	-1.04781	0.86648	0.959322	0.509378	0.70782	0.653821	0.804477	0.663298
C2_CP_PID_BMP_PATHWAY	1.41591	-0.922737	0.929636	1.28761	1.19737	0.105213	0.799143	0.713718	0.193702	0.331375
C2_CP_PID_CASPASE_PATHWAY	1.17768	1.41115	-0.859639	1.34912	-1.02669	0.284131	0.166544	0.92057	0.152804	0.625062
C2_CP_PID_CD40_PATHWAY	1.73886	1.142	1.46089	1.36093	1.33439	0.0163439	0.419171	0.100979	0.145852	0.213821
C2_CP_PID_CD8_TCR_DOWNSTREAM_PATHWAY	1.71177	1.35467	0.99	1.86462	1.16612	0.0200985	0.202717	0.606914	0.010496	0.362813
C2_CP_PID_CD8_TCR_PATHWAY	1.22379	0.780427	1.28473	0.729766	1.09857	0.235269	0.929204	0.206012	0.952375	0.445192
C2_CP_PID_CDC42_PATHWAY	1.19873	1.05804	1.05234	1.57652	-0.799442	0.260848	0.530847	0.500367	0.057611	0.923498
C2_CP_PID_CDC42_REG_PATHWAY	-0.87607	-1.42839	0.785326	-1.23566	-0.618582	0.876707	0.341104	0.921778	0.447143	0.989956
C2_CP_PID_CERAMIDE_PATHWAY	1.27116	1.38362	-0.783041	1.21342	-0.727143	0.194585	0.183215	0.978575	0.257163	0.965288
C2_CP_PID_CMYB_PATHWAY	1.40603	1.2243	1.24654	1.39819	1.03254	0.109658	0.320103	0.243429	0.124829	0.538343
C2_CP_PID_CONE_PATHWAY	-0.641997	-0.962882	-0.957151	0.683014	0.587305	1	0.730848	0.786562	0.973524	0.993934
C2_CP_PID_CXCR3_PATHWAY	0.994502	1.1394	0.623323	-1.17358	-0.848006	0.56545	0.422215	0.994054	0.512479	0.875842
C2_CP_PID_CXCR4_PATHWAY	1.54614	-1.04122	0.843003	1.30924	1.40442	0.0557809	0.621317	0.858914	0.179941	0.165615
C2_CP_PID_DELTA_NP63_PATHWAY	1.20328	0.828422	0.84902	1.33829	1.03635	0.256467	0.881408	0.849933	0.160336	0.531458
C2_CP_PID_E2F_PATHWAY	1.1602	1.64386	1.03411	1.36503	-1.78454	0.306876	0.0543811	0.529025	0.143588	0.0100177
C2_CP_PID_ECADHERIN_KERATINOCYTE_PATHWAY	1.20813	1.06822	0.690207	1.4258	1.01783	0.251176	0.517293	0.980064	0.111469	0.562244
C2_CP_PID_ECADHERIN_NASCENT_AJ_PATHWAY	1.68575	1.45447	-0.823544	1.87735	1.50279	0.0244123	0.138997	0.955903	0.00930389	0.113631
C2_CP_PID_ECADHERIN_STABILIZATION_PATHWAY	1.06648	1.08739	-0.79684	1.03773	1.1881	0.438582	0.491244	0.975205	0.491676	0.341741
C2_CP_PID_ENDOTHELIN_PATHWAY	0.971705	1.06262	-0.784395	1.04818	-1.05533	0.608472	0.525089	0.978891	0.472363	0.587336
C2_CP_PID_EPHA_FWDPATHWAY	1.13744	0.742847	0.910915	1.07765	0.750144	0.33424	0.95223	0.747414	0.423857	0.943829
C2_CP_PID_EPHA2_FWD_PATHWAY	1.01951	1.18424	1.28246	1.71645	-0.743369	0.519434	0.368063	0.207914	0.0274657	0.957564
C2_CP_PID_EPHB_FWD_PATHWAY	1.57119	1.31734	1.1448	1.8434	0.929499	0.0490493	0.231544	0.359718	0.0119746	0.716096
C2_CP_PID_EPHRINB_REV_PATHWAY	1.40939	1.09221	0.911724	1.49661	1.30151	0.10825	0.483733	0.746033	0.0829506	0.239798
C2_CP_PID_EPO_PATHWAY	1.24551	0.847694	1.15042	1.21535	0.979773	0.216581	0.857491	0.352262	0.254834	0.625451
C2_CP_PID_ER_NONGENOMIC_PATHWAY	1.3281	1.28732	1.0776	1.14823	0.912227	0.153248	0.255248	0.457698	0.327011	0.7439
C2_CP_PID_ERA_GENOMIC_PATHWAY	1.22888	1.01953	1.43933	1.38231	-1.17756	0.230172	0.589265	0.110552	0.133409	0.417991
C2_CP_PID_ERBB1_DOWNSTREAM_PATHWAY	2.04081	1.55059	1.53468	2.06222	1.53598	0.0008354	0.0915876	0.0734391	0.0017427	0.0989853
C2_CP_PID_ERBB1_INTERNALIZATION_PATHWAY	1.38384	0.849017	1.23338	1.71671	1.23464	0.120469	0.855751	0.254918	0.0274392	0.295648
C2_CP_PID_ERBB1_RECEPTOR_PROXIMAL_PATHWAY	1.35128	0.903453	-0.906687	1.49214	0.913056	0.139475	0.776982	0.862888	0.0844883	0.742155
C2_CP_PID_ERBB2_ERBB3_PATHWAY	1.17836	1.16747	0.831555	1.7022	0.793878	0.283295	0.387909	0.871611	0.0298853	0.907389
C2_CP_PID_ERBB4_PATHWAY	1.33551	0.866349	1.32277	1.52116	0.796838	0.14847	0.831434	0.176626	0.0742429	0.905109
C2_CP_PID_FAK_PATHWAY	1.7563	1.6112	1.29007	1.90079	1.32493	0.0144194	0.0648139	0.201752	0.00783653	0.221677
C2_CP_PID_FANCONI_PATHWAY	-2.23708	-1.25542	-1.6706	-1.40823	-2.30938	2.25889e-05	0.433503	0.0876344	0.272562	0
C2_CP_PID_FAS_PATHWAY	0.850612	1.40116	-0.88461	1.0936	-1.51811	0.832313	0.172048	0.893404	0.399748	0.0894325
C2_CP_PID_FCER1_PATHWAY	1.62619	1.28299	1.43516	1.715	1.1601	0.0358955	0.258767	0.111927	0.0276042	0.368208
C2_CP_PID_FGF_PATHWAY	1.64311	0.872687	1.13859	1.58478	1.12843	0.0327591	0.82257	0.368175	0.0557058	0.405613
C2_CP_PID_FOXM1_PATHWAY	-1.66296	-1.01223	-1.38023	-1.12031	-2.02157	0.036345	0.663251	0.281207	0.571928	0.000417532
C2_CP_PID_FOXO_PATHWAY	1.89652	2.04904	1.80759	1.93375	1.51797	0.00422283	0.00151552	0.0172926	0.0058632	0.106917
C2_CP_PID_FRA_PATHWAY	1.82901	1.83266	1.62141	1.90813	1.89361	0.00833355	0.0147925	0.0498302	0.00733151	0.00953456
C2_CP_PID_GLYPICAN_1PATHWAY	1.52729	1.20542	1.25702	1.2994	0.922352	0.0617724	0.341374	0.232692	0.185694	0.728661
C2_CP_PID_GMCSF_PATHWAY	1.24797	1.4446	0.777487	1.35694	-1.01293	0.214555	0.145121	0.927568	0.14818	0.647261
C2_CP_PID_HDAC_CLASSI_PATHWAY	1.35264	1.39497	1.17312	1.38149	1.00958	0.138529	0.1764	0.323916	0.133619	0.574996
C2_CP_PID_HDAC_CLASSII_PATHWAY	-0.872286	-0.91529	1.12588	-1.1632	0.894453	0.881678	0.810333	0.386515	0.525054	0.774412
C2_CP_PID_HDAC_CLASSIII_PATHWAY	1.56511	1.34388	1.51894	1.40432	1.29745	0.0503732	0.212122	0.0781212	0.121546	0.242849
C2_CP_PID_HEDGEHOG_2PATHWAY	-0.579844	1.01237	-1.16982	1.07655	-0.608632	0.998127	0.600651	0.488004	0.425859	0.991549
C2_CP_PID_HEDGEHOG_GLI_PATHWAY	1.11018	1.12055	-0.820571	-0.786459	1.1587	0.372724	0.444936	0.957768	0.942824	0.370236
C2_CP_PID_HES_HEY_PATHWAY	1.19458	-0.697579	-0.782688	1.0685	-0.754558	0.265431	0.981081	0.978596	0.438686	0.951236
C2_CP_PID_HIF1_TFPATHWAY	2.36429	2.25895	1.8858	2.24803	2.42581	0	2.00689e-05	0.00964032	0.000144693	0
C2_CP_PID_HIF2PATHWAY	1.76592	1.60628	1.54506	1.67666	1.38625	0.0135053	0.0665929	0.0698847	0.0342591	0.178255
C2_CP_PID_HIV_NEF_PATHWAY	1.1872	1.87828	-1.29222	1.2208	-0.811502	0.27325	0.0100702	0.363868	0.249905	0.912263
C2_CP_PID_HNF3A_PATHWAY	1.67473	1.50256	1.62188	1.70508	1.0861	0.0266864	0.114395	0.0497049	0.0293882	0.46292
C2_CP_PID_HNF3B_PATHWAY	1.09744	1.0368	1.33957	-0.7724	0.883568	0.390545	0.564566	0.165143	0.951611	0.792097
C2_CP_PID_IFNG_PATHWAY	1.52852	1.22097	1.05635	1.63744	-0.916375	0.0613624	0.323742	0.493031	0.0420315	0.792102
C2_CP_PID_IGF1_PATHWAY	1.72378	1.27201	-0.694839	1.43225	1.41746	0.0182617	0.268977	0.997748	0.108844	0.159455
C2_CP_PID_IL1_PATHWAY	1.42705	1.43477	1.17201	1.41807	1.18005	0.0999374	0.150904	0.325314	0.11515	0.348791
C2_CP_PID_IL12_2PATHWAY	1.23648	1.2203	-0.847504	1.04543	1.21911	0.224956	0.324147	0.935704	0.477601	0.310619
C2_CP_PID_IL12_STAT4_PATHWAY	1.3458	1.62742	0.864014	1.7914	0.917121	0.14292	0.0594281	0.827908	0.0167656	0.736836
C2_CP_PID_IL2_1PATHWAY	1.50989	1.10367	0.930018	1.91389	0.856036	0.0673566	0.467223	0.713213	0.00694381	0.830814
C2_CP_PID_IL2_PI3K_PATHWAY	1.37901	1.04894	1.22508	1.33702	-0.814994	0.123334	0.545827	0.263148	0.161221	0.910152
C2_CP_PID_IL2_STAT5_PATHWAY	1.47066	0.744307	0.870335	1.73223	-0.812238	0.0818722	0.951626	0.81821	0.0249511	0.912723
C2_CP_PID_IL23_PATHWAY	0.773762	0.869837	-1.2147	1.13473	-0.683233	0.925635	0.826542	0.444063	0.344286	0.979361
C2_CP_PID_IL27_PATHWAY	0.500374	0.575334	-1.33714	0.993253	0.424553	0.999383	0.997072	0.311822	0.569828	1
C2_CP_PID_IL3_PATHWAY	1.78454	1.38312	1.16682	1.84101	1.43143	0.0118321	0.183577	0.331358	0.0121234	0.152372
C2_CP_PID_IL4_2PATHWAY	1.65468	1.0925	1.33123	1.81449	1.12861	0.0303762	0.483498	0.169818	0.0144245	0.40581
C2_CP_PID_IL6_7_PATHWAY	1.77245	1.19496	1.70845	1.78574	0.988336	0.0128668	0.354693	0.0317086	0.0172573	0.610634
C2_CP_PID_IL8_CXCR1_PATHWAY	1.02182	-1.14194	1.19835	-1.24254	1.21924	0.515514	0.517166	0.294665	0.443132	0.310685
C2_CP_PID_IL8_CXCR2_PATHWAY	1.08321	-0.997084	0.912216	-1.25537	1.14321	0.412291	0.685467	0.74496	0.431335	0.388502
C2_CP_PID_ILK_PATHWAY	1.17463	1.01611	1.32078	1.61165	1.12058	0.287638	0.595767	0.178339	0.0482521	0.417403
C2_CP_PID_INSULIN_GLUCOSE_PATHWAY	-0.749223	-0.881899	-0.794769	0.798141	-0.679627	0.975664	0.858009	0.974361	0.894772	0.979485
C2_CP_PID_INSULIN_PATHWAY	1.226	1.38263	0.741354	1.36613	0.921479	0.232551	0.183813	0.953421	0.142982	0.729894
C2_CP_PID_INTEGRIN_A4B1_PATHWAY	-0.783124	1.16444	-1.17002	1.19807	-1.02352	0.956863	0.391035	0.489002	0.272353	0.629823
C2_CP_PID_INTEGRIN_A9B1_PATHWAY	0.910252	0.931417	0.991696	0.732289	1.24522	0.730443	0.7291	0.605314	0.951128	0.287402
C2_CP_PID_INTEGRIN_CS_PATHWAY	1.43773	-0.978298	-0.965426	1.16348	1.4933	0.0946206	0.708886	0.77652	0.309967	0.117147
C2_CP_PID_INTEGRIN1_PATHWAY	0.819005	-0.721578	-1.17618	-0.715889	1.07588	0.875786	0.974582	0.48537	0.974985	0.478157
C2_CP_PID_INTEGRIN2_PATHWAY	0.662317	-0.82114	-0.793997	1.23488	-0.623697	0.985131	0.921287	0.974596	0.236586	0.988997
C2_CP_PID_INTEGRIN3_PATHWAY	1.16331	0.788646	-0.978331	-0.760524	1.63011	0.302892	0.924188	0.761527	0.955499	0.0642621
C2_CP_PID_INTEGRIN5_PATHWAY	0.875426	-0.758191	-1.13212	1.04002	1.32312	0.79286	0.961032	0.538589	0.487627	0.223402
C2_CP_PID_KIT_PATHWAY	1.1925	1.37401	0.916703	1.49467	-1.1129	0.267431	0.189253	0.736687	0.0836852	0.503164
C2_CP_PID_LIS1_PATHWAY	1.80091	1.38542	1.82642	1.68025	1.26558	0.0104043	0.181882	0.0152621	0.0338429	0.269172
C2_CP_PID_LKB1_PATHWAY	1.62133	1.0724	1.73959	1.40709	1.24047	0.0367839	0.512073	0.0269003	0.1207	0.29184
C2_CP_PID_LYMPH_ANGIOGENESIS_PATHWAY	1.66703	1.0872	0.886056	1.5184	1.10108	0.028186	0.491398	0.794399	0.0752465	0.442001
C2_CP_PID_LYSOPHOSPHOLIPID_PATHWAY	1.35546	1.39942	1.08977	1.04423	1.42365	0.136968	0.173125	0.438949	0.479508	0.157056
C2_CP_PID_MAPK_TRK_PATHWAY	1.26556	1.57177	1.17062	1.16048	0.977582	0.199548	0.0817773	0.326955	0.312992	0.629141
C2_CP_PID_MET_PATHWAY	1.81085	1.48335	1.49006	1.90831	1.23	0.00968506	0.123668	0.0889901	0.00733565	0.299932
C2_CP_PID_MTOR_4PATHWAY	1.5425	1.49033	1.24496	1.19402	1.44161	0.0569342	0.119943	0.244493	0.276387	0.146615
C2_CP_PID_MYC_ACTIV_PATHWAY	0.895574	0.904143	1.00973	-0.849727	-1.03957	0.756958	0.77598	0.570779	0.892045	0.605453
C2_CP_PID_MYC_PATHWAY	0.980419	0.668171	0.959727	1.23734	-1.04546	0.593066	0.983022	0.660629	0.234169	0.599461
C2_CP_PID_MYC_REPRESS_PATHWAY	1.40691	1.47558	1.76735	1.86827	1.06312	0.109498	0.127043	0.0225039	0.0101416	0.494029
C2_CP_PID_NCADHERIN_PATHWAY	1.15945	0.877057	-0.738243	1.34762	1.01964	0.307239	0.815595	0.993091	0.154011	0.559613
C2_CP_PID_NECTIN_PATHWAY	1.71971	1.24779	0.850609	1.62139	1.87056	0.0187911	0.29385	0.847535	0.0459585	0.0118135
C2_CP_PID_NEPHRIN_NEPH1_PATHWAY	1.33459	1.3631	0.98526	1.7301	0.743046	0.14905	0.197044	0.613897	0.0252592	0.94687
C2_CP_PID_NETRIN_PATHWAY	1.60645	1.23208	0.824465	1.84862	1.29614	0.0402701	0.311672	0.881124	0.0115999	0.243741
C2_CP_PID_NFAT_3PATHWAY	1.3214	0.996716	1.47195	1.26603	0.901419	0.157462	0.624303	0.0962097	0.210093	0.762098
C2_CP_PID_NFAT_TFPATHWAY	1.77476	1.76707	1.4331	1.92063	1.56344	0.0127579	0.0237814	0.112554	0.00647253	0.0875132
C2_CP_PID_NFKAPPAB_ATYPICAL_PATHWAY	1.07058	1.62957	-1.06896	1.40805	-0.852336	0.43256	0.0585049	0.627937	0.120179	0.873087
C2_CP_PID_NFKAPPAB_CANONICAL_PATHWAY	1.63894	1.39029	1.46875	1.45718	1.38249	0.0334387	0.179074	0.0977217	0.0980098	0.17984
C2_CP_PID_NOTCH_PATHWAY	1.28902	1.10436	0.991036	1.11836	0.943539	0.180621	0.466546	0.60633	0.366087	0.692718
C2_CP_PID_P38_ALPHA_BETA_DOWNSTREAM_PATHWAY	1.99856	1.52207	1.72283	1.85622	1.4562	0.00150443	0.105011	0.029473	0.0110732	0.138693
C2_CP_PID_P38_ALPHA_BETA_PATHWAY	2.14608	1.71759	2.22086	1.66951	2.02365	0.000170051	0.0343963	0.000126963	0.0355006	0.00231183
C2_CP_PID_P38_MK2_PATHWAY	0.964339	1.01246	-0.780026	0.932926	0.748359	0.623004	0.600562	0.979901	0.686027	0.944724
C2_CP_PID_P38_MKK3_6PATHWAY	1.15118	1.40243	1.42224	1.25735	0.934965	0.316738	0.171933	0.11747	0.216976	0.707499
C2_CP_PID_P53_DOWNSTREAM_PATHWAY	1.97728	2.30013	1.71857	2.19398	1.61451	0.00194541	2.45287e-05	0.0299058	0.000255579	0.0694987
C2_CP_PID_P53_REGULATION_PATHWAY	1.33509	1.80603	1.114	1.32277	-0.962245	0.148773	0.0180273	0.40234	0.170904	0.720231
C2_CP_PID_P73PATHWAY	1.43823	1.67022	1.41762	1.72776	-1.15049	0.094487	0.0468288	0.118836	0.0256533	0.450202
C2_CP_PID_P75_NTR_PATHWAY	1.74336	1.46069	1.34399	1.54592	1.5346	0.0157251	0.136056	0.161133	0.0668004	0.0996919
C2_CP_PID_PDGFRA_PATHWAY	1.56223	1.44195	-0.641978	1.53948	1.14567	0.0512552	0.146281	1	0.0682852	0.386004
C2_CP_PID_PDGFRB_PATHWAY	1.62793	1.349	1.02854	1.96593	1.24257	0.0355519	0.20784	0.537909	0.00449426	0.289992
C2_CP_PID_PI3K_PLC_TRK_PATHWAY	1.584	1.04268	1.55166	1.53166	0.894331	0.0455796	0.555282	0.0684034	0.0709947	0.774518
C2_CP_PID_PI3KCI_AKT_PATHWAY	1.5146	0.962481	1.55643	1.29549	1.17567	0.0657795	0.678502	0.0671741	0.18885	0.352418
C2_CP_PID_PI3KCI_PATHWAY	1.29101	1.52315	1.43425	1.3643	-1.1616	0.179132	0.104333	0.11206	0.143944	0.437764
C2_CP_PID_PLK1_PATHWAY	-1.97368	-1.42668	-1.19708	-1.24486	-1.98716	0.00147823	0.338955	0.465924	0.442454	0.000724121
C2_CP_PID_PRL_SIGNALING_EVENTS_PATHWAY	1.54064	1.72815	1.46817	1.449	-0.71995	0.0574361	0.0316487	0.0980095	0.101715	0.967834
C2_CP_PID_PS1_PATHWAY	0.914495	0.840301	0.886759	1.42692	-0.873669	0.723278	0.868055	0.793579	0.110914	0.846318
C2_CP_PID_PTP1B_PATHWAY	1.25944	-0.69156	-0.756769	1.51099	1.18101	0.204728	0.982632	0.987676	0.077968	0.348122
C2_CP_PID_RAC1_PATHWAY	1.40691	1.19917	1.34442	1.35544	1.25999	0.109445	0.349436	0.160904	0.149023	0.272992
C2_CP_PID_RAC1_REG_PATHWAY	-1.20866	0.868354	-0.951158	1.20449	-1.4672	0.373791	0.828388	0.79275	0.266017	0.123663
C2_CP_PID_RAS_PATHWAY	0.758611	-0.687261	0.83609	-0.868555	0.722417	0.936491	0.983402	0.866432	0.871495	0.958657
C2_CP_PID_RB_1PATHWAY	1.41486	1.55734	1.46255	1.4736	-1.10982	0.105856	0.0884201	0.100583	0.0914917	0.50823
C2_CP_PID_REELIN_PATHWAY	1.54692	1.53718	1.29529	1.12846	1.13907	0.0555941	0.0978749	0.197734	0.35249	0.393618
C2_CP_PID_REG_GR_PATHWAY	1.69397	1.4607	1.52194	1.68435	1.24505	0.0230289	0.136186	0.0774504	0.0332891	0.287406
C2_CP_PID_RET_PATHWAY	1.76768	1.25044	1.38838	1.76619	1.41021	0.0135105	0.291023	0.134488	0.019722	0.16277
C2_CP_PID_RETINOIC_ACID_PATHWAY	1.2131	-0.655934	0.960818	1.43984	-0.797059	0.246217	0.989925	0.658528	0.105442	0.924004
C2_CP_PID_RHOA_PATHWAY	0.978608	0.945538	1.4354	1.07256	-0.990496	0.5963	0.706213	0.111807	0.43284	0.682884
C2_CP_PID_RHOA_REG_PATHWAY	-1.35793	-1.47907	-0.973315	-1.64642	-1.35441	0.210922	0.317183	0.765057	0.102764	0.220814
C2_CP_PID_RHODOPSIN_PATHWAY	0.505657	-0.877603	0.752895	-0.68438	0.667385	0.999346	0.860869	0.946197	0.984409	0.978089
C2_CP_PID_RXR_VDR_PATHWAY	0.922449	-0.84423	-1.42251	1.20242	1.01079	0.708943	0.896427	0.245715	0.268005	0.573474
C2_CP_PID_S1P_META_PATHWAY	1.62705	1.44724	1.10303	-0.798347	1.54661	0.0357286	0.143313	0.419226	0.934954	0.0942278
C2_CP_PID_S1P_S1P1_PATHWAY	1.57415	1.41686	1.48846	-0.869792	1.49592	0.0482742	0.163041	0.0894777	0.86934	0.116047
C2_CP_PID_S1P_S1P2_PATHWAY	1.4644	1.88878	0.938527	1.43887	0.881013	0.0841853	0.00903242	0.697528	0.105673	0.795615
C2_CP_PID_S1P_S1P3_PATHWAY	1.65833	1.53818	1.23887	1.13256	1.41198	0.0297559	0.097255	0.249721	0.346494	0.161517
C2_CP_PID_SHP2_PATHWAY	1.26365	1.08441	1.16881	1.43208	-0.716036	0.201029	0.495859	0.328559	0.108903	0.968998
C2_CP_PID_SMAD2_3NUCLEAR_PATHWAY	1.79572	1.80714	1.36258	2.12986	1.41006	0.0108738	0.018012	0.149358	0.000765527	0.162784
C2_CP_PID_SMAD2_3PATHWAY	-1.24232	-1.47755	-1.15189	-0.879985	-1.52559	0.328642	0.31297	0.510225	0.856481	0.0859083
C2_CP_PID_SYNDECAN_1_PATHWAY	-0.737655	-0.743902	-1.09049	-0.951765	1.03139	0.981188	0.96709	0.593678	0.772289	0.539699
C2_CP_PID_SYNDECAN_2_PATHWAY	1.62866	1.152	1.12522	1.33781	1.66844	0.0354222	0.405491	0.387388	0.160675	0.0518031
C2_CP_PID_SYNDECAN_3_PATHWAY	1.00399	-0.999631	1.03756	-0.935011	1.3661	0.54829	0.680006	0.522822	0.791187	0.190385
C2_CP_PID_SYNDECAN_4_PATHWAY	1.23428	1.025	-0.772851	1.1636	1.38814	0.226169	0.580691	0.983337	0.309963	0.176388
C2_CP_PID_TAP63_PATHWAY	1.61536	2.03975	1.37303	2.08659	1.01562	0.0381189	0.00158979	0.143997	0.00143049	0.565346
C2_CP_PID_TCPTP_PATHWAY	-0.880834	-0.837484	-0.810568	1.2372	-1.06771	0.870573	0.90206	0.964552	0.234268	0.567016
C2_CP_PID_TCR_CALCIUM_PATHWAY	1.36551	1.52527	1.66563	1.63894	1.1135	0.131452	0.103228	0.0396782	0.0418241	0.423757
C2_CP_PID_TCR_PATHWAY	1.07883	-0.885322	1.30414	0.816434	-0.864267	0.418984	0.853546	0.191422	0.873236	0.858336
C2_CP_PID_TELOMERASE_PATHWAY	1.22984	1.488	-1.11424	1.58184	1.0637	0.229685	0.120909	0.565062	0.0561995	0.493575
C2_CP_PID_TGFBR_PATHWAY	1.75638	1.36413	1.62009	1.87849	1.3067	0.0144555	0.196365	0.0499636	0.00918308	0.235864
C2_CP_PID_THROMBIN_PAR1_PATHWAY	-0.799891	1.0645	-0.739187	-0.859577	-1.11705	0.949712	0.522441	0.993543	0.883192	0.496409
C2_CP_PID_TNF_PATHWAY	1.53118	1.37053	1.25953	1.23915	1.2672	0.0605642	0.190555	0.230299	0.232251	0.268785
C2_CP_PID_TOLL_ENDOGENOUS_PATHWAY	-0.79771	-0.801401	-0.888876	0.732684	-1.13975	0.950996	0.935418	0.885501	0.951202	0.46158
C2_CP_PID_TRAIL_PATHWAY	1.39598	1.57348	0.766046	1.65839	-0.901569	0.114782	0.0806617	0.937087	0.0377688	0.812261
C2_CP_PID_TRKR_PATHWAY	1.49027	1.23391	1.28772	1.30673	1.16406	0.0745828	0.309401	0.203316	0.181106	0.364319
C2_CP_PID_TXA2PATHWAY	0.619113	0.843823	-0.609451	-0.753215	-0.772844	0.99319	0.862467	1	0.96015	0.939918
C2_CP_PID_UPA_UPAR_PATHWAY	1.28526	0.933471	0.816441	1.24244	1.43905	0.183494	0.72548	0.889326	0.229316	0.148023
C2_CP_PID_VEGFR1_2_PATHWAY	1.51592	0.965887	1.2295	1.5146	1.27946	0.0653141	0.672761	0.257938	0.0765979	0.259187
C2_CP_PID_VEGFR1_PATHWAY	1.31833	-1.01047	1.26712	1.46789	0.77922	0.159379	0.665789	0.223208	0.09372	0.920986
C2_CP_PID_WNT_CANONICAL_PATHWAY	1.45072	1.08159	1.08218	1.41701	0.715194	0.0894602	0.49992	0.450054	0.115657	0.961462
C2_CP_PID_WNT_NONCANONICAL_PATHWAY	1.36756	-0.991956	-0.881326	1.48696	1.36345	0.130073	0.690798	0.895682	0.0860803	0.192167
C2_CP_PID_WNT_SIGNALING_PATHWAY	-0.790171	-1.08135	-1.9938	0.673979	0.743872	0.955812	0.575948	0.00651198	0.976541	0.946514
C2_CP_REACTOME_A_TETRASACCHARIDE_LINKER_SEQUENCE_IS_REQUIRED_FOR_GAG_SYNTHESIS	-1.5663	-1.29258	-1.40493	-1.28035	-1.35663	0.0688794	0.408884	0.260429	0.409728	0.219379
C2_CP_REACTOME_ABC_FAMILY_PROTEINS_MEDIATED_TRANSPORT	1.74609	1.16512	1.23404	1.1963	1.16001	0.01541	0.390169	0.254341	0.274002	0.368265
C2_CP_REACTOME_ABC_TRANSPORTER_DISORDERS	1.96196	1.37286	1.42115	1.48314	0.914488	0.00236187	0.190066	0.117722	0.0876934	0.740479
C2_CP_REACTOME_ABC_TRANSPORTERS_IN_LIPID_HOMEOSTASIS	-1.36771	-1.332	-0.62406	-1.63101	1.06992	0.202433	0.38909	1	0.109466	0.484952
C2_CP_REACTOME_ABERRANT_REGULATION_OF_MITOTIC_EXIT_IN_CANCER_DUE_TO_RB1_DEFECTS	-1.10899	-0.595932	-1.15467	-0.70153	-1.26179	0.518376	0.996479	0.508211	0.979016	0.318325
C2_CP_REACTOME_ABERRANT_REGULATION_OF_MITOTIC_G1_S_TRANSITION_IN_CANCER_DUE_TO_RB1_DEFECTS	0.771792	1.4853	0.933627	-0.833509	-1.09192	0.9276	0.122613	0.706269	0.907787	0.534556
C2_CP_REACTOME_ABORTIVE_ELONGATION_OF_HIV_1_TRANSCRIPT_IN_THE_ABSENCE_OF_TAT	-0.578442	0.827955	-0.906281	0.798818	-1.05163	0.997829	0.881897	0.863606	0.894158	0.590014
C2_CP_REACTOME_ACETYLCHOLINE_NEUROTRANSMITTER_RELEASE_CYCLE	-1.26065	-0.768253	-1.0288	-1.71664	-1.05053	0.309147	0.957353	0.685609	0.0716248	0.592551
C2_CP_REACTOME_ACTIVATED_NOTCH1_TRANSMITS_SIGNAL_TO_THE_NUCLEUS	1.03906	-0.766041	1.23502	0.996917	0.979209	0.48432	0.958703	0.253838	0.563343	0.626278
C2_CP_REACTOME_ACTIVATED_TAK1_MEDIATES_P38_MAPK_ACTIVATION	1.30688	1.03098	1.58272	-0.835317	1.25944	0.167417	0.571959	0.0595835	0.906225	0.273447
C2_CP_REACTOME_ACTIVATION_OF_AMPK_DOWNSTREAM_OF_NMDARS	1.51417	1.43119	-1.17869	1.34602	0.90749	0.0658488	0.153269	0.483979	0.15468	0.751696
C2_CP_REACTOME_ACTIVATION_OF_ANTERIOR_HOX_GENES_IN_HINDBRAIN_DEVELOPMENT_DURING_EARLY_EMBRYOGENESIS	0.853536	0.943997	-1.59899	1.22829	-0.932756	0.827749	0.708669	0.119854	0.243271	0.764574
C2_CP_REACTOME_ACTIVATION_OF_ATR_IN_RESPONSE_TO_REPLICATION_STRESS	-2.08627	1.24861	-1.18036	-1.12082	-2.48928	0.000275528	0.293128	0.485812	0.572362	0
C2_CP_REACTOME_ACTIVATION_OF_BH3_ONLY_PROTEINS	1.48502	0.87385	1.49661	1.24057	0.869608	0.076181	0.820994	0.0869056	0.231004	0.81321
C2_CP_REACTOME_ACTIVATION_OF_GENE_EXPRESSION_BY_SREBF_SREBP_	-1.38504	-1.3262	0.924286	-1.21236	-2.10302	0.190115	0.394768	0.723531	0.469774	0.000120433
C2_CP_REACTOME_ACTIVATION_OF_IRF3_IRF7_MEDIATED_BY_TBK1_IKK_EPSILON	1.44611	1.02773	1.41998	0.975119	1.31369	0.0910869	0.576624	0.11827	0.603166	0.230184
C2_CP_REACTOME_ACTIVATION_OF_KAINATE_RECEPTORS_UPON_GLUTAMATE_BINDING	-0.920905	-0.986249	-0.673918	-0.894364	-1.25072	0.811267	0.701373	1	0.837632	0.329587
C2_CP_REACTOME_ACTIVATION_OF_MATRIX_METALLOPROTEINASES	1.33738	-0.950187	1.14634	0.966929	1.3383	0.147105	0.752979	0.357582	0.619017	0.210744
C2_CP_REACTOME_ACTIVATION_OF_NMDA_RECEPTORS_AND_POSTSYNAPTIC_EVENTS	1.14404	1.11118	-1.04801	0.92034	0.992681	0.325223	0.457445	0.654109	0.70996	0.604057
C2_CP_REACTOME_ACTIVATION_OF_SMO	-0.987085	-1.30375	-1.31573	-0.931043	0.824494	0.700679	0.401408	0.342441	0.794881	0.875397
C2_CP_REACTOME_ACTIVATION_OF_THE_MRNA_UPON_BINDING_OF_THE_CAP_BINDING_COMPLEX_AND_EIFS_AND_SUBSEQUENT_BINDING_TO_43S	1.14818	1.47357	0.767252	1.25141	-0.665379	0.319717	0.128303	0.936724	0.221412	0.982383
C2_CP_REACTOME_ACTIVATION_OF_THE_PRE_REPLICATIVE_COMPLEX	-1.87335	1.29163	-0.991625	-1.1206	-2.57169	0.00525404	0.25113	0.742243	0.572072	0
C2_CP_REACTOME_ACYL_CHAIN_REMODELLING_OF_PC	0.95391	0.914742	-1.16763	-1.0682	0.946358	0.643411	0.756916	0.490205	0.634144	0.687951
C2_CP_REACTOME_ACYL_CHAIN_REMODELLING_OF_PE	1.38137	0.956018	0.93919	0.964801	1.30722	0.122087	0.689385	0.697258	0.622093	0.235304
C2_CP_REACTOME_ACYL_CHAIN_REMODELLING_OF_PG	-1.43733	0.774656	-1.63391	-1.48768	-1.06134	0.144869	0.933259	0.100001	0.207972	0.577247
C2_CP_REACTOME_ACYL_CHAIN_REMODELLING_OF_PS	-1.45841	-0.858175	-1.22021	-1.1948	-1.04435	0.130282	0.879897	0.443458	0.496805	0.600752
C2_CP_REACTOME_ADHERENS_JUNCTIONS_INTERACTIONS	-0.900099	-1.58002	-0.544264	-0.827783	0.679135	0.836539	0.2361	1	0.915561	0.974648
C2_CP_REACTOME_ADORA2B_MEDIATED_ANTI_INFLAMMATORY_CYTOKINES_PRODUCTION	0.979252	1.17823	0.850227	-0.744024	-0.780584	0.594923	0.376055	0.848141	0.964743	0.934932
C2_CP_REACTOME_ADP_SIGNALLING_THROUGH_P2Y_PURINOCEPTOR_1	0.969865	0.867375	0.687975	0.977484	-1.00115	0.611279	0.829507	0.979699	0.59868	0.666833
C2_CP_REACTOME_ADP_SIGNALLING_THROUGH_P2Y_PURINOCEPTOR_12	1.22264	0.852654	1.04965	0.702348	-0.818103	0.236352	0.851359	0.504313	0.966242	0.906878
C2_CP_REACTOME_ADRENALINE_NORADRENALINE_INHIBITS_INSULIN_SECRETION	0.770705	0.745769	0.616532	-1.20776	-0.603275	0.928494	0.951619	0.994691	0.478506	0.992034
C2_CP_REACTOME_AFLATOXIN_ACTIVATION_AND_DETOXIFICATION	-0.750779	-0.855896	0.653245	-0.573194	0.747855	0.975137	0.883323	0.989109	0.997322	0.945015
C2_CP_REACTOME_AGGREPHAGY	1.91417	1.302	0.940789	1.68218	1.42602	0.00366119	0.24232	0.694773	0.0336399	0.15571
C2_CP_REACTOME_AMINE_LIGAND_BINDING_RECEPTORS	0.579768	0.976714	0.784431	-1.14704	-0.70075	0.997409	0.657134	0.92257	0.542163	0.974504
C2_CP_REACTOME_AMINO_ACID_TRANSPORT_ACROSS_THE_PLASMA_MEMBRANE	1.616	1.54661	1.12651	1.37457	1.60529	0.0379846	0.093684	0.385732	0.138036	0.0729133
C2_CP_REACTOME_AMINO_ACIDS_REGULATE_MTORC1	1.78653	1.59107	1.53458	-1.04409	1.39076	0.0116928	0.0726843	0.0734057	0.661204	0.175529
C2_CP_REACTOME_AMYLOID_FIBER_FORMATION	0.935331	0.805523	0.816268	0.783686	-0.767827	0.682823	0.907604	0.889052	0.910349	0.943835
C2_CP_REACTOME_ANCHORING_OF_THE_BASAL_BODY_TO_THE_PLASMA_MEMBRANE	-1.5957	-1.3992	-1.41307	-1.08352	-1.76751	0.058549	0.344501	0.254498	0.611669	0.0118863
C2_CP_REACTOME_ANTI_INFLAMMATORY_RESPONSE_FAVOURING_LEISHMANIA_PARASITE_INFECTION	0.910282	1.03962	0.923897	-0.836	-0.894723	0.73052	0.560591	0.724225	0.905286	0.821517
C2_CP_REACTOME_ANTIGEN_ACTIVATES_B_CELL_RECEPTOR_BCR_LEADING_TO_GENERATION_OF_SECOND_MESSENGERS	-1.40261	-0.772108	-0.912577	-1.00254	-1.88935	0.174929	0.953213	0.849448	0.704785	0.00290281
C2_CP_REACTOME_ANTIGEN_PRESENTATION_FOLDING_ASSEMBLY_AND_PEPTIDE_LOADING_OF_CLASS_I_MHC	1.09272	1.20159	0.609423	1.33358	0.611341	0.397539	0.346954	0.994491	0.163463	0.990826
C2_CP_REACTOME_ANTIGEN_PROCESSING_CROSS_PRESENTATION	2.19942	1.69911	1.49095	1.88764	1.30639	5.05366e-05	0.0388487	0.0889231	0.00866689	0.236027
C2_CP_REACTOME_ANTIGEN_PROCESSING_UBIQUITINATION_PROTEASOME_DEGRADATION	2.02539	1.69337	1.51984	1.7963	1.42152	0.00105476	0.0404827	0.0779808	0.0163777	0.15729
C2_CP_REACTOME_ANTIMICROBIAL_PEPTIDES	0.921077	-0.653514	-0.603281	0.921316	1.16371	0.711625	0.989317	1	0.70856	0.364114
C2_CP_REACTOME_ANTIVIRAL_MECHANISM_BY_IFN_STIMULATED_GENES	-1.43191	-1.36619	-1.41348	0.885363	-1.53533	0.147404	0.363607	0.255133	0.772829	0.081923
C2_CP_REACTOME_APC_C_CDC20_MEDIATED_DEGRADATION_OF_CYCLIN_B	-1.23026	-0.987494	1.05464	0.693482	-1.5807	0.344655	0.699331	0.496372	0.969491	0.0594259
C2_CP_REACTOME_APC_C_CDH1_MEDIATED_DEGRADATION_OF_CDC20_AND_OTHER_APC_C_CDH1_TARGETED_PROTEINS_IN_LATE_MITOSIS_EARLY_G1	1.56186	1.13266	1.35789	1.51783	-1.30811	0.0513055	0.429628	0.152026	0.0754152	0.270854
C2_CP_REACTOME_APC_C_MEDIATED_DEGRADATION_OF_CELL_CYCLE_PROTEINS	1.34752	0.900832	1.24976	1.38767	-1.50943	0.141988	0.779409	0.2405	0.130592	0.0955028
C2_CP_REACTOME_APC_CDC20_MEDIATED_DEGRADATION_OF_NEK2A	-1.22123	-1.22124	0.92304	-0.752795	-1.52745	0.356146	0.451714	0.726106	0.959374	0.0852638
C2_CP_REACTOME_APOPTOTIC_CLEAVAGE_OF_CELLULAR_PROTEINS	1.07541	1.26584	0.89093	1.01474	-0.915163	0.424991	0.275448	0.785698	0.531261	0.794795
C2_CP_REACTOME_APOPTOTIC_EXECUTION_PHASE	1.09958	1.3373	-0.75978	1.18901	-0.957312	0.388202	0.215034	0.987048	0.281169	0.725195
C2_CP_REACTOME_AQUAPORIN_MEDIATED_TRANSPORT	-0.731346	0.512624	-0.727907	-1.04142	-0.94988	0.984419	0.999925	0.994532	0.663847	0.737431
C2_CP_REACTOME_ARACHIDONIC_ACID_METABOLISM	-1.08594	-0.903843	1.19315	0.668045	-1.00578	0.55062	0.82562	0.299671	0.978412	0.658842
C2_CP_REACTOME_ASPARAGINE_N_LINKED_GLYCOSYLATION	1.25829	-0.961242	0.878272	0.896399	1.03791	0.205471	0.733338	0.806315	0.753843	0.528919
C2_CP_REACTOME_ASSEMBLY_AND_CELL_SURFACE_PRESENTATION_OF_NMDA_RECEPTORS	-0.903434	0.81551	-1.4967	-0.922251	0.646661	0.831707	0.897485	0.178771	0.807261	0.984412
C2_CP_REACTOME_ASSEMBLY_OF_ACTIVE_LPL_AND_LIPC_LIPASE_COMPLEXES	0.59829	-1.01691	-0.872396	0.642227	1.06766	0.996082	0.659094	0.904787	0.984704	0.487658
C2_CP_REACTOME_ASSEMBLY_OF_COLLAGEN_FIBRILS_AND_OTHER_MULTIMERIC_STRUCTURES	0.843039	-0.810078	0.78806	-1.02553	1.23889	0.843385	0.930484	0.919255	0.681867	0.293106
C2_CP_REACTOME_ASSEMBLY_OF_THE_HIV_VIRION	1.66258	1.22096	1.77801	1.11422	1.38596	0.0290021	0.323461	0.0212019	0.371234	0.178175
C2_CP_REACTOME_ASSEMBLY_OF_THE_PRE_REPLICATIVE_COMPLEX	1.6296	1.71001	1.51898	1.6575	-1.75323	0.035296	0.0360926	0.0781581	0.0378282	0.0137156
C2_CP_REACTOME_ASSOCIATION_OF_TRIC_CCT_WITH_TARGET_PROTEINS_DURING_BIOSYNTHESIS	1.69157	1.77772	1.24185	1.22702	1.21412	0.0232861	0.0223534	0.24712	0.244375	0.314773
C2_CP_REACTOME_ASYMMETRIC_LOCALIZATION_OF_PCP_PROTEINS	2.07003	1.34574	1.2453	1.88103	-0.866551	0.000508148	0.210626	0.244093	0.00908372	0.855498
C2_CP_REACTOME_ATF4_ACTIVATES_GENES_IN_RESPONSE_TO_ENDOPLASMIC_RETICULUM_STRESS	1.59116	1.86094	1.51778	1.68941	1.18673	0.0440336	0.0115851	0.0785234	0.0323684	0.343989
C2_CP_REACTOME_ATTENUATION_PHASE	2.6897	2.10622	2.56282	2.79469	2.42923	0	0.000808718	0	0	0
C2_CP_REACTOME_AUF1_HNRNP_D0_BINDS_AND_DESTABILIZES_MRNA	2.30161	1.84466	1.81176	2.21408	1.16063	0	0.0134717	0.0167785	0.00021704	0.367875
C2_CP_REACTOME_AURKA_ACTIVATION_BY_TPX2	-1.62121	-1.23453	-1.14996	0.942734	-1.75417	0.0485705	0.45015	0.513507	0.667382	0.0136535
C2_CP_REACTOME_AUTOPHAGY	2.11914	1.4566	1.63514	1.66946	1.92971	0.000300386	0.13775	0.0465268	0.0354694	0.00690513
C2_CP_REACTOME_B_WICH_COMPLEX_POSITIVELY_REGULATES_RRNA_EXPRESSION	-1.34049	-0.616478	-1.69345	-0.749049	-1.7261	0.228607	0.994524	0.0782024	0.960752	0.0177336
C2_CP_REACTOME_BASE_EXCISION_REPAIR	-2.10919	-0.89189	-1.56364	-1.88146	-2.45853	0.000200922	0.846958	0.136099	0.0311458	0
C2_CP_REACTOME_BASE_EXCISION_REPAIR_AP_SITE_FORMATION	-1.30249	-0.879925	-1.21928	-1.59213	-1.58651	0.263483	0.859432	0.443625	0.130414	0.0574309
C2_CP_REACTOME_BASIGIN_INTERACTIONS	1.36983	1.79223	0.930814	1.05729	1.69456	0.129078	0.0200254	0.711463	0.457635	0.0440497
C2_CP_REACTOME_BBSOME_MEDIATED_CARGO_TARGETING_TO_CILIUM	1.0667	-1.32394	0.947705	-0.952875	1.05928	0.438409	0.396386	0.682374	0.771437	0.49999
C2_CP_REACTOME_BETA_CATENIN_INDEPENDENT_WNT_SIGNALING	1.65733	0.957481	0.821801	1.50399	-0.998753	0.0299096	0.687755	0.884936	0.0797721	0.669454
C2_CP_REACTOME_BETA_CATENIN_PHOSPHORYLATION_CASCADE	1.13972	0.889831	-0.74181	1.79038	0.856823	0.330831	0.797688	0.993753	0.0167839	0.829584
C2_CP_REACTOME_BILE_ACID_AND_BILE_SALT_METABOLISM	0.824108	0.708033	1.17121	0.992062	-0.877072	0.86949	0.969117	0.32604	0.572008	0.841846
C2_CP_REACTOME_BINDING_AND_UPTAKE_OF_LIGANDS_BY_SCAVENGER_RECEPTORS	1.44816	1.01268	1.03313	1.48755	1.65829	0.0902553	0.600317	0.530354	0.0858217	0.0538984
C2_CP_REACTOME_BIOLOGICAL_OXIDATIONS	1.21638	1.11196	1.02007	1.112	1.04848	0.242624	0.456651	0.552607	0.373967	0.516199
C2_CP_REACTOME_BIOSYNTHESIS_OF_SPECIALIZED_PRORESOLVING_MEDIATORS_SPMS_	-1.29777	0.757319	1.54905	-1.09845	-0.968638	0.267691	0.944008	0.0689365	0.592723	0.713524
C2_CP_REACTOME_BIOSYNTHESIS_OF_THE_N_GLYCAN_PRECURSOR_DOLICHOL_LIPID_LINKED_OLIGOSACCHARIDE_LLO_AND_TRANSFER_TO_A_NASCENT_PROTEIN	-1.22383	-1.30775	-1.10354	-1.36512	-1.02878	0.353541	0.400201	0.57547	0.314739	0.622402
C2_CP_REACTOME_BLOOD_GROUP_SYSTEMS_BIOSYNTHESIS	-0.917676	0.839853	-0.769407	-1.01704	-1.00482	0.815966	0.868577	0.983533	0.688949	0.660353
C2_CP_REACTOME_BMAL1_CLOCK_NPAS2_ACTIVATES_CIRCADIAN_GENE_EXPRESSION	1.32998	1.60044	-0.894	1.50928	1.21169	0.152347	0.0692292	0.881566	0.0784072	0.316762
C2_CP_REACTOME_BRANCHED_CHAIN_AMINO_ACID_CATABOLISM	-1.68357	-1.96662	-0.497244	-1.62575	-1.82894	0.030952	0.0394956	0.999695	0.112532	0.00602321
C2_CP_REACTOME_BUDDING_AND_MATURATION_OF_HIV_VIRION	1.53961	0.993754	1.99478	1.14578	1.1367	0.0577058	0.629401	0.0036359	0.329853	0.396517
C2_CP_REACTOME_BUTYRATE_RESPONSE_FACTOR_1_BRF1_BINDS_AND_DESTABILIZES_MRNA	0.903348	0.690218	1.42416	0.710408	-0.962459	0.743365	0.975816	0.116177	0.962472	0.720282
C2_CP_REACTOME_C_TYPE_LECTIN_RECEPTORS_CLRS_	1.79325	1.7087	1.41466	1.59327	-0.84733	0.0111172	0.0364794	0.120131	0.0533385	0.875905
C2_CP_REACTOME_CA_DEPENDENT_EVENTS	-1.15032	-0.862291	0.527294	-1.25818	-0.884571	0.456505	0.876467	0.998819	0.427463	0.834652
C2_CP_REACTOME_CA2_PATHWAY	0.877281	-1.09022	-1.19451	0.892291	-1.16128	0.78975	0.565546	0.467619	0.760913	0.43725
C2_CP_REACTOME_CALNEXIN_CALRETICULIN_CYCLE	1.12899	-0.805664	0.967046	0.829903	0.626859	0.34625	0.934345	0.647129	0.858095	0.987667
C2_CP_REACTOME_CARBOXYTERMINAL_POST_TRANSLATIONAL_MODIFICATIONS_OF_TUBULIN	-0.817397	0.705133	-1.70393	-0.771587	-0.765407	0.93494	0.970266	0.0743908	0.951792	0.945215
C2_CP_REACTOME_CARDIAC_CONDUCTION	-1.10412	-1.05057	0.883508	-1.56487	-0.954982	0.523994	0.610972	0.798006	0.145084	0.729366
C2_CP_REACTOME_CARGO_CONCENTRATION_IN_THE_ER	1.27291	1.00264	0.774266	0.773821	1.22754	0.193082	0.61467	0.930556	0.919951	0.301838
C2_CP_REACTOME_CARGO_RECOGNITION_FOR_CLATHRIN_MEDIATED_ENDOCYTOSIS	1.79696	1.00275	1.72038	1.27743	1.37955	0.0107633	0.614527	0.0296208	0.201813	0.182432
C2_CP_REACTOME_CARGO_TRAFFICKING_TO_THE_PERICILIARY_MEMBRANE	0.963105	-1.56742	0.87332	-1.10197	0.910738	0.625718	0.246807	0.813861	0.586452	0.746032
C2_CP_REACTOME_CASPASE_ACTIVATION_VIA_EXTRINSIC_APOPTOTIC_SIGNALLING_PATHWAY	1.45351	1.70765	0.884029	1.50812	-0.96159	0.0885628	0.0366032	0.797122	0.0787122	0.719888
C2_CP_REACTOME_CD209_DC_SIGN_SIGNALING	1.19359	1.8217	1.1283	0.899282	0.85285	0.266686	0.015897	0.383316	0.748149	0.836003
C2_CP_REACTOME_CD22_MEDIATED_BCR_REGULATION	0.460856	-0.79947	-0.963879	-0.792731	0.609199	0.999592	0.935217	0.777205	0.938002	0.990866
C2_CP_REACTOME_CD28_CO_STIMULATION	1.40255	1.09663	1.13024	1.53964	0.774367	0.111571	0.476626	0.381172	0.0683967	0.925098
C2_CP_REACTOME_CD28_DEPENDENT_PI3K_AKT_SIGNALING	1.34523	0.657529	0.917711	1.17323	0.913223	0.143037	0.985021	0.734932	0.298795	0.742105
C2_CP_REACTOME_CELL_CELL_COMMUNICATION	0.976194	0.893012	0.713918	0.848277	1.06503	0.600858	0.793065	0.97013	0.832633	0.491901
C2_CP_REACTOME_CELL_CELL_JUNCTION_ORGANIZATION	0.708683	-0.9605	0.867025	-1.15695	0.919973	0.966741	0.734185	0.823553	0.534778	0.73166
C2_CP_REACTOME_CELL_CYCLE_CHECKPOINTS	-1.66264	1.05818	0.939913	0.973684	-2.44652	0.0363598	0.530635	0.696469	0.605597	0
C2_CP_REACTOME_CELL_CYCLE_MITOTIC	-1.66713	0.954074	-1.05317	1.03579	-2.24091	0.0357734	0.693008	0.649251	0.49457	0
C2_CP_REACTOME_CELL_DEATH_SIGNALLING_VIA_NRAGE_NRIF_AND_NADE	1.03359	-0.878773	1.4513	-1.11579	-1.02538	0.494538	0.859564	0.105605	0.574829	0.626665
C2_CP_REACTOME_CELL_EXTRACELLULAR_MATRIX_INTERACTIONS	1.6907	1.12045	1.04706	1.03729	1.5633	0.023477	0.445002	0.508294	0.492392	0.0874871
C2_CP_REACTOME_CELL_JUNCTION_ORGANIZATION	1.01253	0.827349	0.897225	-0.976541	1.2887	0.532354	0.882441	0.774347	0.741542	0.250781
C2_CP_REACTOME_CELL_SURFACE_INTERACTIONS_AT_THE_VASCULAR_WALL	1.12157	1.4574	-1.01708	1.32257	1.37657	0.356726	0.137313	0.706466	0.170958	0.183699
C2_CP_REACTOME_CELLULAR_HEXOSE_TRANSPORT	-1.12864	-0.744031	-0.89639	-1.24128	-0.941507	0.491079	0.967733	0.878954	0.444759	0.747961
C2_CP_REACTOME_CELLULAR_RESPONSE_TO_HEAT_STRESS	2.23963	2.03683	2.0153	2.39753	1.92057	1.09897e-05	0.0016638	0.00292499	0	0.00751995
C2_CP_REACTOME_CELLULAR_RESPONSE_TO_HYPOXIA	2.27356	1.64355	1.88339	2.00976	1.19773	0	0.0541993	0.00977292	0.00287939	0.331479
C2_CP_REACTOME_CELLULAR_RESPONSES_TO_EXTERNAL_STIMULI	2.29532	2.07342	1.92023	2.02992	1.74182	0	0.00114121	0.00792704	0.00230193	0.0322539
C2_CP_REACTOME_CELLULAR_SENESCENCE	1.47876	1.75972	1.28154	1.3853	1.09962	0.078589	0.025302	0.208426	0.131902	0.443216
C2_CP_REACTOME_CHAPERONE_MEDIATED_AUTOPHAGY	2.12874	1.09996	1.64651	1.65156	1.97354	0.000253862	0.471208	0.0436611	0.0390903	0.00415102
C2_CP_REACTOME_CHEMOKINE_RECEPTORS_BIND_CHEMOKINES	1.0397	0.649595	-0.548825	-0.50446	1.68459	0.483137	0.986203	1	0.998998	0.046795
C2_CP_REACTOME_CHOLESTEROL_BIOSYNTHESIS	-1.58053	-1.20683	1.78577	-0.90412	-2.03656	0.0633319	0.467881	0.0203181	0.822656	0.000332145
C2_CP_REACTOME_CHONDROITIN_SULFATE_BIOSYNTHESIS	-0.945788	-1.25556	-0.955646	-0.800429	-1.1801	0.767795	0.43379	0.786932	0.933396	0.413922
C2_CP_REACTOME_CHONDROITIN_SULFATE_DERMATAN_SULFATE_METABOLISM	-1.18289	-1.31077	-1.00814	-1.11124	-1.07018	0.411737	0.399335	0.717832	0.580131	0.562171
C2_CP_REACTOME_CHROMATIN_MODIFYING_ENZYMES	1.10223	1.1532	-1.12542	1.2489	-1.01026	0.384742	0.404703	0.550436	0.22348	0.651961
C2_CP_REACTOME_CHROMOSOME_MAINTENANCE	-2.16093	-1.19127	-1.72771	-1.61059	-2.47439	9.64241e-05	0.476082	0.0648069	0.120944	0
C2_CP_REACTOME_CILIUM_ASSEMBLY	-1.43905	-1.68548	-1.36509	-1.20867	-1.49259	0.143665	0.168754	0.286794	0.477677	0.106797
C2_CP_REACTOME_CIRCADIAN_CLOCK	1.92868	1.71394	1.43977	1.78151	1.45699	0.00322564	0.0352549	0.110394	0.0177882	0.138018
C2_CP_REACTOME_CITRIC_ACID_CYCLE_TCA_CYCLE_	-1.28837	-1.48923	-0.606763	0.906139	-1.51951	0.280126	0.309288	0.999996	0.736672	0.0892358
C2_CP_REACTOME_CLASS_A_1_RHODOPSIN_LIKE_RECEPTORS_	0.838608	0.954585	-0.865112	-0.782345	1.20105	0.850007	0.692177	0.914148	0.946048	0.327812
C2_CP_REACTOME_CLASS_B_2_SECRETIN_FAMILY_RECEPTORS_	1.34101	0.951096	-0.732291	0.84771	1.53388	0.145094	0.69838	0.995191	0.832871	0.100066
C2_CP_REACTOME_CLASS_C_3_METABOTROPIC_GLUTAMATE_PHEROMONE_RECEPTORS_	0.636775	-0.654422	-0.616606	-0.800972	1.12205	0.990549	0.989356	1	0.933362	0.414871
C2_CP_REACTOME_CLASS_I_MHC_MEDIATED_ANTIGEN_PROCESSING_PRESENTATION	2.04857	1.72231	1.48699	1.75907	1.52833	0.000736924	0.0333811	0.0899254	0.0209251	0.102245
C2_CP_REACTOME_CLASS_I_PEROXISOMAL_MEMBRANE_PROTEIN_IMPORT	-1.2044	-1.30983	-1.38691	-1.23057	-0.782704	0.380097	0.397125	0.277739	0.453434	0.933559
C2_CP_REACTOME_CLATHRIN_MEDIATED_ENDOCYTOSIS	1.83158	1.05729	1.65373	1.36228	1.38951	0.008155	0.531835	0.0420075	0.14538	0.175607
C2_CP_REACTOME_CLEC7A_DECTIN_1_SIGNALING	1.89339	1.66059	1.44345	1.65594	-1.03779	0.00428583	0.0491539	0.109275	0.0381621	0.607815
C2_CP_REACTOME_COBALAMIN_CBL_VITAMIN_B12_TRANSPORT_AND_METABOLISM	-1.38631	-1.1985	0.580113	-1.44	-0.929007	0.189874	0.471418	0.997053	0.236303	0.768909
C2_CP_REACTOME_COLLAGEN_BIOSYNTHESIS_AND_MODIFYING_ENZYMES	0.917718	-0.872247	0.879789	-0.967974	1.18031	0.717958	0.867649	0.804164	0.753811	0.348589
C2_CP_REACTOME_COLLAGEN_CHAIN_TRIMERIZATION	-1.12607	-1.25734	-0.901313	-1.02384	0.561973	0.494404	0.430945	0.87214	0.683257	0.995961
C2_CP_REACTOME_COLLAGEN_DEGRADATION	0.992599	-0.945133	0.943986	-0.880521	1.59836	0.569305	0.761111	0.688719	0.856773	0.0756332
C2_CP_REACTOME_COLLAGEN_FORMATION	1.05677	-0.741522	0.874965	-1.00734	1.34497	0.453204	0.967318	0.811185	0.69838	0.20699
C2_CP_REACTOME_COMMON_PATHWAY_OF_FIBRIN_CLOT_FORMATION	-0.505122	-0.682314	-1.08289	-0.706179	1.18234	1	0.984838	0.604099	0.978446	0.346664
C2_CP_REACTOME_COMPLEMENT_CASCADE	0.987717	1.19592	0.653829	0.694591	1.48309	0.579105	0.353309	0.989119	0.969063	0.122891
C2_CP_REACTOME_COMPLEX_I_BIOGENESIS	-1.05499	-0.908754	-0.554172	-1.02265	-1.49276	0.594334	0.820027	1	0.684415	0.10682
C2_CP_REACTOME_CONSTITUTIVE_SIGNALING_BY_ABERRANT_PI3K_IN_CANCER	1.31043	1.2765	1.02985	1.00214	1.06929	0.164842	0.265235	0.535413	0.553814	0.485571
C2_CP_REACTOME_CONSTITUTIVE_SIGNALING_BY_AKT1_E17K_IN_CANCER	1.77285	1.20828	1.54153	1.60858	1.47169	0.012824	0.337054	0.0709298	0.0490867	0.129479
C2_CP_REACTOME_CONSTITUTIVE_SIGNALING_BY_LIGAND_RESPONSIVE_EGFR_CANCER_VARIANTS	1.94482	1.50026	1.64002	1.86354	1.37311	0.00284779	0.115752	0.0452485	0.0105575	0.184371
C2_CP_REACTOME_CONVERSION_FROM_APC_C_CDC20_TO_APC_C_CDH1_IN_LATE_ANAPHASE	-1.33054	-0.719066	-1.38426	0.778527	-1.45918	0.238553	0.974895	0.278819	0.915288	0.129066
C2_CP_REACTOME_COOPERATION_OF_PDCL_PHLP1_AND_TRIC_CCT_IN_G_PROTEIN_BETA_FOLDING	2.03534	1.57897	1.55548	1.31444	1.19752	0.000921252	0.0783448	0.0671759	0.176399	0.331256
C2_CP_REACTOME_COOPERATION_OF_PREFOLDIN_AND_TRIC_CCT_IN_ACTIN_AND_TUBULIN_FOLDING	1.81567	1.63447	-0.762672	1.83224	1.08448	0.00928739	0.057025	0.986043	0.0127494	0.465186
C2_CP_REACTOME_COPI_DEPENDENT_GOLGI_TO_ER_RETROGRADE_TRAFFIC	-1.12561	-1.16973	-0.930017	0.677834	-1.2383	0.493269	0.493931	0.821741	0.975711	0.342041
C2_CP_REACTOME_COPI_INDEPENDENT_GOLGI_TO_ER_RETROGRADE_TRAFFIC	1.46494	0.683633	0.790951	1.49795	0.930382	0.0839221	0.978888	0.916025	0.0825166	0.715083
C2_CP_REACTOME_COPI_MEDIATED_ANTEROGRADE_TRANSPORT	1.42273	-0.903819	0.83434	1.15207	1.34233	0.101993	0.825301	0.868431	0.32253	0.207922
C2_CP_REACTOME_COPII_MEDIATED_VESICLE_TRANSPORT	1.31732	0.888213	0.884609	-0.65138	1.5432	0.160055	0.799707	0.796074	0.989517	0.0954854
C2_CP_REACTOME_COSTIMULATION_BY_THE_CD28_FAMILY	1.2866	0.868625	1.30522	1.54588	0.717858	0.18279	0.828536	0.190775	0.0667569	0.961031
C2_CP_REACTOME_CREATION_OF_C4_AND_C2_ACTIVATORS	0.491073	0.571671	-1.00021	0.390423	0.775523	0.999358	0.996964	0.730593	1	0.924104
C2_CP_REACTOME_CREB1_PHOSPHORYLATION_THROUGH_NMDA_RECEPTOR_MEDIATED_ACTIVATION_OF_RAS_SIGNALING	0.76644	0.981256	-1.10978	-0.784504	0.904386	0.93152	0.648848	0.569644	0.94431	0.758286
C2_CP_REACTOME_CRMPS_IN_SEMA3A_SIGNALING	-1.11663	-1.10102	-0.893241	-1.48741	0.71232	0.509229	0.556643	0.881929	0.207606	0.962634
C2_CP_REACTOME_CROSS_PRESENTATION_OF_SOLUBLE_EXOGENOUS_ANTIGENS_ENDOSOMES_	2.10513	1.64286	1.55932	1.93648	0.827089	0.000330361	0.0543462	0.0663907	0.00574073	0.872462
C2_CP_REACTOME_CROSSLINKING_OF_COLLAGEN_FIBRILS	0.529081	-0.943038	-1.1224	-1.33336	1.08948	0.999771	0.763426	0.553581	0.357575	0.457608
C2_CP_REACTOME_CTLA4_INHIBITORY_SIGNALING	1.26701	-0.635446	1.28375	0.956777	1.02557	0.198298	0.991438	0.206611	0.639224	0.550157
C2_CP_REACTOME_CYCLIN_A_B1_B2_ASSOCIATED_EVENTS_DURING_G2_M_TRANSITION	-1.20203	0.857569	-1.02554	0.932994	-1.50662	0.383284	0.84472	0.691469	0.686024	0.0975341
C2_CP_REACTOME_CYCLIN_A_CDK2_ASSOCIATED_EVENTS_AT_S_PHASE_ENTRY	1.69363	1.49039	1.1881	1.49294	-1.19329	0.0230702	0.120025	0.305565	0.0842767	0.398541
C2_CP_REACTOME_CYCLIN_D_ASSOCIATED_EVENTS_IN_G1	1.27827	1.56562	1.37204	1.17603	-1.0011	0.188884	0.0847661	0.144522	0.296434	0.666649
C2_CP_REACTOME_CYTOCHROME_P450_ARRANGED_BY_SUBSTRATE_TYPE	0.822251	0.762117	-1.36936	0.901395	-0.770491	0.871823	0.941873	0.284093	0.744418	0.941728
C2_CP_REACTOME_CYTOSOLIC_SENSORS_OF_PATHOGEN_ASSOCIATED_DNA_	1.12411	1.37651	-1.32083	1.17687	-0.907285	0.353095	0.188204	0.335545	0.29578	0.803614
C2_CP_REACTOME_CYTOSOLIC_SULFONATION_OF_SMALL_MOLECULES	-0.878307	-1.15149	-1.10226	-0.881773	0.732857	0.873552	0.507775	0.575544	0.856076	0.952759
C2_CP_REACTOME_DAG_AND_IP3_SIGNALING	-1.43493	-1.31814	-0.693082	-1.53789	-0.996981	0.146154	0.399021	0.997925	0.166416	0.672187
C2_CP_REACTOME_DAP12_INTERACTIONS	1.11734	1.22513	-0.655162	1.0868	1.2504	0.362645	0.319689	0.999613	0.410427	0.282433
C2_CP_REACTOME_DAP12_SIGNALING	0.809178	1.21838	-0.660849	1.05683	-1.00603	0.888923	0.326678	0.999105	0.458222	0.659094
C2_CP_REACTOME_DARPP_32_EVENTS	0.845702	1.06867	0.677204	-0.813737	-0.833941	0.839273	0.51743	0.982738	0.925454	0.890569
C2_CP_REACTOME_DDX58_IFIH1_MEDIATED_INDUCTION_OF_INTERFERON_ALPHA_BETA	1.64874	1.48698	1.72925	1.53878	1.05455	0.0316716	0.121452	0.0286326	0.068464	0.508173
C2_CP_REACTOME_DEACTIVATION_OF_THE_BETA_CATENIN_TRANSACTIVATING_COMPLEX	-0.956653	-1.38433	-1.19528	0.877525	0.948726	0.74875	0.356226	0.467714	0.786095	0.68275
C2_CP_REACTOME_DEADENYLATION_DEPENDENT_MRNA_DECAY	-1.06636	-0.975512	0.86595	0.68331	-1.40025	0.579455	0.712029	0.825244	0.97356	0.176365
C2_CP_REACTOME_DEADENYLATION_OF_MRNA	-0.644816	-0.889314	-0.818525	0.86894	0.967131	0.999747	0.851023	0.959711	0.800401	0.649281
C2_CP_REACTOME_DEATH_RECEPTOR_SIGNALLING	1.45915	1.31157	1.42102	1.50672	1.05757	0.0861342	0.236702	0.117691	0.0790861	0.502777
C2_CP_REACTOME_DECTIN_1_MEDIATED_NONCANONICAL_NF_KB_SIGNALING	2.209	1.77289	1.7553	1.98416	1.05386	4.13344e-05	0.022978	0.0244278	0.00369824	0.509252
C2_CP_REACTOME_DECTIN_2_FAMILY	-0.874963	1.12104	0.840287	-0.734131	-0.891977	0.878488	0.444213	0.862457	0.969733	0.825568
C2_CP_REACTOME_DEFECTIVE_B4GALT7_CAUSES_EDS_PROGEROID_TYPE	-1.53111	-1.4198	-1.2176	-1.21415	-1.30996	0.0850289	0.342019	0.443013	0.469475	0.267913
C2_CP_REACTOME_DEFECTIVE_C1GALT1C1_CAUSES_TN_POLYAGGLUTINATION_SYNDROME_TNPS_	0.518054	0.906621	0.902029	0.647117	-0.516846	0.999861	0.771222	0.764502	0.984092	0.998582
C2_CP_REACTOME_DEFECTIVE_CFTR_CAUSES_CYSTIC_FIBROSIS	2.05852	1.29069	1.54525	1.85937	0.825664	0.000603902	0.252135	0.0700547	0.0107869	0.874362
C2_CP_REACTOME_DEFECTS_IN_VITAMIN_AND_COFACTOR_METABOLISM	-2.00593	-1.60163	-0.783813	-1.86601	-1.63351	0.000942929	0.227359	0.979249	0.0331931	0.040718
C2_CP_REACTOME_DEFENSINS	-0.521861	-0.926987	0.557317	1.04778	1.04582	0.999989	0.793463	0.997658	0.473166	0.517491
C2_CP_REACTOME_DEGRADATION_OF_AXIN	2.26158	1.67274	1.87086	2.14252	0.8132	0	0.0462384	0.0111906	0.000671014	0.889303
C2_CP_REACTOME_DEGRADATION_OF_BETA_CATENIN_BY_THE_DESTRUCTION_COMPLEX	2.09415	1.50415	1.23278	2.11073	1.06371	0.000363313	0.113493	0.254936	0.00102712	0.493715
C2_CP_REACTOME_DEGRADATION_OF_DVL	2.18334	1.31281	1.79903	2.08406	-0.913479	4.74214e-05	0.235622	0.0185257	0.0014511	0.797431
C2_CP_REACTOME_DEGRADATION_OF_GLI1_BY_THE_PROTEASOME	2.26483	1.64065	1.65439	2.04494	1.16626	0	0.0551683	0.0419348	0.00205946	0.3627
C2_CP_REACTOME_DEGRADATION_OF_THE_EXTRACELLULAR_MATRIX	0.872783	-1.05065	0.895524	-0.836048	1.16041	0.796639	0.611958	0.777368	0.905601	0.368024
C2_CP_REACTOME_DEPOSITION_OF_NEW_CENPA_CONTAINING_NUCLEOSOMES_AT_THE_CENTROMERE	-1.81676	-1.41324	-0.78508	-0.977969	-2.22158	0.00961677	0.338842	0.979272	0.73788	5.37061e-06
C2_CP_REACTOME_DETOXIFICATION_OF_REACTIVE_OXYGEN_SPECIES	1.85475	1.49436	1.75078	1.5957	1.46247	0.00646195	0.118167	0.0251409	0.0525711	0.134204
C2_CP_REACTOME_DEUBIQUITINATION	1.7195	1.62058	1.4853	1.84704	-1.21763	0.0188144	0.0611285	0.0905515	0.0116175	0.368009
C2_CP_REACTOME_DIGESTION	1.35462	1.00993	0.994996	-0.799074	1.46799	0.1375	0.605198	0.599804	0.935041	0.131083
C2_CP_REACTOME_DIGESTION_AND_ABSORPTION	1.17888	0.993658	1.00915	-0.793009	1.37825	0.283149	0.62949	0.572011	0.938002	0.183418
C2_CP_REACTOME_DISASSEMBLY_OF_THE_DESTRUCTION_COMPLEX_AND_RECRUITMENT_OF_AXIN_TO_THE_MEMBRANE	0.913947	0.601943	-1.0776	1.56966	0.8475	0.724061	0.993415	0.615711	0.0594366	0.843631
C2_CP_REACTOME_DISEASES_ASSOCIATED_WITH_GLYCOSAMINOGLYCAN_METABOLISM	-1.54705	-1.51254	-1.22453	-1.29361	-1.31603	0.0779248	0.293161	0.438753	0.39483	0.261091
C2_CP_REACTOME_DISEASES_ASSOCIATED_WITH_GLYCOSYLATION_PRECURSOR_BIOSYNTHESIS	1.14576	1.15501	1.03997	-1.11878	1.19512	0.32275	0.402243	0.518922	0.57413	0.334111
C2_CP_REACTOME_DISEASES_ASSOCIATED_WITH_N_GLYCOSYLATION_OF_PROTEINS	-1.28504	-0.773146	-1.29292	-1.45283	-0.920303	0.28558	0.952725	0.36412	0.22733	0.785146
C2_CP_REACTOME_DISEASES_ASSOCIATED_WITH_O_GLYCOSYLATION_OF_PROTEINS	-1.592	-1.38912	0.891189	-1.67134	-1.3792	0.0598565	0.353748	0.785257	0.0952596	0.196462
C2_CP_REACTOME_DISEASES_OF_CARBOHYDRATE_METABOLISM	-0.871262	-1.21647	1.0217	-1.39621	0.734702	0.881785	0.455645	0.550001	0.28127	0.952247
C2_CP_REACTOME_DISEASES_OF_GLYCOSYLATION	-1.55531	-1.50333	-0.967508	-1.76788	-1.35507	0.0736766	0.293229	0.772642	0.0615907	0.220387
C2_CP_REACTOME_DISEASES_OF_IMMUNE_SYSTEM	0.731298	1.10298	-0.758186	-0.626673	1.24465	0.95545	0.467665	0.98705	0.99229	0.28763
C2_CP_REACTOME_DISEASES_OF_METABOLISM	-1.48028	-1.46789	-0.959903	-1.60902	-1.335	0.115032	0.321889	0.784098	0.121118	0.240389
C2_CP_REACTOME_DISEASES_OF_MITOTIC_CELL_CYCLE	-0.956311	1.04661	-1.01026	-0.87668	-1.33316	0.749368	0.549926	0.715717	0.859103	0.240735
C2_CP_REACTOME_DISEASES_OF_PROGRAMMED_CELL_DEATH	1.15048	1.46597	-0.888611	1.5081	-1.16636	0.317476	0.133445	0.885771	0.0786608	0.430896
C2_CP_REACTOME_DISEASES_OF_SIGNAL_TRANSDUCTION_BY_GROWTH_FACTOR_RECEPTORS_AND_SECOND_MESSENGERS	1.81648	1.30745	1.43195	1.54168	1.28496	0.00920547	0.239044	0.112918	0.0681669	0.253892
C2_CP_REACTOME_DISORDERS_OF_TRANSMEMBRANE_TRANSPORTERS	1.208	1.30036	0.86765	1.01106	-1.18976	0.251289	0.243352	0.822507	0.536785	0.401482
C2_CP_REACTOME_DNA_DAMAGE_BYPASS	-1.04091	1.25854	1.51159	0.960625	-1.82164	0.610578	0.282852	0.0810776	0.630959	0.00656433
C2_CP_REACTOME_DNA_DAMAGE_RECOGNITION_IN_GG_NER	0.810469	0.891458	1.29851	1.05442	-1.18349	0.888128	0.795788	0.195381	0.462362	0.408558
C2_CP_REACTOME_DNA_DAMAGE_TELOMERE_STRESS_INDUCED_SENESCENCE	0.850273	1.39829	1.00797	1.29303	-1.07269	0.832676	0.174139	0.574239	0.190148	0.559527
C2_CP_REACTOME_DNA_DOUBLE_STRAND_BREAK_REPAIR	-1.92256	-0.909978	-1.27333	-1.33591	-2.32363	0.00283649	0.818524	0.384003	0.353744	0
C2_CP_REACTOME_DNA_DOUBLE_STRAND_BREAK_RESPONSE	0.672742	0.937355	0.924553	-0.753898	-0.97762	0.981609	0.719356	0.723165	0.960243	0.701176
C2_CP_REACTOME_DNA_REPAIR	-1.85132	-0.838846	-1.34295	-1.19402	-2.36669	0.00683932	0.900983	0.306234	0.496742	0
C2_CP_REACTOME_DNA_REPLICATION	-1.35006	1.42789	-0.961883	0.94973	-2.37521	0.21803	0.154851	0.78062	0.653518	0
C2_CP_REACTOME_DNA_REPLICATION_PRE_INITIATION	1.23892	1.6305	1.26992	1.41666	-2.15534	0.222626	0.0582065	0.219984	0.115717	1.83152e-05
C2_CP_REACTOME_DNA_STRAND_ELONGATION	-2.33184	-0.915178	-1.5643	-2.12103	-2.63093	1.83534e-05	0.810281	0.137381	0.00388748	0
C2_CP_REACTOME_DOPAMINE_NEUROTRANSMITTER_RELEASE_CYCLE	-1.30475	-0.751601	-1.07417	-1.51698	-0.960991	0.262933	0.963564	0.619273	0.179291	0.719992
C2_CP_REACTOME_DOWNREGULATION_OF_ERBB2_SIGNALING	1.43128	-1.01129	1.44565	-0.974286	1.21566	0.0979576	0.664319	0.108204	0.743473	0.312966
C2_CP_REACTOME_DOWNREGULATION_OF_SMAD2_3_SMAD4_TRANSCRIPTIONAL_ACTIVITY	1.73826	1.63378	1.77745	2.03593	1.23511	0.0163987	0.0572809	0.0212423	0.00206747	0.295121
C2_CP_REACTOME_DOWNREGULATION_OF_TGF_BETA_RECEPTOR_SIGNALING	1.39722	1.58263	1.4907	1.60064	1.06804	0.114327	0.0766915	0.0889332	0.0512833	0.487513
C2_CP_REACTOME_DOWNSTREAM_SIGNAL_TRANSDUCTION	0.896021	0.813727	-0.923294	1.29382	-0.957929	0.756192	0.898789	0.833344	0.189981	0.724723
C2_CP_REACTOME_DOWNSTREAM_SIGNALING_EVENTS_OF_B_CELL_RECEPTOR_BCR_	2.24133	1.87534	1.62015	2.03583	1.13684	1.10776e-05	0.0103137	0.0500149	0.00205687	0.396344
C2_CP_REACTOME_DOWNSTREAM_SIGNALING_OF_ACTIVATED_FGFR1	1.46976	1.30773	1.1522	1.30463	0.824071	0.082194	0.238877	0.349525	0.182351	0.875555
C2_CP_REACTOME_DOWNSTREAM_SIGNALING_OF_ACTIVATED_FGFR2	1.65184	1.23861	1.12077	1.52228	0.934476	0.0309607	0.303907	0.3931	0.0741909	0.708074
C2_CP_REACTOME_DOWNSTREAM_SIGNALING_OF_ACTIVATED_FGFR3	1.63466	1.13499	0.970714	1.67899	1.0074	0.0343311	0.426782	0.64045	0.034019	0.579143
C2_CP_REACTOME_DOWNSTREAM_SIGNALING_OF_ACTIVATED_FGFR4	1.39602	1.26041	1.14812	1.28907	0.971291	0.114811	0.281368	0.354892	0.192583	0.640569
C2_CP_REACTOME_DUAL_INCISION_IN_GG_NER	-1.37282	1.19639	-0.880686	-1.44223	-1.81547	0.199153	0.352736	0.896039	0.235947	0.00707668
C2_CP_REACTOME_DUAL_INCISION_IN_TC_NER	-1.10507	1.02871	-0.95611	-0.985175	-1.74265	0.522142	0.574996	0.787235	0.727946	0.0151536
C2_CP_REACTOME_E2F_MEDIATED_REGULATION_OF_DNA_REPLICATION	-1.44828	1.03166	0.797156	-0.954164	-1.92648	0.136935	0.570793	0.91009	0.77082	0.00171144
C2_CP_REACTOME_E3_UBIQUITIN_LIGASES_UBIQUITINATE_TARGET_PROTEINS	1.37021	-1.16669	1.42141	1.10691	1.04675	0.12892	0.495112	0.117712	0.379788	0.517515
C2_CP_REACTOME_ECM_PROTEOGLYCANS	-0.703287	-1.35895	-1.56622	-1.30678	1.29099	0.989864	0.363191	0.137214	0.389766	0.248911
C2_CP_REACTOME_EFFECTS_OF_PIP2_HYDROLYSIS	-0.920862	-1.20444	-1.04773	-0.82755	-0.88176	0.81091	0.470087	0.653595	0.915593	0.838979
C2_CP_REACTOME_EGFR_DOWNREGULATION	1.56863	1.15995	1.56018	1.48983	1.00664	0.0498445	0.396271	0.0661885	0.0851113	0.580165
C2_CP_REACTOME_EGR2_AND_SOX10_MEDIATED_INITIATION_OF_SCHWANN_CELL_MYELINATION	0.922355	-0.908007	-1.13562	1.00912	1.09514	0.709026	0.821335	0.535499	0.53992	0.450323
C2_CP_REACTOME_ELASTIC_FIBRE_FORMATION	-0.854811	0.872406	-1.63628	-1.18697	1.46859	0.900923	0.82265	0.0983907	0.501873	0.130863
C2_CP_REACTOME_ELEVATION_OF_CYTOSOLIC_CA2_LEVELS	-1.25818	-0.636142	-0.536736	-0.889593	-1.1016	0.311663	0.991614	1	0.844941	0.51822
C2_CP_REACTOME_ENDOGENOUS_STEROLS	-0.845793	-1.18853	-0.921566	0.840157	-1.25866	0.909531	0.475398	0.836476	0.843146	0.321585
C2_CP_REACTOME_ENDOSOMAL_SORTING_COMPLEX_REQUIRED_FOR_TRANSPORT_ESCRT_	1.46617	0.79942	1.81266	1.2223	1.08206	0.0834593	0.913925	0.0166745	0.248245	0.469443
C2_CP_REACTOME_ENERGY_DEPENDENT_REGULATION_OF_MTOR_BY_LKB1_AMPK	1.56925	1.19428	1.28171	0.989582	1.24229	0.0497383	0.355659	0.208381	0.576306	0.290015
C2_CP_REACTOME_EPH_EPHRIN_MEDIATED_REPULSION_OF_CELLS	-0.83405	-0.919953	-1.0437	0.776802	0.524735	0.923258	0.803054	0.659679	0.916803	0.998888
C2_CP_REACTOME_EPH_EPHRIN_SIGNALING	0.968386	-0.882804	-0.866902	1.35546	-0.736131	0.614365	0.857678	0.911606	0.14908	0.960403
C2_CP_REACTOME_EPHA_MEDIATED_GROWTH_CONE_COLLAPSE	0.842204	0.76049	-1.0118	1.19315	0.39386	0.843831	0.942489	0.714215	0.276736	0.99985
C2_CP_REACTOME_EPHB_MEDIATED_FORWARD_SIGNALING	0.989102	0.84474	0.871969	1.38102	-0.671085	0.576464	0.860998	0.816247	0.133869	0.981526
C2_CP_REACTOME_EPHRIN_SIGNALING	0.905591	1.46877	-1.06018	1.28864	0.857851	0.739704	0.131408	0.637263	0.192953	0.828618
C2_CP_REACTOME_EPIGENETIC_REGULATION_OF_GENE_EXPRESSION	-1.03382	1.12443	-1.35364	0.930285	-1.58006	0.624945	0.440028	0.293437	0.692047	0.0596394
C2_CP_REACTOME_ER_QUALITY_CONTROL_COMPARTMENT_ERQC_	1.17391	-0.941745	1.15946	0.899349	0.715975	0.28824	0.765422	0.33977	0.748309	0.96154
C2_CP_REACTOME_ER_TO_GOLGI_ANTEROGRADE_TRANSPORT	1.4784	0.861916	0.878259	0.976653	1.42327	0.0787578	0.83792	0.806162	0.600169	0.157184
C2_CP_REACTOME_ERCC6_CSB_AND_EHMT2_G9A_POSITIVELY_REGULATE_RRNA_EXPRESSION	-1.07914	-0.84434	-1.53837	-0.667262	-0.96047	0.561184	0.896949	0.148721	0.986508	0.721176
C2_CP_REACTOME_ERK_MAPK_TARGETS	1.4694	1.8445	0.881936	1.41674	1.23694	0.082299	0.0134527	0.801043	0.115792	0.293956
C2_CP_REACTOME_ESR_MEDIATED_SIGNALING	1.92117	1.25608	1.38412	1.72693	1.35162	0.00345016	0.285883	0.137316	0.0257823	0.201973
C2_CP_REACTOME_ESTROGEN_DEPENDENT_GENE_EXPRESSION	1.76202	1.13449	1.42771	1.74494	1.18821	0.0137837	0.427488	0.114847	0.0232163	0.341985
C2_CP_REACTOME_ESTROGEN_DEPENDENT_NUCLEAR_EVENTS_DOWNSTREAM_OF_ESR_MEMBRANE_SIGNALING	1.42935	1.29844	0.929331	1.30894	0.938524	0.0989012	0.245419	0.714181	0.179991	0.700849
C2_CP_REACTOME_EUKARYOTIC_TRANSLATION_ELONGATION	0.642319	1.9014	-0.725552	0.563051	-0.700489	0.989468	0.00786114	0.995102	0.996129	0.974328
C2_CP_REACTOME_EUKARYOTIC_TRANSLATION_INITIATION	0.843832	1.79409	0.637313	0.861782	-0.984186	0.842153	0.0196245	0.992428	0.812198	0.693611
C2_CP_REACTOME_EXPORT_OF_VIRAL_RIBONUCLEOPROTEINS_FROM_NUCLEUS	-1.57926	0.825127	-1.3667	1.09609	-1.54228	0.0638496	0.885567	0.285541	0.396646	0.0776316
C2_CP_REACTOME_EXTENSION_OF_TELOMERES	-2.09865	-1.00016	-2.09119	-1.84115	-2.28816	0.000233418	0.679872	0.00223248	0.037878	0
C2_CP_REACTOME_EXTRA_NUCLEAR_ESTROGEN_SIGNALING	1.78422	1.24295	1.04993	1.50889	1.37772	0.0118271	0.297931	0.504002	0.078506	0.183212
C2_CP_REACTOME_EXTRACELLULAR_MATRIX_ORGANIZATION	0.926764	-1.02455	-1.04525	-1.08821	1.28994	0.700274	0.646489	0.65922	0.607364	0.249637
C2_CP_REACTOME_FACTORS_INVOLVED_IN_MEGAKARYOCYTE_DEVELOPMENT_AND_PLATELET_PRODUCTION	-1.05224	0.967483	-1.00441	0.979292	-1.30718	0.594737	0.670159	0.723043	0.595263	0.27134
C2_CP_REACTOME_FANCONI_ANEMIA_PATHWAY	-1.63542	-0.861535	-1.25416	-0.908639	-2.03306	0.0442342	0.877416	0.403173	0.818314	0.000346537
C2_CP_REACTOME_FATTY_ACID_METABOLISM	-1.58994	-1.24525	-1.13973	-1.23572	-1.15597	0.0603654	0.443503	0.528646	0.447632	0.443259
C2_CP_REACTOME_FATTY_ACYL_COA_BIOSYNTHESIS	-0.971255	-1.0122	0.842491	-1.08957	-0.843602	0.727494	0.66294	0.859396	0.606022	0.880851
C2_CP_REACTOME_FC_EPSILON_RECEPTOR_FCERI_SIGNALING	1.89603	1.64781	1.47177	1.7461	1.00995	0.00423294	0.0533126	0.0961888	0.0231071	0.574365
C2_CP_REACTOME_FCERI_MEDIATED_CA_2_MOBILIZATION	-0.98959	0.751764	-0.812836	-1.13037	-1.33583	0.697911	0.948137	0.963803	0.559722	0.239975
C2_CP_REACTOME_FCERI_MEDIATED_MAPK_ACTIVATION	1.16592	1.34079	0.861401	1.39411	-0.965319	0.298988	0.213204	0.831437	0.126882	0.715091
C2_CP_REACTOME_FCERI_MEDIATED_NF_KB_ACTIVATION	2.20655	1.62098	1.68492	1.61254	1.30388	5.09082e-05	0.0610079	0.0366258	0.0480259	0.238104
C2_CP_REACTOME_FCGAMMA_RECEPTOR_FCGR_DEPENDENT_PHAGOCYTOSIS	1.26018	0.799974	0.727415	1.23759	-0.910376	0.204038	0.913469	0.962143	0.233998	0.800245
C2_CP_REACTOME_FCGR_ACTIVATION	0.766724	0.698653	-0.821411	-0.94674	0.8644	0.931565	0.973031	0.957576	0.776313	0.82013
C2_CP_REACTOME_FCGR3A_MEDIATED_IL10_SYNTHESIS	-1.18649	-0.943905	-0.821706	-1.12819	-1.2018	0.407911	0.762252	0.957927	0.560851	0.387501
C2_CP_REACTOME_FERTILIZATION	0.851156	0.682014	1.04204	1.06412	0.982343	0.831845	0.97891	0.516508	0.445826	0.62161
C2_CP_REACTOME_FGFR1_MUTANT_RECEPTOR_ACTIVATION	1.16013	-0.926615	0.689555	1.35331	-0.765336	0.306902	0.794176	0.979809	0.150455	0.944612
C2_CP_REACTOME_FGFR2_ALTERNATIVE_SPLICING	-0.72118	0.395785	-1.2762	0.894765	-1.13312	0.987759	1	0.384409	0.756663	0.470399
C2_CP_REACTOME_FGFR2_LIGAND_BINDING_AND_ACTIVATION	1.15334	1.10657	-0.682649	-0.992324	0.934383	0.314002	0.463324	0.999288	0.719406	0.708135
C2_CP_REACTOME_FGFR2_MUTANT_RECEPTOR_ACTIVATION	0.674082	1.05824	-0.615825	0.640256	-0.766651	0.981201	0.530667	1	0.984749	0.944479
C2_CP_REACTOME_FLT3_SIGNALING	1.92205	1.35372	1.46093	1.45916	1.66188	0.00344421	0.203529	0.101029	0.0972898	0.0533965
C2_CP_REACTOME_FORMATION_OF_FIBRIN_CLOT_CLOTTING_CASCADE_	0.651011	-0.307922	-1.04356	0.64581	1.26333	0.987986	0.999998	0.658717	0.984343	0.271179
C2_CP_REACTOME_FORMATION_OF_INCISION_COMPLEX_IN_GG_NER	0.973258	0.995404	1.22734	0.805731	0.83104	0.606281	0.626434	0.260385	0.885325	0.866761
C2_CP_REACTOME_FORMATION_OF_RNA_POL_II_ELONGATION_COMPLEX_	1.05257	1.20428	0.896548	0.817953	-0.808703	0.460034	0.342654	0.775518	0.871545	0.916123
C2_CP_REACTOME_FORMATION_OF_TC_NER_PRE_INCISION_COMPLEX	0.947908	1.01901	1.03164	0.751817	-0.937097	0.655961	0.590181	0.532981	0.93964	0.757057
C2_CP_REACTOME_FORMATION_OF_THE_BETA_CATENIN_TCF_TRANSACTIVATING_COMPLEX	-1.28026	-0.959785	-1.52192	-0.846542	-1.47663	0.291144	0.734917	0.159449	0.89527	0.11798
C2_CP_REACTOME_FORMATION_OF_THE_CORNIFIED_ENVELOPE	-0.616297	0.355665	-1.72206	0.507369	1.33668	0.998519	0.999976	0.067042	0.998749	0.212108
C2_CP_REACTOME_FORMATION_OF_THE_EARLY_ELONGATION_COMPLEX	-0.585361	1.03349	-1.02547	0.673641	-0.905105	0.998341	0.56877	0.690775	0.976302	0.806808
C2_CP_REACTOME_FORMATION_OF_TUBULIN_FOLDING_INTERMEDIATES_BY_CCT_TRIC	1.98564	1.67375	-0.876331	2.04926	1.19288	0.00172963	0.0460893	0.90242	0.00199137	0.336983
C2_CP_REACTOME_FOXO_MEDIATED_TRANSCRIPTION	1.48282	1.42803	1.41159	1.38229	1.35929	0.0770311	0.154828	0.121822	0.133358	0.195151
C2_CP_REACTOME_FOXO_MEDIATED_TRANSCRIPTION_OF_CELL_CYCLE_GENES	1.61891	1.44851	1.41786	1.8083	1.46185	0.0372999	0.14232	0.118879	0.0151758	0.134138
C2_CP_REACTOME_FOXO_MEDIATED_TRANSCRIPTION_OF_CELL_DEATH_GENES	1.57516	1.74691	1.59869	1.8254	1.28622	0.0479896	0.0278631	0.0561402	0.0133675	0.252651
C2_CP_REACTOME_FOXO_MEDIATED_TRANSCRIPTION_OF_OXIDATIVE_STRESS_METABOLIC_AND_NEURONAL_GENES	0.847595	0.994046	0.612077	-0.868145	1.15836	0.836517	0.629285	0.994715	0.871269	0.370633
C2_CP_REACTOME_FRS_MEDIATED_FGFR1_SIGNALING	1.37149	1.2061	1.18205	1.17689	0.76388	0.12824	0.340432	0.313793	0.295842	0.933456
C2_CP_REACTOME_FRS_MEDIATED_FGFR2_SIGNALING	1.51454	1.12118	1.04194	1.13029	1.01544	0.0657577	0.444044	0.516492	0.350089	0.565684
C2_CP_REACTOME_FRS_MEDIATED_FGFR3_SIGNALING	1.42423	0.953533	0.844025	1.28507	1.07874	0.101297	0.694309	0.857248	0.195764	0.474312
C2_CP_REACTOME_FRS_MEDIATED_FGFR4_SIGNALING	1.23645	1.16154	1.04593	0.827844	1.0273	0.224848	0.394893	0.509315	0.860004	0.546636
C2_CP_REACTOME_G_ALPHA_12_13_SIGNALLING_EVENTS	-1.06747	-0.865356	0.769399	-1.27089	-1.15748	0.578876	0.873323	0.935039	0.414528	0.442964
C2_CP_REACTOME_G_ALPHA_I_SIGNALLING_EVENTS	0.981504	0.664847	0.857167	-1.01531	1.19576	0.591002	0.983448	0.837043	0.690504	0.333123
C2_CP_REACTOME_G_ALPHA_Q_SIGNALLING_EVENTS	0.857771	0.994116	-0.841057	-0.857338	0.924693	0.820923	0.629247	0.94041	0.885406	0.724744
C2_CP_REACTOME_G_ALPHA_S_SIGNALLING_EVENTS	0.751799	0.973685	0.901494	-0.865945	0.690638	0.941635	0.661565	0.765315	0.872436	0.970641
C2_CP_REACTOME_G_ALPHA_Z_SIGNALLING_EVENTS	-0.759536	0.90271	0.573166	-1.03543	-1.48921	0.971242	0.777901	0.997817	0.671349	0.109127
C2_CP_REACTOME_G_BETA_GAMMA_SIGNALLING_THROUGH_CDC42	1.04702	0.814913	1.12112	1.14312	-0.693356	0.47039	0.897904	0.392717	0.333482	0.976173
C2_CP_REACTOME_G_BETA_GAMMA_SIGNALLING_THROUGH_PI3KGAMMA	1.07558	-0.695563	0.922423	0.819166	-0.748246	0.424825	0.981866	0.726889	0.8705	0.954933
C2_CP_REACTOME_G_PROTEIN_ACTIVATION	1.35629	1.19334	1.29958	-0.786261	0.695094	0.136617	0.356765	0.194981	0.94269	0.969295
C2_CP_REACTOME_G_PROTEIN_BETA_GAMMA_SIGNALLING	0.717434	-1.03592	0.830699	0.842504	-0.889472	0.963629	0.630599	0.872236	0.840821	0.829637
C2_CP_REACTOME_G_PROTEIN_MEDIATED_EVENTS	-1.24499	-1.07557	0.839065	-1.45747	-1.18242	0.325172	0.579108	0.864282	0.227561	0.4102
C2_CP_REACTOME_G0_AND_EARLY_G1	-1.49152	0.770823	-1.17651	-0.902662	-1.87553	0.107875	0.935217	0.486072	0.824222	0.00341708
C2_CP_REACTOME_G1_S_DNA_DAMAGE_CHECKPOINTS	1.93874	1.95798	1.48955	1.87592	-1.01089	0.00290247	0.00440863	0.0890998	0.00936516	0.650394
C2_CP_REACTOME_G1_S_SPECIFIC_TRANSCRIPTION	-1.62232	1.21424	-1.30755	-1.17057	-2.12162	0.0484071	0.331103	0.351444	0.516014	5.13263e-05
C2_CP_REACTOME_G2_M_CHECKPOINTS	-1.30823	1.27295	1.02669	1.12437	-2.24462	0.261534	0.268541	0.540948	0.357785	0
C2_CP_REACTOME_G2_M_DNA_DAMAGE_CHECKPOINT	-1.86763	-1.05096	-1.17641	-1.12866	-2.19713	0.00564209	0.611786	0.48584	0.561429	1.01318e-05
C2_CP_REACTOME_GABA_B_RECEPTOR_ACTIVATION	-0.715881	-0.928975	-0.698102	-0.917701	-1.33705	0.988524	0.789432	1	0.81051	0.238256
C2_CP_REACTOME_GABA_RECEPTOR_ACTIVATION	-0.78636	-0.995352	0.611247	-0.857869	-1.34632	0.955574	0.688281	0.994687	0.885048	0.228174
C2_CP_REACTOME_GABA_SYNTHESIS_RELEASE_REUPTAKE_AND_DEGRADATION	0.786955	0.761246	1.30398	-1.14022	-0.663955	0.914777	0.942464	0.191542	0.549857	0.982636
C2_CP_REACTOME_GAMMA_CARBOXYLATION_HYPUSINE_FORMATION_AND_ARYLSULFATASE_ACTIVATION	-0.711922	0.914388	-1.09925	-1.06646	0.71157	0.989222	0.756912	0.582136	0.637397	0.962526
C2_CP_REACTOME_GAP_FILLING_DNA_REPAIR_SYNTHESIS_AND_LIGATION_IN_GG_NER	-1.52775	0.60869	0.784374	-1.42333	-2.23636	0.0864019	0.99323	0.922453	0.254928	5.62434e-06
C2_CP_REACTOME_GAP_JUNCTION_ASSEMBLY	1.02031	0.895218	-1.68658	1.55612	0.754115	0.518235	0.78912	0.0800057	0.0634351	0.940947
C2_CP_REACTOME_GAP_JUNCTION_TRAFFICKING_AND_REGULATION	1.1389	0.812996	-1.27723	1.29721	0.792869	0.331986	0.899623	0.382529	0.187911	0.908397
C2_CP_REACTOME_GASTRIN_CREB_SIGNALLING_PATHWAY_VIA_PKC_AND_MAPK	1.5733	1.7453	1.3232	1.47011	1.15027	0.0483772	0.0281421	0.176203	0.0928583	0.379914
C2_CP_REACTOME_GENE_AND_PROTEIN_EXPRESSION_BY_JAK_STAT_SIGNALING_AFTER_INTERLEUKIN_12_STIMULATION	1.74685	1.0405	1.48485	1.65277	1.29076	0.0153037	0.55895	0.0907919	0.038962	0.248979
C2_CP_REACTOME_GENE_SILENCING_BY_RNA	-1.36155	1.30133	-1.26659	-0.866048	-1.59967	0.207931	0.242664	0.392815	0.873018	0.052043
C2_CP_REACTOME_GENERATION_OF_SECOND_MESSENGER_MOLECULES	0.539989	1.11778	0.561171	1.04371	-1.19906	0.999952	0.44824	0.997859	0.480238	0.390664
C2_CP_REACTOME_GLOBAL_GENOME_NUCLEOTIDE_EXCISION_REPAIR_GG_NER_	-1.15365	0.61513	0.886297	-1.02378	-1.78562	0.450879	0.992795	0.793988	0.683008	0.00992709
C2_CP_REACTOME_GLUCAGON_LIKE_PEPTIDE_1_GLP1_REGULATES_INSULIN_SECRETION	0.903043	0.809928	0.661537	0.755597	-0.878507	0.743652	0.902185	0.987339	0.937008	0.841278
C2_CP_REACTOME_GLUCAGON_SIGNALING_IN_METABOLIC_REGULATION	-0.837902	0.785734	-0.490743	-1.02616	-0.788974	0.920194	0.925455	0.99955	0.681175	0.931432
C2_CP_REACTOME_GLUCAGON_TYPE_LIGAND_RECEPTORS	1.2472	1.35724	-0.55954	-0.678827	0.701694	0.21525	0.200346	1	0.9856	0.967194
C2_CP_REACTOME_GLUCONEOGENESIS	-1.13971	1.00757	-0.677153	-1.53551	-1.38151	0.474189	0.608651	0.999064	0.166476	0.193978
C2_CP_REACTOME_GLUCOSE_METABOLISM	-1.24461	1.34045	-1.04067	-1.02974	-1.47039	0.32554	0.213552	0.663721	0.678397	0.121776
C2_CP_REACTOME_GLUTAMATE_NEUROTRANSMITTER_RELEASE_CYCLE	0.817827	0.881291	1.05027	-1.24429	-0.914828	0.877361	0.810323	0.50344	0.443395	0.79537
C2_CP_REACTOME_GLUTATHIONE_CONJUGATION	1.38709	1.33909	1.58639	1.31062	1.11525	0.119137	0.21459	0.0590526	0.1793	0.422302
C2_CP_REACTOME_GLYCEROPHOSPHOLIPID_BIOSYNTHESIS	0.986498	0.909819	-1.30337	-1.0988	0.982052	0.581349	0.765333	0.356672	0.592595	0.62151
C2_CP_REACTOME_GLYCOGEN_METABOLISM	-1.10171	1.00206	0.956252	-0.897713	-1.30609	0.52817	0.615386	0.666908	0.831896	0.271435
C2_CP_REACTOME_GLYCOLYSIS	0.96347	1.62436	-0.95879	0.963561	-1.11894	0.62488	0.0603825	0.78469	0.624698	0.493277
C2_CP_REACTOME_GLYCOSAMINOGLYCAN_METABOLISM	-1.12788	-1.59233	-1.03183	-1.16239	-0.947623	0.492231	0.230446	0.680502	0.525342	0.73907
C2_CP_REACTOME_GLYCOSPHINGOLIPID_METABOLISM	1.60814	0.727294	1.16665	0.831608	1.43796	0.0399777	0.960901	0.331463	0.855597	0.148742
C2_CP_REACTOME_GLYOXYLATE_METABOLISM_AND_GLYCINE_DEGRADATION	-1.98193	-1.78549	-1.1399	-1.88938	-1.41924	0.00137541	0.118771	0.528654	0.0333834	0.160841
C2_CP_REACTOME_GOLGI_ASSOCIATED_VESICLE_BIOGENESIS	1.42019	0.948657	1.33889	1.62421	1.19796	0.103212	0.701247	0.16549	0.0452919	0.33135
C2_CP_REACTOME_GOLGI_TO_ER_RETROGRADE_TRANSPORT	0.968019	-1.17364	0.836162	0.936853	-1.19445	0.615056	0.48968	0.866655	0.678326	0.396437
C2_CP_REACTOME_GPCR_LIGAND_BINDING	0.977286	0.957179	-0.783074	-0.71988	1.19753	0.598536	0.68785	0.978969	0.97483	0.331542
C2_CP_REACTOME_GPVI_MEDIATED_ACTIVATION_CASCADE	-0.77355	0.860529	-0.966892	1.12794	-1.33394	0.961894	0.840221	0.774284	0.353043	0.24093
C2_CP_REACTOME_GRB2_EVENTS_IN_ERBB2_SIGNALING	1.26559	0.864151	1.12583	-0.957784	1.47216	0.199587	0.835282	0.386515	0.767648	0.129487
C2_CP_REACTOME_GROWTH_HORMONE_RECEPTOR_SIGNALING	1.54228	-0.858179	0.953336	1.54477	1.04196	0.0569549	0.880271	0.671772	0.0672879	0.523079
C2_CP_REACTOME_HATS_ACETYLATE_HISTONES	1.25435	0.89666	1.00319	1.38725	-0.995076	0.208854	0.786686	0.583521	0.130815	0.674594
C2_CP_REACTOME_HCMV_EARLY_EVENTS	-1.2971	1.13716	-1.69277	1.06181	-1.63192	0.26846	0.424247	0.0779701	0.450047	0.0412525
C2_CP_REACTOME_HCMV_INFECTION	-1.07926	1.08181	-1.30778	0.97646	-1.44935	0.561802	0.499702	0.352239	0.600254	0.1364
C2_CP_REACTOME_HCMV_LATE_EVENTS	-1.28278	0.803995	-0.975065	-0.912551	-1.47062	0.288516	0.909051	0.764225	0.81434	0.121777
C2_CP_REACTOME_HDACS_DEACETYLATE_HISTONES	0.754172	1.02651	-1.09896	1.56772	-0.738203	0.940143	0.578538	0.582081	0.0600668	0.959264
C2_CP_REACTOME_HDMS_DEMETHYLATE_HISTONES	1.91636	1.46381	1.7734	1.73917	1.81225	0.00356552	0.134544	0.0217385	0.0241887	0.0201226
C2_CP_REACTOME_HDR_THROUGH_HOMOLOGOUS_RECOMBINATION_HRR_	-2.14484	-0.975698	-1.40962	-1.53642	-2.47684	0.000129554	0.712596	0.257368	0.166022	0
C2_CP_REACTOME_HDR_THROUGH_SINGLE_STRAND_ANNEALING_SSA_	-2.07303	-0.890309	-1.60403	-1.60047	-2.18913	0.000335606	0.849569	0.118703	0.125326	1.48811e-05
C2_CP_REACTOME_HEDGEHOG_LIGAND_BIOGENESIS	2.04263	1.43051	1.68156	1.86287	0.989297	0.000807744	0.153486	0.0370014	0.0105749	0.609107
C2_CP_REACTOME_HEDGEHOG_OFF_STATE	1.69626	0.973791	0.925978	1.50284	0.948785	0.0226917	0.661438	0.721089	0.0802232	0.682779
C2_CP_REACTOME_HEDGEHOG_ON_STATE	1.99595	1.33195	1.34781	1.83769	1.11095	0.00154029	0.217931	0.158901	0.0124087	0.426453
C2_CP_REACTOME_HEPARAN_SULFATE_HEPARIN_HS_GAG_METABOLISM	-1.54167	-1.76423	-1.33759	-1.56194	-1.19394	0.0796372	0.121567	0.311417	0.144972	0.397368
C2_CP_REACTOME_HIV_ELONGATION_ARREST_AND_RECOVERY	0.678129	0.826637	-0.813528	0.743417	-1.17613	0.979705	0.883358	0.963507	0.944644	0.419569
C2_CP_REACTOME_HIV_INFECTION	1.40501	1.12862	1.23324	1.39491	-1.28042	0.110172	0.435369	0.254724	0.126262	0.299044
C2_CP_REACTOME_HIV_LIFE_CYCLE	0.919068	0.850412	1.11494	0.947426	-1.23708	0.715873	0.854163	0.40128	0.658149	0.343458
C2_CP_REACTOME_HIV_TRANSCRIPTION_ELONGATION	-0.69735	0.965513	-1.02889	0.665949	-1.18842	0.991879	0.673607	0.685793	0.978699	0.403146
C2_CP_REACTOME_HIV_TRANSCRIPTION_INITIATION	0.908431	-0.743512	0.710914	1.05628	-0.635554	0.73351	0.966688	0.971622	0.459256	0.987344
C2_CP_REACTOME_HOMOLOGOUS_DNA_PAIRING_AND_STRAND_EXCHANGE	-2.31629	-1.14418	-1.70579	-1.71105	-2.41151	1.67803e-05	0.514416	0.0760642	0.0752292	0
C2_CP_REACTOME_HOMOLOGY_DIRECTED_REPAIR	-1.93618	0.828565	-1.28544	-1.30354	-2.35186	0.0023095	0.881543	0.369246	0.392988	0
C2_CP_REACTOME_HOST_INTERACTIONS_OF_HIV_FACTORS	1.32718	1.33364	0.945186	1.58151	-1.4791	0.1537	0.217239	0.686664	0.056198	0.116484
C2_CP_REACTOME_HS_GAG_BIOSYNTHESIS	-1.61658	-1.49241	-1.6454	-1.59316	0.716461	0.0503921	0.309991	0.0949271	0.130742	0.961418
C2_CP_REACTOME_HS_GAG_DEGRADATION	-0.826968	-1.59528	-0.938241	-1.10042	0.952146	0.928717	0.228864	0.813507	0.589846	0.675711
C2_CP_REACTOME_HSF1_ACTIVATION	2.74417	1.9653	2.51534	2.74533	2.42477	0	0.00416306	0	0	0
C2_CP_REACTOME_HSF1_DEPENDENT_TRANSACTIVATION	2.56784	2.09808	2.57325	2.71591	2.39085	0	0.000856211	0	0	0
C2_CP_REACTOME_HSP90_CHAPERONE_CYCLE_FOR_STEROID_HORMONE_RECEPTORS_SHR_	2.38255	1.3937	1.967	2.53122	2.03131	0	0.177258	0.00493757	0	0.00211006
C2_CP_REACTOME_HYALURONAN_METABOLISM	0.554587	-0.986241	-0.661612	-0.932602	0.977841	0.999486	0.701016	1	0.793654	0.62915
C2_CP_REACTOME_IKK_COMPLEX_RECRUITMENT_MEDIATED_BY_RIP1	1.662	1.52895	1.7172	1.01885	1.535	0.0291619	0.101904	0.0302392	0.524256	0.0995653
C2_CP_REACTOME_IMMUNOREGULATORY_INTERACTIONS_BETWEEN_A_LYMPHOID_AND_A_NON_LYMPHOID_CELL	-0.696011	0.836516	0.534176	1.17683	-1.25468	0.991652	0.872959	0.999136	0.295745	0.32636
C2_CP_REACTOME_INCRETIN_SYNTHESIS_SECRETION_AND_INACTIVATION	-0.753895	0.677896	-0.810835	-0.519674	-0.807539	0.974051	0.979811	0.964992	0.998992	0.916963
C2_CP_REACTOME_INFECTION_WITH_MYCOBACTERIUM_TUBERCULOSIS	1.83123	1.23538	1.21965	1.27332	1.97578	0.0081528	0.307771	0.269262	0.204292	0.00411991
C2_CP_REACTOME_INFLAMMASOMES	1.19076	-0.917019	-1.08737	1.37659	1.07242	0.269104	0.808822	0.596959	0.136556	0.48265
C2_CP_REACTOME_INFLUENZA_INFECTION	-0.893081	1.45899	-1.03579	1.13779	-1.23412	0.849449	0.137074	0.674549	0.340062	0.347534
C2_CP_REACTOME_INHIBITION_OF_DNA_RECOMBINATION_AT_TELOMERE	-0.715769	0.874144	-1.07692	-0.628724	-1.21219	0.988114	0.820885	0.615028	0.993324	0.375065
C2_CP_REACTOME_INHIBITION_OF_THE_PROTEOLYTIC_ACTIVITY_OF_APC_C_REQUIRED_FOR_THE_ONSET_OF_ANAPHASE_BY_MITOTIC_SPINDLE_CHECKPOINT_COMPONENTS	-1.57895	-1.43401	-1.11201	-1.02499	-1.61108	0.0636227	0.341778	0.566047	0.680925	0.0481432
C2_CP_REACTOME_INITIAL_TRIGGERING_OF_COMPLEMENT	0.513166	0.679974	-0.856399	0.822594	0.585607	0.999747	0.979561	0.923531	0.865892	0.994007
C2_CP_REACTOME_INITIATION_OF_NUCLEAR_ENVELOPE_NE_REFORMATION	-0.9647	-0.72622	0.746446	0.954069	-1.43351	0.738056	0.973709	0.950802	0.644161	0.148602
C2_CP_REACTOME_INOSITOL_PHOSPHATE_METABOLISM	-1.00433	0.93815	0.835482	0.752473	-1.35595	0.67417	0.718192	0.867233	0.939371	0.21957
C2_CP_REACTOME_INSERTION_OF_TAIL_ANCHORED_PROTEINS_INTO_THE_ENDOPLASMIC_RETICULUM_MEMBRANE	1.80739	1.79439	1.44715	1.9454	1.75514	0.0099461	0.019595	0.107518	0.00533769	0.0293337
C2_CP_REACTOME_INSULIN_PROCESSING	-1.11231	-1.65166	1.03506	-1.45188	-0.84646	0.514063	0.173099	0.527296	0.226038	0.876722
C2_CP_REACTOME_INSULIN_RECEPTOR_RECYCLING	2.04104	1.38703	1.62986	1.20226	1.94546	0.000838866	0.180801	0.0474254	0.268154	0.00589585
C2_CP_REACTOME_INSULIN_RECEPTOR_SIGNALLING_CASCADE	1.68421	1.19998	1.02117	1.44851	1.39521	0.0246439	0.348664	0.550368	0.102	0.172152
C2_CP_REACTOME_INTEGRATION_OF_ENERGY_METABOLISM	0.90407	-1.06888	0.65197	-1.17708	-0.786713	0.741858	0.57942	0.989158	0.511545	0.932202
C2_CP_REACTOME_INTEGRIN_CELL_SURFACE_INTERACTIONS	-0.620283	-0.896025	-1.17717	0.637376	1.17968	0.999099	0.838731	0.486853	0.985456	0.348924
C2_CP_REACTOME_INTEGRIN_SIGNALING	-0.79524	-1.15522	-0.686957	-0.889983	0.877995	0.952117	0.504422	0.999172	0.844739	0.800264
C2_CP_REACTOME_INTERACTION_BETWEEN_L1_AND_ANKYRINS	0.6541	-1.07302	0.590685	-1.4608	1.06055	0.987272	0.579149	0.996023	0.225512	0.498266
C2_CP_REACTOME_INTERACTIONS_OF_REV_WITH_HOST_CELLULAR_PROTEINS	-1.81712	-0.744925	-1.65788	-0.923744	-1.96851	0.0096388	0.96766	0.0894847	0.804607	0.000906839
C2_CP_REACTOME_INTERACTIONS_OF_VPR_WITH_HOST_CELLULAR_PROTEINS	-1.64954	0.752217	-1.55399	0.789095	-1.89781	0.0397973	0.948269	0.140729	0.90555	0.00258793
C2_CP_REACTOME_INTERCONVERSION_OF_NUCLEOTIDE_DI_AND_TRIPHOSPHATES	1.30706	1.26165	0.932633	1.26868	1.4771	0.167475	0.280132	0.708496	0.207624	0.126313
C2_CP_REACTOME_INTERFERON_ALPHA_BETA_SIGNALING	-1.05359	-1.06054	-1.55292	1.27424	-1.38413	0.593864	0.593809	0.141257	0.203663	0.192231
C2_CP_REACTOME_INTERFERON_GAMMA_SIGNALING	-1.50415	-0.910081	-1.65001	-0.686811	-1.56657	0.0998268	0.818612	0.0942788	0.984314	0.0660324
C2_CP_REACTOME_INTERFERON_SIGNALING	-1.38889	-1.07044	-1.46031	1.00173	-1.5017	0.188724	0.579796	0.209845	0.554609	0.100912
C2_CP_REACTOME_INTERLEUKIN_1_FAMILY_SIGNALING	1.94259	1.79094	1.26529	1.79296	1.20381	0.0028723	0.0201442	0.225039	0.0166548	0.325113
C2_CP_REACTOME_INTERLEUKIN_1_SIGNALING	2.20813	1.88591	1.54157	1.91783	1.48639	5.12853e-05	0.00921869	0.070978	0.00669722	0.121022
C2_CP_REACTOME_INTERLEUKIN_10_SIGNALING	1.3018	0.924792	-0.970458	1.29046	1.59266	0.170882	0.740432	0.768658	0.191741	0.0775311
C2_CP_REACTOME_INTERLEUKIN_12_FAMILY_SIGNALING	1.58449	0.999496	1.26677	1.81547	1.04715	0.0454286	0.619683	0.223513	0.0142881	0.517462
C2_CP_REACTOME_INTERLEUKIN_12_SIGNALING	1.63873	1.10992	1.2238	1.78406	1.26312	0.0334612	0.458941	0.26458	0.0174595	0.271097
C2_CP_REACTOME_INTERLEUKIN_17_SIGNALING	1.81255	1.81198	1.44425	1.61621	1.52868	0.0095294	0.0172759	0.108914	0.047174	0.102239
C2_CP_REACTOME_INTERLEUKIN_2_FAMILY_SIGNALING	0.903808	-0.734141	-0.770912	1.4293	-0.847514	0.742364	0.97034	0.983044	0.10999	0.876199
C2_CP_REACTOME_INTERLEUKIN_20_FAMILY_SIGNALING	-0.75725	-1.207	-0.651164	-1.08753	0.594567	0.971179	0.467985	0.999381	0.608051	0.993064
C2_CP_REACTOME_INTERLEUKIN_3_INTERLEUKIN_5_AND_GM_CSF_SIGNALING	1.25748	0.816245	1.20522	1.54735	-0.95376	0.2061	0.896402	0.285783	0.0663376	0.730005
C2_CP_REACTOME_INTERLEUKIN_37_SIGNALING	-0.962126	-1.04321	-0.988679	1.11561	-1.4136	0.741907	0.617734	0.745945	0.369559	0.165593
C2_CP_REACTOME_INTERLEUKIN_4_AND_INTERLEUKIN_13_SIGNALING	1.86453	1.86144	1.80584	2.04532	1.68813	0.0058479	0.0115448	0.0176063	0.00206553	0.0458449
C2_CP_REACTOME_INTERLEUKIN_6_FAMILY_SIGNALING	1.25714	0.823472	1.44458	1.17206	0.824086	0.20635	0.886987	0.108887	0.300309	0.875732
C2_CP_REACTOME_INTERLEUKIN_7_SIGNALING	1.36597	0.980836	-0.893153	1.44062	0.97998	0.131217	0.649109	0.881719	0.105236	0.625236
C2_CP_REACTOME_INTERLEUKIN_RECEPTOR_SHC_SIGNALING	1.04903	-0.649025	-0.715001	1.60676	0.827031	0.466899	0.989745	0.998702	0.0494878	0.872346
C2_CP_REACTOME_INTRA_GOLGI_AND_RETROGRADE_GOLGI_TO_ER_TRAFFIC	1.20238	-1.04915	1.13158	0.983681	-1.07785	0.257352	0.611096	0.378826	0.58774	0.554276
C2_CP_REACTOME_INTRA_GOLGI_TRAFFIC	1.292	0.94701	1.57568	1.07362	0.956812	0.178709	0.704089	0.061556	0.431049	0.667104
C2_CP_REACTOME_INTRACELLULAR_SIGNALING_BY_SECOND_MESSENGERS	1.87988	1.47515	1.47971	1.56435	1.29182	0.00503262	0.127179	0.0929166	0.0607653	0.248361
C2_CP_REACTOME_INTRAFLAGELLAR_TRANSPORT	-1.06879	-1.41286	-1.54577	0.810094	-1.01	0.576279	0.338601	0.144381	0.880554	0.652387
C2_CP_REACTOME_INTRINSIC_PATHWAY_FOR_APOPTOSIS	1.773	1.20988	1.52649	1.49191	1.06988	0.0128603	0.334952	0.0760939	0.0845326	0.484709
C2_CP_REACTOME_INTRINSIC_PATHWAY_OF_FIBRIN_CLOT_FORMATION	-0.795274	-0.777723	-1.00081	-1.00362	0.837415	0.952558	0.950165	0.729942	0.703496	0.858015
C2_CP_REACTOME_INWARDLY_RECTIFYING_K_CHANNELS	0.604782	-0.801578	0.959784	-0.948663	-1.31278	0.995481	0.935538	0.660797	0.771287	0.26505
C2_CP_REACTOME_ION_CHANNEL_TRANSPORT	1.20052	-0.706439	1.07428	-0.94976	1.29489	0.258941	0.979456	0.462772	0.770828	0.245005
C2_CP_REACTOME_ION_HOMEOSTASIS	-1.21625	-1.11335	0.658739	-1.56701	0.7128	0.363324	0.547786	0.988047	0.144023	0.962523
C2_CP_REACTOME_ION_TRANSPORT_BY_P_TYPE_ATPASES	-1.16015	-0.857093	-1.05749	-1.40148	1.04257	0.438489	0.881496	0.641394	0.274888	0.52248
C2_CP_REACTOME_IRE1ALPHA_ACTIVATES_CHAPERONES	1.47447	1.4639	1.19994	1.12272	1.61168	0.0806012	0.13461	0.292355	0.35983	0.0704824
C2_CP_REACTOME_IRON_UPTAKE_AND_TRANSPORT	2.19014	1.83549	1.79223	1.85453	2.12351	4.9103e-05	0.0148413	0.019502	0.0111923	0.000637747
C2_CP_REACTOME_IRS_MEDIATED_SIGNALLING	1.5678	1.06764	1.04011	1.49695	1.23521	0.0499128	0.518133	0.519009	0.0828588	0.29526
C2_CP_REACTOME_JNK_C_JUN_KINASES_PHOSPHORYLATION_AND_ACTIVATION_MEDIATED_BY_ACTIVATED_HUMAN_TAK1	1.51287	1.62119	1.67482	1.50759	1.07079	0.0663206	0.0610045	0.038498	0.0788751	0.484574
C2_CP_REACTOME_KERATAN_SULFATE_BIOSYNTHESIS	0.757231	-0.747311	-0.643841	1.07814	-0.737094	0.937732	0.966961	1	0.422923	0.959888
C2_CP_REACTOME_KERATAN_SULFATE_KERATIN_METABOLISM	0.611771	-0.95498	-0.617894	0.91377	-0.739024	0.99445	0.745268	1	0.720857	0.959554
C2_CP_REACTOME_KERATINIZATION	-0.492641	-0.43197	-1.50832	0.487557	1.12848	0.999863	1	0.171326	0.998968	0.40565
C2_CP_REACTOME_KINESINS	-1.39595	-1.2356	-1.17369	-0.778141	-1.46321	0.182522	0.449594	0.487326	0.948792	0.126303
C2_CP_REACTOME_KSRP_KHSRP_BINDS_AND_DESTABILIZES_MRNA	-1.32488	-0.714655	-0.971098	-1.41338	-1.34902	0.244937	0.976549	0.769286	0.266255	0.226223
C2_CP_REACTOME_L1CAM_INTERACTIONS	1.25523	-0.834539	-1.09068	-0.813317	1.36708	0.208223	0.905698	0.594548	0.92536	0.189504
C2_CP_REACTOME_LAGGING_STRAND_SYNTHESIS	-2.1091	0.568366	-1.53555	-1.95091	-2.43329	0.00020594	0.997177	0.150984	0.0209326	0
C2_CP_REACTOME_LAMININ_INTERACTIONS	0.65585	-1.36128	-1.45258	-0.867756	1.47055	0.986824	0.362028	0.216293	0.871375	0.129889
C2_CP_REACTOME_LATE_ENDOSOMAL_MICROAUTOPHAGY	1.81164	1.29256	1.77315	1.25694	1.59317	0.00961659	0.25024	0.0215879	0.217208	0.0777184
C2_CP_REACTOME_LDL_CLEARANCE	1.30438	0.951006	1.48243	-0.776855	0.891238	0.169171	0.698448	0.0915447	0.94884	0.779874
C2_CP_REACTOME_LEISHMANIA_INFECTION	1.31254	1.13326	0.978847	0.956269	0.913774	0.163308	0.428651	0.625285	0.639836	0.74161
C2_CP_REACTOME_LISTERIA_MONOCYTOGENES_ENTRY_INTO_HOST_CELLS	1.56733	0.993383	1.86917	1.65	0.947233	0.0498732	0.629726	0.011225	0.0393871	0.686117
C2_CP_REACTOME_LONG_TERM_POTENTIATION	-1.00273	-0.763924	-0.711989	-1.54098	0.86696	0.673648	0.959114	0.99657	0.165518	0.816715
C2_CP_REACTOME_LYSOSOME_VESICLE_BIOGENESIS	1.32231	0.773242	1.48363	1.17155	-0.539059	0.156757	0.93403	0.0912816	0.300663	0.99768
C2_CP_REACTOME_M_PHASE	-1.51583	-1.027	-0.913064	1.13247	-2.00217	0.0930263	0.643693	0.848872	0.346569	0.000556677
C2_CP_REACTOME_MAP2K_AND_MAPK_ACTIVATION	1.15968	0.957316	0.992299	0.595985	1.13659	0.30709	0.688016	0.604327	0.992295	0.396603
C2_CP_REACTOME_MAPK_FAMILY_SIGNALING_CASCADES	2.00878	1.54325	1.57879	1.6912	1.71764	0.00132657	0.0951182	0.0607843	0.0319449	0.0383873
C2_CP_REACTOME_MAPK_TARGETS_NUCLEAR_EVENTS_MEDIATED_BY_MAP_KINASES	1.78955	1.87608	1.11179	1.81385	1.40231	0.0113721	0.0102552	0.405081	0.0144641	0.167289
C2_CP_REACTOME_MAPK6_MAPK4_SIGNALING	2.25027	1.87385	1.84162	2.31979	1.25823	1.14438e-05	0.010481	0.0135597	0	0.274531
C2_CP_REACTOME_MECP2_REGULATES_NEURONAL_RECEPTORS_AND_CHANNELS	0.861785	0.907355	0.957686	0.695458	0.933793	0.813917	0.76974	0.66401	0.969151	0.709007
C2_CP_REACTOME_MEIOSIS	-1.36117	1.06322	-0.943985	-1.18721	-1.79169	0.208078	0.524668	0.806324	0.502298	0.0092523
C2_CP_REACTOME_MEIOTIC_RECOMBINATION	-1.73625	1.10988	-1.34375	-1.58399	-1.97322	0.0203342	0.458888	0.305159	0.133822	0.000861535
C2_CP_REACTOME_MEIOTIC_SYNAPSIS	-0.820984	0.959261	0.800281	-0.889796	-1.29038	0.931631	0.684374	0.906947	0.844824	0.288139
C2_CP_REACTOME_MET_ACTIVATES_PTK2_SIGNALING	0.610507	-1.15911	-1.29256	-1.43221	1.62897	0.994528	0.49994	0.364351	0.246845	0.0647514
C2_CP_REACTOME_MET_PROMOTES_CELL_MOTILITY	1.05838	-1.15212	-1.21744	-1.03925	1.78396	0.450695	0.509801	0.442833	0.665923	0.0241338
C2_CP_REACTOME_METABOLIC_DISORDERS_OF_BIOLOGICAL_OXIDATION_ENZYMES	1.3257	1.37583	1.08067	1.70399	1.03222	0.154641	0.188685	0.452356	0.0296096	0.53864
C2_CP_REACTOME_METABOLISM_OF_AMINE_DERIVED_HORMONES	0.379614	0.857711	-0.940394	-0.762501	0.796414	0.999942	0.844604	0.811516	0.955317	0.905508
C2_CP_REACTOME_METABOLISM_OF_AMINO_ACIDS_AND_DERIVATIVES	1.1526	1.08188	1.00036	1.14449	-1.05953	0.314913	0.499704	0.589007	0.331643	0.580275
C2_CP_REACTOME_METABOLISM_OF_ANGIOTENSINOGEN_TO_ANGIOTENSINS	0.834187	-0.709238	-0.731035	0.603594	1.01744	0.856157	0.978767	0.99494	0.991634	0.562432
C2_CP_REACTOME_METABOLISM_OF_CARBOHYDRATES	-1.33161	-1.14143	-1.11582	-1.36662	-1.27776	0.238056	0.517737	0.56212	0.31506	0.300067
C2_CP_REACTOME_METABOLISM_OF_COFACTORS	-1.60337	-1.59566	-1.06826	-1.02225	-1.43234	0.0559386	0.230233	0.629302	0.683421	0.149192
C2_CP_REACTOME_METABOLISM_OF_FAT_SOLUBLE_VITAMINS	1.02493	-0.788767	1.1263	1.05686	0.956573	0.509929	0.941007	0.385923	0.458284	0.667595
C2_CP_REACTOME_METABOLISM_OF_NUCLEOTIDES	-1.31497	0.774881	-1.27105	-1.17396	-1.20358	0.255411	0.933579	0.384591	0.513066	0.385353
C2_CP_REACTOME_METABOLISM_OF_POLYAMINES	2.17843	1.52954	1.49639	2.21729	1.19421	6.54928e-05	0.101547	0.086772	0.000207901	0.335409
C2_CP_REACTOME_METABOLISM_OF_PORPHYRINS	0.931847	1.52202	1.33524	1.41144	1.17529	0.689749	0.104915	0.167109	0.118261	0.352725
C2_CP_REACTOME_METABOLISM_OF_STEROID_HORMONES	0.94124	0.471934	0.950056	1.02188	1.16919	0.670633	1	0.677983	0.519072	0.359662
C2_CP_REACTOME_METABOLISM_OF_STEROIDS	-0.962256	-1.09217	1.16612	-0.782337	-1.54075	0.741997	0.565447	0.332054	0.945658	0.0785591
C2_CP_REACTOME_METABOLISM_OF_VITAMINS_AND_COFACTORS	-1.51344	-1.41223	1.0582	-1.39227	-1.38143	0.093895	0.33903	0.489819	0.285784	0.193829
C2_CP_REACTOME_METABOLISM_OF_WATER_SOLUBLE_VITAMINS_AND_COFACTORS	-1.58808	-1.26725	0.990752	-1.66741	-1.42153	0.0606528	0.423488	0.60631	0.0953273	0.158527
C2_CP_REACTOME_METAL_ION_SLC_TRANSPORTERS	1.3756	1.02152	0.624136	1.52843	1.3625	0.125719	0.586462	0.99405	0.0720507	0.192486
C2_CP_REACTOME_METALLOPROTEASE_DUBS	1.34233	1.46916	1.34469	1.2817	-1.2537	0.144715	0.131175	0.160839	0.198794	0.32713
C2_CP_REACTOME_MHC_CLASS_II_ANTIGEN_PRESENTATION	1.11208	-0.853162	-0.779975	1.05227	-0.939233	0.369951	0.886946	0.979526	0.465726	0.752558
C2_CP_REACTOME_MICRORNA_MIRNA_BIOGENESIS	0.876175	1.52844	-0.988639	0.724636	-0.726838	0.791454	0.101962	0.745618	0.955805	0.965209
C2_CP_REACTOME_MISCELLANEOUS_TRANSPORT_AND_BINDING_EVENTS	1.01054	1.41636	-0.758669	0.805314	0.672682	0.536313	0.163369	0.987392	0.885747	0.97696
C2_CP_REACTOME_MITOCHONDRIAL_BIOGENESIS	1.00213	1.2221	0.685868	1.03049	-1.07401	0.551418	0.322311	0.979822	0.502948	0.55768
C2_CP_REACTOME_MITOCHONDRIAL_CALCIUM_ION_TRANSPORT	-1.25401	0.644496	-1.13441	-1.25874	-1.35524	0.313961	0.987788	0.53558	0.427914	0.220389
C2_CP_REACTOME_MITOCHONDRIAL_FATTY_ACID_BETA_OXIDATION	-1.76282	-1.68356	-1.58988	-1.74076	-1.24427	0.016099	0.164676	0.127121	0.0731549	0.336
C2_CP_REACTOME_MITOCHONDRIAL_PROTEIN_IMPORT	-1.74214	-1.19703	-1.23472	-1.40203	-1.93816	0.0192591	0.472311	0.422388	0.275254	0.00145181
C2_CP_REACTOME_MITOCHONDRIAL_TRANSLATION	-1.96894	-0.968679	-1.75333	-1.18844	-2.28042	0.00156292	0.720449	0.0591789	0.502093	0
C2_CP_REACTOME_MITOCHONDRIAL_TRNA_AMINOACYLATION	-2.05839	-2.22632	-1.93885	-1.86478	-1.86435	0.000424168	0.00298348	0.0120607	0.0315484	0.00387287
C2_CP_REACTOME_MITOPHAGY	1.88289	1.42115	1.80887	1.75193	1.37894	0.00490458	0.159923	0.0171332	0.0221372	0.182739
C2_CP_REACTOME_MITOTIC_G1_PHASE_AND_G1_S_TRANSITION	1.14272	1.4973	1.19424	1.29574	-2.03613	0.326781	0.116915	0.299074	0.18877	0.000330493
C2_CP_REACTOME_MITOTIC_G2_G2_M_PHASES	1.28756	1.01531	1.1544	1.48472	-1.43405	0.182039	0.596857	0.346721	0.0871399	0.148501
C2_CP_REACTOME_MITOTIC_METAPHASE_AND_ANAPHASE	-1.33178	0.837557	1.00324	1.19907	-1.99899	0.238199	0.871702	0.583512	0.271734	0.000604656
C2_CP_REACTOME_MITOTIC_PROMETAPHASE	-2.00521	-1.44062	-1.25665	-1.07948	-2.18947	0.00092816	0.3396	0.401593	0.61505	1.49851e-05
C2_CP_REACTOME_MITOTIC_PROPHASE	-1.46623	0.871353	-1.03791	0.893671	-1.81805	0.124991	0.82446	0.668777	0.758605	0.00683204
C2_CP_REACTOME_MITOTIC_SPINDLE_CHECKPOINT	-1.84355	-1.35062	-0.762524	-1.05858	-2.28523	0.00741058	0.371269	0.98577	0.646246	0
C2_CP_REACTOME_MOLECULES_ASSOCIATED_WITH_ELASTIC_FIBRES	-0.947353	-1.10032	-1.86792	-1.18825	1.3452	0.764783	0.556616	0.0243529	0.502113	0.206814
C2_CP_REACTOME_MRNA_CAPPING	0.742875	1.07306	-0.948955	0.856295	-0.966313	0.948719	0.510988	0.796379	0.82125	0.714486
C2_CP_REACTOME_MRNA_DECAY_BY_3_TO_5_EXORIBONUCLEASE	-1.60368	-0.758184	-1.24502	-1.40408	-1.73731	0.056003	0.960654	0.412615	0.275659	0.0160115
C2_CP_REACTOME_MRNA_SPLICING	0.733704	1.02094	-0.729298	1.20482	-1.64336	0.953869	0.587496	0.994664	0.265918	0.0374844
C2_CP_REACTOME_MRNA_SPLICING_MINOR_PATHWAY	-1.01276	1.01463	-1.12192	0.736371	-1.73051	0.65885	0.598037	0.554089	0.948802	0.0170102
C2_CP_REACTOME_MTOR_SIGNALLING	1.54136	1.20822	1.03366	0.886195	1.27987	0.0572209	0.337013	0.529554	0.77156	0.258959
C2_CP_REACTOME_MTORC1_MEDIATED_SIGNALLING	1.09669	0.974133	0.730375	-0.985796	1.1893	0.39161	0.661216	0.960341	0.727258	0.340679
C2_CP_REACTOME_MUSCLE_CONTRACTION	-0.792363	-0.758578	0.991743	-1.27251	-0.747454	0.954706	0.961015	0.605337	0.414289	0.955026
C2_CP_REACTOME_MYD88_INDEPENDENT_TLR4_CASCADE_	1.98651	1.94523	1.52701	1.60884	1.75148	0.00173214	0.00492081	0.076141	0.0490391	0.0303232
C2_CP_REACTOME_MYOGENESIS	-1.08425	-1.53212	-0.615043	-1.08702	-1.17187	0.553828	0.28475	0.999804	0.607749	0.424625
C2_CP_REACTOME_N_GLYCAN_ANTENNAE_ELONGATION_IN_THE_MEDIAL_TRANS_GOLGI	0.955511	1.12395	1.26439	1.27624	-1.19097	0.640683	0.440511	0.225688	0.202602	0.400582
C2_CP_REACTOME_N_GLYCAN_TRIMMING_IN_THE_ER_AND_CALNEXIN_CALRETICULIN_CYCLE	1.20259	0.817877	0.791464	1.07212	0.751309	0.25719	0.894159	0.915503	0.433507	0.943342
C2_CP_REACTOME_NA_CL_DEPENDENT_NEUROTRANSMITTER_TRANSPORTERS	0.802946	-0.96058	1.16345	-1.26729	1.12907	0.896339	0.734313	0.335172	0.420486	0.405242
C2_CP_REACTOME_NCAM_SIGNALING_FOR_NEURITE_OUT_GROWTH	1.00734	-0.95157	0.792789	1.04379	0.997646	0.542301	0.749793	0.913984	0.480302	0.595636
C2_CP_REACTOME_NCAM1_INTERACTIONS	-0.812155	-1.222	-0.889734	0.644822	-0.641341	0.939341	0.453096	0.884476	0.984276	0.98722
C2_CP_REACTOME_NEDDYLATION	1.70004	1.57486	1.37023	1.55031	1.26841	0.0220366	0.0800812	0.145176	0.0655378	0.267962
C2_CP_REACTOME_NEF_MEDIATES_DOWN_MODULATION_OF_CELL_SURFACE_RECEPTORS_BY_RECRUITING_THEM_TO_CLATHRIN_ADAPTERS	1.16447	1.30111	0.94469	1.10903	-0.692343	0.301216	0.242734	0.687353	0.377261	0.976413
C2_CP_REACTOME_NEGATIVE_EPIGENETIC_REGULATION_OF_RRNA_EXPRESSION	-1.04354	0.999635	-1.22369	1.00115	-1.5322	0.606241	0.619815	0.43978	0.555689	0.0829608
C2_CP_REACTOME_NEGATIVE_REGULATION_OF_FGFR1_SIGNALING	1.85305	1.61125	2.00828	1.65063	0.895689	0.00655246	0.064901	0.00322036	0.0392934	0.772089
C2_CP_REACTOME_NEGATIVE_REGULATION_OF_FGFR2_SIGNALING	1.99439	1.48163	1.8616	1.65987	1.13515	0.0015642	0.12416	0.0117058	0.0375563	0.398245
C2_CP_REACTOME_NEGATIVE_REGULATION_OF_FGFR3_SIGNALING	1.97395	1.3708	1.74727	1.68204	1.1338	0.00204087	0.190293	0.0256159	0.0336245	0.399985
C2_CP_REACTOME_NEGATIVE_REGULATION_OF_FGFR4_SIGNALING	1.83894	1.5141	1.98294	1.40625	1.10505	0.00753637	0.108544	0.00412097	0.120939	0.435507
C2_CP_REACTOME_NEGATIVE_REGULATION_OF_MAPK_PATHWAY	2.31173	1.89893	1.92523	1.94939	2.08423	0	0.00812645	0.00778921	0.00520558	0.00105781
C2_CP_REACTOME_NEGATIVE_REGULATION_OF_MET_ACTIVITY	1.15592	0.93171	1.57359	1.39921	0.715535	0.310916	0.728514	0.0621403	0.124219	0.961644
C2_CP_REACTOME_NEGATIVE_REGULATION_OF_NMDA_RECEPTOR_MEDIATED_NEURONAL_TRANSMISSION	-1.3249	0.609561	-1.22497	-1.2541	-0.946661	0.245322	0.99365	0.438727	0.431522	0.740872
C2_CP_REACTOME_NEGATIVE_REGULATION_OF_NOTCH4_SIGNALING	2.13384	1.5979	1.83934	1.96232	0.851974	0.000233377	0.0702003	0.0137523	0.00457033	0.837006
C2_CP_REACTOME_NEGATIVE_REGULATION_OF_THE_PI3K_AKT_NETWORK	1.4819	1.31737	1.13971	1.18345	1.25901	0.0773465	0.231786	0.366489	0.2881	0.273704
C2_CP_REACTOME_NEGATIVE_REGULATORS_OF_DDX58_IFIH1_SIGNALING	1.43801	1.1134	1.66011	1.47475	0.912639	0.0945275	0.455705	0.0409053	0.0908189	0.743032
C2_CP_REACTOME_NEPHRIN_FAMILY_INTERACTIONS	1.04545	1.30474	-0.882134	1.32419	0.939713	0.472917	0.240659	0.894522	0.170047	0.698933
C2_CP_REACTOME_NETRIN_1_SIGNALING	1.1172	0.787188	-0.637204	-0.899426	1.12823	0.362646	0.925039	1	0.828542	0.405755
C2_CP_REACTOME_NEUREXINS_AND_NEUROLIGINS	-1.09219	-1.68096	-0.785228	-1.5971	-0.91047	0.544175	0.161914	0.979935	0.128598	0.800331
C2_CP_REACTOME_NEURONAL_SYSTEM	-0.84336	-0.884658	0.720136	-1.29226	-0.901919	0.912608	0.854847	0.966598	0.394723	0.811684
C2_CP_REACTOME_NEUROTRANSMITTER_RECEPTORS_AND_POSTSYNAPTIC_SIGNAL_TRANSMISSION	-0.778978	0.873769	-0.774181	-1.05616	-0.912482	0.957243	0.820997	0.982987	0.648819	0.798171
C2_CP_REACTOME_NEUROTRANSMITTER_RELEASE_CYCLE	1.02201	1.08892	1.34881	-0.961581	-0.882292	0.515172	0.488851	0.158238	0.762342	0.838335
C2_CP_REACTOME_NEUTROPHIL_DEGRANULATION	1.54917	1.24017	0.956501	1.38359	1.34384	0.0550335	0.301923	0.66639	0.132765	0.207516
C2_CP_REACTOME_NGF_STIMULATED_TRANSCRIPTION	1.94903	1.42708	1.4296	2.23829	1.31112	0.00275171	0.155242	0.113949	0.000157167	0.232335
C2_CP_REACTOME_NICOTINAMIDE_SALVAGING	-0.93238	-0.719326	1.17431	-0.867173	-0.962367	0.792083	0.975089	0.321998	0.871948	0.72021
C2_CP_REACTOME_NICOTINATE_METABOLISM	-0.768337	0.607358	1.18522	-1.13931	-0.889165	0.966021	0.993316	0.309191	0.54897	0.829755
C2_CP_REACTOME_NITRIC_OXIDE_STIMULATES_GUANYLATE_CYCLASE	-1.39248	-1.418	-0.77107	-1.43121	-0.721276	0.185686	0.340513	0.983721	0.248099	0.967497
C2_CP_REACTOME_NOD1_2_SIGNALING_PATHWAY	1.23816	1.12802	1.587	0.760568	-0.995887	0.223303	0.435517	0.0588736	0.93323	0.67319
C2_CP_REACTOME_NON_INTEGRIN_MEMBRANE_ECM_INTERACTIONS	0.769943	-1.01508	-1.54498	-1.11973	1.54442	0.929019	0.661401	0.144646	0.572152	0.0953497
C2_CP_REACTOME_NONHOMOLOGOUS_END_JOINING_NHEJ_	-1.3758	-1.31163	-0.923924	-0.959258	-1.71102	0.197464	0.402754	0.83225	0.765656	0.0203553
C2_CP_REACTOME_NONSENSE_MEDIATED_DECAY_NMD_	1.72203	2.24178	1.2574	1.52468	1.15391	0.0184539	9.51543e-05	0.232538	0.0734147	0.375644
C2_CP_REACTOME_NOREPINEPHRINE_NEUROTRANSMITTER_RELEASE_CYCLE	-1.05285	-0.613862	0.984167	-1.78746	-1.14512	0.595267	0.994753	0.615919	0.0560445	0.455057
C2_CP_REACTOME_NOTCH_HLH_TRANSCRIPTION_PATHWAY	-0.901276	-1.02642	-0.944066	-1.04506	-0.960439	0.83424	0.643606	0.806506	0.661828	0.72062
C2_CP_REACTOME_NOTCH1_INTRACELLULAR_DOMAIN_REGULATES_TRANSCRIPTION	1.34229	0.725578	1.13635	1.21015	1.11251	0.144685	0.961896	0.371442	0.260291	0.424921
C2_CP_REACTOME_NOTCH2_ACTIVATION_AND_TRANSMISSION_OF_SIGNAL_TO_THE_NUCLEUS	0.792553	-0.729142	1.18016	-0.787569	0.788551	0.908225	0.97259	0.31615	0.942464	0.911427
C2_CP_REACTOME_NOTCH3_ACTIVATION_AND_TRANSMISSION_OF_SIGNAL_TO_THE_NUCLEUS	0.865395	-0.620539	1.05772	-0.839479	0.93201	0.808039	0.994702	0.490559	0.902668	0.712276
C2_CP_REACTOME_NOTCH3_INTRACELLULAR_DOMAIN_REGULATES_TRANSCRIPTION	-1.06036	-1.22688	-1.18	0.905664	-1.34151	0.585861	0.452868	0.485754	0.737188	0.234472
C2_CP_REACTOME_NOTCH4_INTRACELLULAR_DOMAIN_REGULATES_TRANSCRIPTION	1.0081	0.746323	-1.22541	1.32277	-0.984365	0.541372	0.951477	0.438058	0.170982	0.693419
C2_CP_REACTOME_NR1H2_AND_NR1H3_MEDIATED_SIGNALING	1.60993	1.07947	0.965961	1.3474	1.38999	0.0394996	0.502038	0.649055	0.153995	0.17576
C2_CP_REACTOME_NR1H3_NR1H2_REGULATE_GENE_EXPRESSION_LINKED_TO_CHOLESTEROL_TRANSPORT_AND_EFFLUX	1.6321	1.15937	-0.987973	1.40223	1.46205	0.0348156	0.396866	0.746475	0.122348	0.134216
C2_CP_REACTOME_NRAGE_SIGNALS_DEATH_THROUGH_JNK	-1.30979	-0.866229	0.781536	-1.36631	-1.33289	0.260574	0.872136	0.92383	0.314282	0.240891
C2_CP_REACTOME_NRIF_SIGNALS_CELL_DEATH_FROM_THE_NUCLEUS	1.62287	0.848263	1.82511	1.21096	1.54527	0.0364477	0.856694	0.0154128	0.259359	0.094935
C2_CP_REACTOME_NS1_MEDIATED_EFFECTS_ON_HOST_PATHWAYS	-1.50669	1.07874	-1.43069	0.885816	-1.62325	0.0980696	0.503419	0.238729	0.772117	0.044182
C2_CP_REACTOME_NUCLEAR_ENVELOPE_BREAKDOWN	-1.80399	-0.965366	-1.41774	-0.971242	-2.04702	0.010924	0.727117	0.251465	0.748747	0.000289379
C2_CP_REACTOME_NUCLEAR_ENVELOPE_NE_REASSEMBLY	-1.1896	0.98852	-1.29103	0.973862	-1.55835	0.404551	0.635903	0.364064	0.605286	0.0699422
C2_CP_REACTOME_NUCLEAR_EVENTS_KINASE_AND_TRANSCRIPTION_FACTOR_ACTIVATION_	2.03111	1.73917	1.39364	2.2516	1.53006	0.000963754	0.0293407	0.131172	0.000146436	0.101719
C2_CP_REACTOME_NUCLEAR_IMPORT_OF_REV_PROTEIN	-1.77396	0.732141	-1.5915	-0.816178	-1.95868	0.0145141	0.958585	0.126043	0.924469	0.00106528
C2_CP_REACTOME_NUCLEAR_PORE_COMPLEX_NPC_DISASSEMBLY	-1.95181	-1.11934	-1.60942	-1.06123	-2.05329	0.00191575	0.537184	0.115084	0.64383	0.000273873
C2_CP_REACTOME_NUCLEAR_RECEPTOR_TRANSCRIPTION_PATHWAY	1.06559	-0.87518	0.921387	0.881386	0.953303	0.440154	0.862942	0.728595	0.779645	0.673638
C2_CP_REACTOME_NUCLEAR_SIGNALING_BY_ERBB4	1.12346	-1.24699	1.51587	-1.0682	1.07032	0.353897	0.441949	0.0791781	0.634608	0.484778
C2_CP_REACTOME_NUCLEOBASE_CATABOLISM	1.00344	0.832824	0.861016	-0.607268	0.913131	0.5491	0.875915	0.831713	0.993278	0.742159
C2_CP_REACTOME_NUCLEOTIDE_BINDING_DOMAIN_LEUCINE_RICH_REPEAT_CONTAINING_RECEPTOR_NLR_SIGNALING_PATHWAYS	1.3878	0.988928	1.43763	1.1368	1.03665	0.118945	0.635311	0.111179	0.341676	0.531467
C2_CP_REACTOME_NUCLEOTIDE_EXCISION_REPAIR	-1.04457	0.745313	0.855829	-0.855044	-1.74789	0.604402	0.951649	0.8388	0.888076	0.0144852
C2_CP_REACTOME_NUCLEOTIDE_SALVAGE	-0.982802	0.635319	0.890139	-1.03329	-0.892077	0.707939	0.989097	0.787321	0.673205	0.825648
C2_CP_REACTOME_O_GLYCOSYLATION_OF_TSR_DOMAIN_CONTAINING_PROTEINS	-1.58609	-1.90183	1.09385	-1.6099	-1.53286	0.061568	0.0558337	0.433077	0.120881	0.0828138
C2_CP_REACTOME_O_LINKED_GLYCOSYLATION	-1.35942	-1.33336	-0.668082	-1.31332	-1.36434	0.210231	0.389168	1	0.381787	0.211948
C2_CP_REACTOME_O_LINKED_GLYCOSYLATION_OF_MUCINS	-0.969918	-0.798348	-0.882672	-0.659242	-1.02972	0.729408	0.935722	0.894927	0.987786	0.621316
C2_CP_REACTOME_OLFACTORY_SIGNALING_PATHWAY	0.76428	0.657309	0.894754	0.675026	0.609362	0.933188	0.984906	0.778575	0.976259	0.991047
C2_CP_REACTOME_ONCOGENE_INDUCED_SENESCENCE	1.57759	1.73849	1.36299	1.58155	-0.923445	0.0472399	0.029352	0.14953	0.0562224	0.779967
C2_CP_REACTOME_ONCOGENIC_MAPK_SIGNALING	1.54001	1.66906	1.35478	1.11228	1.58459	0.0575912	0.0472209	0.153913	0.373849	0.0806391
C2_CP_REACTOME_OPIOID_SIGNALLING	-0.907004	-0.69966	1.00241	-1.29349	-1.10118	0.829394	0.980233	0.585238	0.394446	0.518418
C2_CP_REACTOME_ORC1_REMOVAL_FROM_CHROMATIN	1.64439	1.58515	1.5067	1.62358	-1.63088	0.0324605	0.0756784	0.0829033	0.0453869	0.0412524
C2_CP_REACTOME_ORGANELLE_BIOGENESIS_AND_MAINTENANCE	-1.28219	-1.41089	-1.25325	-1.04351	-1.45622	0.289216	0.339901	0.404362	0.662185	0.131081
C2_CP_REACTOME_OTHER_INTERLEUKIN_SIGNALING	1.27173	1.02984	0.849805	1.01234	0.95306	0.19415	0.573005	0.848839	0.534886	0.67392
C2_CP_REACTOME_OTHER_SEMAPHORIN_INTERACTIONS	-1.10647	-1.09432	-1.15705	-1.33836	-1.12658	0.521438	0.564517	0.505227	0.349968	0.480378
C2_CP_REACTOME_OVARIAN_TUMOR_DOMAIN_PROTEASES	1.69458	1.68645	1.73701	1.76044	1.30991	0.0229896	0.0422731	0.0273391	0.0207569	0.233713
C2_CP_REACTOME_OXIDATIVE_STRESS_INDUCED_SENESCENCE	1.39656	1.63072	1.2554	1.24447	-1.04989	0.114612	0.0582162	0.233942	0.228021	0.593464
C2_CP_REACTOME_P75_NTR_RECEPTOR_MEDIATED_SIGNALLING	1.25607	0.989043	1.48605	1.15407	1.02971	0.207482	0.635156	0.0902992	0.319989	0.542814
C2_CP_REACTOME_P75NTR_SIGNALS_VIA_NF_KB	1.84381	1.90816	1.66018	1.74895	1.67336	0.00719987	0.00745474	0.0409554	0.0225807	0.050216
C2_CP_REACTOME_PARASITE_INFECTION	1.38613	0.942657	0.68859	0.978895	1.08709	0.119198	0.710181	0.980156	0.595894	0.461504
C2_CP_REACTOME_PCNA_DEPENDENT_LONG_PATCH_BASE_EXCISION_REPAIR	-1.99141	0.635328	-1.50784	-1.6895	-2.28475	0.0012308	0.989299	0.171349	0.0836737	0
C2_CP_REACTOME_PCP_CE_PATHWAY	1.86758	1.06715	0.947554	1.71244	0.735063	0.00570837	0.517742	0.682289	0.0281102	0.952347
C2_CP_REACTOME_PD_1_SIGNALING	0.507753	-1.09386	0.866607	0.809309	-0.553283	0.999632	0.564599	0.824303	0.881209	0.99738
C2_CP_REACTOME_PEPTIDE_HORMONE_METABOLISM	-0.693216	-0.953315	0.672832	-0.973807	0.688992	0.990791	0.748551	0.984032	0.744114	0.971377
C2_CP_REACTOME_PEPTIDE_LIGAND_BINDING_RECEPTORS	0.805545	0.822046	-0.71244	-0.930008	1.38867	0.893484	0.889192	0.997518	0.796296	0.17616
C2_CP_REACTOME_PERK_REGULATES_GENE_EXPRESSION	1.77374	1.79542	1.78837	1.71434	1.25895	0.0128351	0.0194412	0.0200102	0.027743	0.273634
C2_CP_REACTOME_PEROXISOMAL_LIPID_METABOLISM	-1.46109	-1.16075	-1.40643	-1.2054	-0.901535	0.128503	0.499932	0.260457	0.482451	0.812015
C2_CP_REACTOME_PEROXISOMAL_PROTEIN_IMPORT	-1.67369	-1.44541	-0.898388	-1.33305	-1.48517	0.0337918	0.339239	0.875105	0.356008	0.111841
C2_CP_REACTOME_PHASE_0_RAPID_DEPOLARISATION	-1.31663	-0.99965	-0.792076	-1.76532	0.49375	0.252933	0.680325	0.974782	0.0623706	0.999335
C2_CP_REACTOME_PHASE_2_PLATEAU_PHASE	-1.66615	-1.04491	-0.844761	-1.3201	-1.44649	0.0358383	0.615871	0.937138	0.372684	0.138047
C2_CP_REACTOME_PHASE_4_RESTING_MEMBRANE_POTENTIAL	-0.413119	0.744498	1.47486	1.0903	-1.46897	0.999803	0.951642	0.0953252	0.405217	0.122836
C2_CP_REACTOME_PHASE_I_FUNCTIONALIZATION_OF_COMPOUNDS	1.41438	1.0223	0.889633	1.3231	1.21625	0.105984	0.585035	0.788014	0.170846	0.312617
C2_CP_REACTOME_PHASE_II_CONJUGATION_OF_COMPOUNDS	0.882647	1.17746	1.02394	-0.950244	0.926066	0.779936	0.376931	0.545589	0.771869	0.722232
C2_CP_REACTOME_PHOSPHOLIPASE_C_MEDIATED_CASCADE_FGFR2	1.18629	1.23199	0.688016	-0.900428	0.970641	0.274347	0.311675	0.979875	0.826667	0.641618
C2_CP_REACTOME_PHOSPHOLIPID_METABOLISM	0.941273	0.956582	-1.11084	-0.957419	1.03456	0.670682	0.688772	0.5678	0.767959	0.534789
C2_CP_REACTOME_PHOSPHORYLATION_OF_THE_APC_C	-1.52655	-1.2395	-0.791354	-0.872262	-1.58881	0.0868215	0.445052	0.974895	0.866636	0.0564449
C2_CP_REACTOME_PI_3K_CASCADE_FGFR1	1.55585	1.3002	1.42255	1.68486	-0.675515	0.0532781	0.243304	0.117258	0.0332385	0.980472
C2_CP_REACTOME_PI_3K_CASCADE_FGFR2	1.75584	1.21341	1.28794	1.68152	0.887171	0.0143348	0.331554	0.203138	0.0335612	0.786112
C2_CP_REACTOME_PI_3K_CASCADE_FGFR3	1.73072	1.06265	1.15709	1.83644	0.922086	0.0173107	0.525333	0.343548	0.0124822	0.72899
C2_CP_REACTOME_PI_3K_CASCADE_FGFR4	1.40327	1.24422	1.35899	1.37816	0.87562	0.111216	0.296333	0.151646	0.135665	0.803148
C2_CP_REACTOME_PI_METABOLISM	0.781498	0.965042	0.746971	1.01997	-0.935001	0.919188	0.674371	0.950674	0.522264	0.759813
C2_CP_REACTOME_PI3K_AKT_SIGNALING_IN_CANCER	1.61052	1.36753	1.29947	1.27188	1.23367	0.0395425	0.193312	0.195	0.20537	0.296593
C2_CP_REACTOME_PI3K_EVENTS_IN_ERBB2_SIGNALING	1.41394	-0.873274	1.31464	1.19099	1.23266	0.106233	0.865961	0.18305	0.279296	0.297575
C2_CP_REACTOME_PINK1_PRKN_MEDIATED_MITOPHAGY	1.80953	1.53301	1.82213	1.73536	1.34086	0.0097606	0.100727	0.0156147	0.0243731	0.209062
C2_CP_REACTOME_PIWI_INTERACTING_RNA_PIRNA_BIOGENESIS	-0.69349	0.964215	-0.842831	0.780617	-1.21525	0.991126	0.675392	0.938092	0.913448	0.370983
C2_CP_REACTOME_PKA_ACTIVATION_IN_GLUCAGON_SIGNALLING	-1.19836	-0.753018	-0.743423	-1.15803	-1.0813	0.388336	0.963291	0.993954	0.534266	0.548286
C2_CP_REACTOME_PKA_MEDIATED_PHOSPHORYLATION_OF_CREB	-1.165	-0.934801	0.611068	-1.20114	-1.07255	0.437342	0.778787	0.994528	0.490272	0.559599
C2_CP_REACTOME_PKMTS_METHYLATE_HISTONE_LYSINES	-1.2564	0.819366	-1.47824	-0.892992	-1.2262	0.31259	0.89254	0.193266	0.839628	0.355041
C2_CP_REACTOME_PLASMA_LIPOPROTEIN_ASSEMBLY	0.67588	0.755132	-1.02354	0.994335	0.971669	0.980578	0.945762	0.694991	0.567671	0.64077
C2_CP_REACTOME_PLASMA_LIPOPROTEIN_ASSEMBLY_REMODELING_AND_CLEARANCE	1.22662	0.698007	1.16706	-0.704836	1.4	0.232417	0.973227	0.331131	0.978899	0.168648
C2_CP_REACTOME_PLASMA_LIPOPROTEIN_CLEARANCE	1.39457	0.862923	1.42014	-0.819369	1.16519	0.115499	0.836879	0.118203	0.922935	0.363418
C2_CP_REACTOME_PLASMA_LIPOPROTEIN_REMODELING	0.983181	0.559771	0.987937	0.645689	1.14557	0.587943	0.997592	0.610452	0.984193	0.385931
C2_CP_REACTOME_PLATELET_ACTIVATION_SIGNALING_AND_AGGREGATION	1.11416	0.739314	-1.02481	1.01039	1.15181	0.36657	0.954167	0.692563	0.53755	0.377839
C2_CP_REACTOME_PLATELET_AGGREGATION_PLUG_FORMATION_	-0.729492	-1.05689	-0.71589	-1.13037	0.960392	0.984414	0.599571	0.998917	0.559213	0.661407
C2_CP_REACTOME_PLATELET_CALCIUM_HOMEOSTASIS	-1.35741	-0.974395	-0.654835	-1.51981	-0.838334	0.211227	0.713316	0.999319	0.178302	0.885408
C2_CP_REACTOME_PLATELET_HOMEOSTASIS	-0.824459	-0.876946	0.665703	-1.23527	-0.748833	0.928862	0.860926	0.985982	0.447633	0.954698
C2_CP_REACTOME_PLATELET_SENSITIZATION_BY_LDL	1.24321	-0.650761	0.643292	1.31718	0.922273	0.218849	0.989904	0.991138	0.174664	0.728678
C2_CP_REACTOME_POLO_LIKE_KINASE_MEDIATED_EVENTS	-1.25787	0.933032	1.00425	1.11062	-1.89767	0.310996	0.726102	0.581574	0.37526	0.00258075
C2_CP_REACTOME_POLYMERASE_SWITCHING_ON_THE_C_STRAND_OF_THE_TELOMERE	-1.87724	0.814796	-1.74515	-1.67013	-2.21688	0.00498614	0.897904	0.0624907	0.0955335	5.29104e-06
C2_CP_REACTOME_POSITIVE_EPIGENETIC_REGULATION_OF_RRNA_EXPRESSION	-1.46086	-0.82818	-1.84949	-0.757624	-1.73012	0.128429	0.913731	0.0287507	0.957915	0.0170407
C2_CP_REACTOME_POST_CHAPERONIN_TUBULIN_FOLDING_PATHWAY	1.10898	1.01336	-1.39989	1.2748	0.649602	0.374611	0.59943	0.264546	0.203437	0.983527
C2_CP_REACTOME_POST_TRANSLATIONAL_MODIFICATION_SYNTHESIS_OF_GPI_ANCHORED_PROTEINS	-0.912573	-1.08258	-0.664071	-1.46377	-0.792936	0.823623	0.574603	1	0.223197	0.927624
C2_CP_REACTOME_POSTMITOTIC_NUCLEAR_PORE_COMPLEX_NPC_REFORMATION	-1.61946	0.9753	-1.73528	-1.02121	-1.91293	0.049256	0.659048	0.0633918	0.684015	0.00212892
C2_CP_REACTOME_POTASSIUM_CHANNELS	-0.681483	0.827498	0.909405	-1.10284	-1.1873	0.993296	0.882554	0.749529	0.585633	0.403593
C2_CP_REACTOME_POTENTIAL_THERAPEUTICS_FOR_SARS	0.859679	1.50979	1.08146	1.04859	-1.10457	0.817723	0.110717	0.451258	0.471754	0.514942
C2_CP_REACTOME_PRE_NOTCH_EXPRESSION_AND_PROCESSING	0.894632	0.916889	-1.08586	0.884717	0.872422	0.758201	0.753363	0.599872	0.773843	0.808856
C2_CP_REACTOME_PRE_NOTCH_PROCESSING_IN_GOLGI	-1.14368	-1.01226	-1.2599	-1.23827	0.720056	0.468129	0.663528	0.401847	0.446699	0.959836
C2_CP_REACTOME_PRESYNAPTIC_FUNCTION_OF_KAINATE_RECEPTORS	0.887387	-0.762567	0.714724	0.690055	-0.641836	0.771872	0.959838	0.969742	0.970833	0.987395
C2_CP_REACTOME_PROCESSING_OF_CAPPED_INTRON_CONTAINING_PRE_MRNA	-1.00211	1.06726	0.759379	1.24723	-1.75379	0.674186	0.517806	0.94163	0.225163	0.0136616
C2_CP_REACTOME_PROCESSING_OF_CAPPED_INTRONLESS_PRE_MRNA	-0.823417	1.44225	0.884789	1.17548	-1.73888	0.929261	0.146389	0.795832	0.296895	0.0157899
C2_CP_REACTOME_PROCESSING_OF_DNA_DOUBLE_STRAND_BREAK_ENDS	-1.72036	0.811421	-1.25618	-1.01673	-2.14444	0.0238045	0.901085	0.401006	0.689511	3.12502e-05
C2_CP_REACTOME_PROCESSING_OF_INTRONLESS_PRE_MRNAS	-1.03573	0.921925	-0.848584	0.772919	-1.6168	0.621719	0.744647	0.934689	0.92082	0.0463009
C2_CP_REACTOME_PROCESSIVE_SYNTHESIS_ON_THE_C_STRAND_OF_THE_TELOMERE	-1.59804	0.768374	-1.67077	-1.52935	-2.02763	0.0574734	0.936352	0.0882369	0.169485	0.000381655
C2_CP_REACTOME_PROGRAMMED_CELL_DEATH	1.90594	1.64711	1.45076	1.73125	-0.99748	0.00392693	0.0534618	0.105794	0.0250757	0.671329
C2_CP_REACTOME_PROSTACYCLIN_SIGNALLING_THROUGH_PROSTACYCLIN_RECEPTOR	1.26468	1.06222	1.12707	1.07404	-0.514782	0.200199	0.525278	0.385441	0.430352	0.998355
C2_CP_REACTOME_PROTEIN_FOLDING	1.66154	1.53874	0.998295	1.15118	1.10498	0.0292316	0.0975714	0.592801	0.323302	0.4355
C2_CP_REACTOME_PROTEIN_LOCALIZATION	-1.58413	-1.06048	-1.12091	-1.09385	-1.40497	0.0620479	0.593597	0.55524	0.600222	0.172084
C2_CP_REACTOME_PROTEIN_PROTEIN_INTERACTIONS_AT_SYNAPSES	-1.09174	-1.46195	-0.792245	-1.72733	-0.967344	0.544006	0.324022	0.975418	0.0746666	0.714429
C2_CP_REACTOME_PROTEIN_UBIQUITINATION	1.42959	-1.01294	1.20956	1.37759	1.02222	0.0988334	0.664041	0.280645	0.135948	0.556151
C2_CP_REACTOME_PTEN_REGULATION	2.08251	1.54397	1.56583	1.85396	1.1073	0.000424024	0.0949509	0.0643942	0.0112114	0.432041
C2_CP_REACTOME_PURINE_CATABOLISM	0.791782	-0.765634	0.601201	-0.802533	-0.684678	0.909121	0.958777	0.995351	0.933303	0.97894
C2_CP_REACTOME_PURINERGIC_SIGNALING_IN_LEISHMANIASIS_INFECTION	0.890571	-0.850219	-1.23714	0.944804	0.92837	0.766537	0.891295	0.419613	0.663431	0.718344
C2_CP_REACTOME_PYRUVATE_METABOLISM	1.15555	-1.02158	0.770031	0.860287	1.14504	0.311406	0.650195	0.934868	0.814689	0.386899
C2_CP_REACTOME_PYRUVATE_METABOLISM_AND_CITRIC_ACID_TCA_CYCLE	-0.965422	-1.22636	0.560096	0.966621	-1.13579	0.737669	0.453156	0.997768	0.619237	0.466892
C2_CP_REACTOME_RA_BIOSYNTHESIS_PATHWAY	1.62401	1.45495	0.959654	1.16331	1.52161	0.0362827	0.138641	0.66034	0.310059	0.104895
C2_CP_REACTOME_RAB_GEFS_EXCHANGE_GTP_FOR_GDP_ON_RABS	1.01823	-1.36747	1.0615	-1.08608	1.25057	0.521997	0.361418	0.48494	0.608758	0.282293
C2_CP_REACTOME_RAB_GERANYLGERANYLATION	1.47289	-0.881063	1.21583	-0.986992	1.63465	0.0811216	0.858921	0.273097	0.726061	0.0623753
C2_CP_REACTOME_RAB_REGULATION_OF_TRAFFICKING	1.27976	-1.07236	1.24645	-1.03561	1.36832	0.187368	0.580005	0.243469	0.671222	0.188828
C2_CP_REACTOME_RAF_ACTIVATION	1.82662	1.61811	1.2872	1.37278	1.7015	0.00842431	0.0621815	0.203838	0.139129	0.0425753
C2_CP_REACTOME_RAF_INDEPENDENT_MAPK1_3_ACTIVATION	2.249	2.05154	1.91806	1.9981	2.07663	1.135e-05	0.00150762	0.00805966	0.00319117	0.0011456
C2_CP_REACTOME_RAS_ACTIVATION_UPON_CA2_INFLUX_THROUGH_NMDA_RECEPTOR	-0.944594	0.719382	-1.11517	-1.11858	0.906908	0.76911	0.965322	0.563626	0.574268	0.752811
C2_CP_REACTOME_RAS_PROCESSING	1.36896	1.08417	1.23328	1.10787	1.12024	0.129528	0.495624	0.254753	0.378831	0.416948
C2_CP_REACTOME_RECEPTOR_TYPE_TYROSINE_PROTEIN_PHOSPHATASES	-1.07473	-1.10822	-0.783204	-1.59272	-1.11087	0.568784	0.552174	0.979676	0.130532	0.506056
C2_CP_REACTOME_RECOGNITION_OF_DNA_DAMAGE_BY_PCNA_CONTAINING_REPLICATION_COMPLEX	-1.14196	0.939306	1.40058	-0.777983	-1.86965	0.470383	0.716546	0.127539	0.948586	0.00362541
C2_CP_REACTOME_RECRUITMENT_OF_MITOTIC_CENTROSOME_PROTEINS_AND_COMPLEXES	-1.71158	-1.30985	-1.50993	-0.852584	-1.69607	0.025584	0.39864	0.169746	0.890256	0.0236542
C2_CP_REACTOME_RECRUITMENT_OF_NUMA_TO_MITOTIC_CENTROSOMES	-1.62718	-1.23419	-1.54785	0.871707	-1.60537	0.0471888	0.45048	0.14318	0.795835	0.0501531
C2_CP_REACTOME_RECYCLING_OF_BILE_ACIDS_AND_SALTS	-0.971892	0.977304	-1.27231	-1.08121	-0.801004	0.7269	0.656042	0.385148	0.61289	0.922776
C2_CP_REACTOME_RECYCLING_PATHWAY_OF_L1	1.2365	0.820655	-1.34565	1.29073	0.695483	0.225009	0.891263	0.303061	0.191662	0.969276
C2_CP_REACTOME_REGULATION_OF_BETA_CELL_DEVELOPMENT	0.920026	0.821023	0.603081	1.18935	0.692193	0.713853	0.890829	0.995386	0.280911	0.970174
C2_CP_REACTOME_REGULATION_OF_CHOLESTEROL_BIOSYNTHESIS_BY_SREBP_SREBF_	-1.15177	-1.50646	1.0746	-0.981668	-1.93258	0.453567	0.295915	0.462135	0.732146	0.00156341
C2_CP_REACTOME_REGULATION_OF_EXPRESSION_OF_SLITS_AND_ROBOS	1.79798	1.689	1.05028	1.47781	-0.709692	0.0106502	0.0414291	0.503551	0.0894698	0.971108
C2_CP_REACTOME_REGULATION_OF_FZD_BY_UBIQUITINATION	0.913201	-1.16354	1.15368	-0.594422	-0.713692	0.724729	0.498817	0.347455	0.995302	0.969996
C2_CP_REACTOME_REGULATION_OF_GENE_EXPRESSION_IN_BETA_CELLS	-0.596916	-0.878822	0.846519	0.722041	0.640069	0.9989	0.859836	0.853939	0.956985	0.985545
C2_CP_REACTOME_REGULATION_OF_GENE_EXPRESSION_IN_LATE_STAGE_BRANCHING_MORPHOGENESIS_PANCREATIC_BUD_PRECURSOR_CELLS	1.17535	0.943038	-0.875693	1.57037	0.676094	0.286943	0.70946	0.902703	0.0592518	0.975943
C2_CP_REACTOME_REGULATION_OF_GLUCOKINASE_BY_GLUCOKINASE_REGULATORY_PROTEIN	-1.76573	0.875909	-1.50998	-0.914646	-1.85334	0.0157585	0.8175	0.170327	0.813389	0.00441765
C2_CP_REACTOME_REGULATION_OF_HSF1_MEDIATED_HEAT_SHOCK_RESPONSE	2.16247	2.03253	1.85559	2.33613	1.8074	0.000121924	0.00178862	0.0122723	0	0.0208111
C2_CP_REACTOME_REGULATION_OF_IFNA_SIGNALING	1.15074	-0.865025	1.01996	0.992613	-0.695509	0.31719	0.872936	0.552594	0.571107	0.975935
C2_CP_REACTOME_REGULATION_OF_INSULIN_LIKE_GROWTH_FACTOR_IGF_TRANSPORT_AND_UPTAKE_BY_INSULIN_LIKE_GROWTH_FACTOR_BINDING_PROTEINS_IGFBPS_	0.831674	0.816338	0.779172	-1.10225	-1.07893	0.859918	0.896434	0.925847	0.586047	0.552483
C2_CP_REACTOME_REGULATION_OF_INSULIN_SECRETION	-0.917753	-1.19316	0.56593	-1.26412	-0.705665	0.816218	0.475592	0.997728	0.422311	0.972788
C2_CP_REACTOME_REGULATION_OF_KIT_SIGNALING	1.35832	1.37279	1.1321	1.55882	-1.02309	0.135592	0.189868	0.378073	0.062616	0.63045
C2_CP_REACTOME_REGULATION_OF_LIPID_METABOLISM_BY_PPARALPHA	1.42747	0.869767	1.15776	1.22735	1.23241	0.0997573	0.826505	0.342547	0.244357	0.297894
C2_CP_REACTOME_REGULATION_OF_MECP2_EXPRESSION_AND_ACTIVITY	0.95325	1.17695	-0.94958	0.750445	0.812434	0.644728	0.377434	0.795293	0.940783	0.890124
C2_CP_REACTOME_REGULATION_OF_MRNA_STABILITY_BY_PROTEINS_THAT_BIND_AU_RICH_ELEMENTS	1.96911	1.52051	1.68558	2.04178	0.971138	0.0021984	0.105673	0.0365124	0.00205308	0.640805
C2_CP_REACTOME_REGULATION_OF_PLK1_ACTIVITY_AT_G2_M_TRANSITION	-1.4504	-1.12244	-1.01491	0.956341	-1.4835	0.135749	0.532078	0.709652	0.639939	0.113002
C2_CP_REACTOME_REGULATION_OF_PTEN_GENE_TRANSCRIPTION	1.49537	1.39219	0.885632	1.53275	1.12581	0.0728809	0.177906	0.7947	0.0706457	0.409782
C2_CP_REACTOME_REGULATION_OF_PTEN_STABILITY_AND_ACTIVITY	2.13719	1.26855	1.86831	1.79324	0.877467	0.000221553	0.272442	0.0111863	0.0166101	0.800685
C2_CP_REACTOME_REGULATION_OF_PYRUVATE_DEHYDROGENASE_PDH_COMPLEX	-1.35678	-1.3397	-0.727073	-1.22799	-1.24884	0.211754	0.385461	0.994344	0.455124	0.330597
C2_CP_REACTOME_REGULATION_OF_RAS_BY_GAPS	1.9087	1.5286	1.57119	2.03635	-0.995935	0.00387348	0.101936	0.0627882	0.00209199	0.673708
C2_CP_REACTOME_REGULATION_OF_RUNX1_EXPRESSION_AND_ACTIVITY	1.2797	1.2047	-0.86171	0.989479	-0.549646	0.187365	0.342253	0.91831	0.576443	0.997404
C2_CP_REACTOME_REGULATION_OF_RUNX2_EXPRESSION_AND_ACTIVITY	1.92917	1.30852	1.54066	1.6495	-0.817795	0.00320288	0.238174	0.0712315	0.0394462	0.906744
C2_CP_REACTOME_REGULATION_OF_RUNX3_EXPRESSION_AND_ACTIVITY	2.21858	1.86395	1.72189	2.17273	-0.855595	2.09804e-05	0.0112805	0.029563	0.000430238	0.869755
C2_CP_REACTOME_REGULATION_OF_SIGNALING_BY_CBL	1.30818	1.53653	1.35083	1.46057	-1.28504	0.166626	0.0981617	0.156982	0.0967182	0.294588
C2_CP_REACTOME_REGULATION_OF_TLR_BY_ENDOGENOUS_LIGAND	0.955601	-0.76181	-0.766644	0.49842	1.37787	0.640575	0.959877	0.984161	0.998747	0.183333
C2_CP_REACTOME_REGULATION_OF_TNFR1_SIGNALING	1.73194	1.45561	1.38379	1.50938	1.16502	0.0171926	0.138639	0.137536	0.0784104	0.363319
C2_CP_REACTOME_REGULATION_OF_TP53_ACTIVITY	-1.11051	1.3116	1.10071	-0.853031	-1.56956	0.51542	0.236813	0.422394	0.890086	0.064376
C2_CP_REACTOME_REGULATION_OF_TP53_ACTIVITY_THROUGH_ACETYLATION	0.838143	0.866069	-0.704004	-1.07126	-1.17297	0.850719	0.831891	0.999322	0.629572	0.422529
C2_CP_REACTOME_REGULATION_OF_TP53_ACTIVITY_THROUGH_METHYLATION	0.981776	1.22075	1.26123	1.13343	-0.801687	0.590551	0.323712	0.228653	0.345387	0.922751
C2_CP_REACTOME_REGULATION_OF_TP53_ACTIVITY_THROUGH_PHOSPHORYLATION	-1.37885	1.13263	-1.0097	0.726399	-1.77114	0.195149	0.429529	0.715858	0.954828	0.0114826
C2_CP_REACTOME_REGULATION_OF_TP53_EXPRESSION_AND_DEGRADATION	1.32263	1.19933	1.56452	0.857677	0.846608	0.15655	0.349253	0.064809	0.818935	0.844427
C2_CP_REACTOME_REPRODUCTION	-1.17455	1.00004	-0.724259	-0.84099	-1.60218	0.42324	0.619602	0.995695	0.902036	0.0511302
C2_CP_REACTOME_RESOLUTION_OF_ABASIC_SITES_AP_SITES_	-2.1761	-0.930952	-1.66515	-1.88876	-2.43052	5.97265e-05	0.785799	0.0888347	0.030751	0
C2_CP_REACTOME_RESOLUTION_OF_AP_SITES_VIA_THE_MULTIPLE_NUCLEOTIDE_PATCH_REPLACEMENT_PATHWAY	-2.03253	0.482868	-1.55408	-1.53967	-2.30472	0.00064546	1	0.141259	0.164827	0
C2_CP_REACTOME_RESOLUTION_OF_D_LOOP_STRUCTURES	-2.1893	-1.17665	-1.60408	-1.74411	-2.14948	3.03781e-05	0.487182	0.119383	0.0728474	2.7125e-05
C2_CP_REACTOME_RESOLUTION_OF_D_LOOP_STRUCTURES_THROUGH_SYNTHESIS_DEPENDENT_STRAND_ANNEALING_SDSA_	-2.0333	-1.10476	-1.49837	-1.7249	-2.09481	0.000652567	0.554269	0.178601	0.0755982	0.000142046
C2_CP_REACTOME_RESOLUTION_OF_SISTER_CHROMATID_COHESION	-1.81865	-1.35489	-0.891175	-0.928709	-2.21944	0.00945257	0.36699	0.883645	0.797191	5.33053e-06
C2_CP_REACTOME_RESPIRATORY_ELECTRON_TRANSPORT	-1.35027	-1.0357	-1.01783	-1.23989	-1.66762	0.21809	0.630869	0.70621	0.445963	0.0307423
C2_CP_REACTOME_RESPIRATORY_ELECTRON_TRANSPORT_ATP_SYNTHESIS_BY_CHEMIOSMOTIC_COUPLING_AND_HEAT_PRODUCTION_BY_UNCOUPLING_PROTEINS_	-1.38154	-1.13371	-1.01643	-1.22252	-1.65649	0.192891	0.52367	0.707238	0.457981	0.0335069
C2_CP_REACTOME_RESPONSE_OF_EIF2AK4_GCN2_TO_AMINO_ACID_DEFICIENCY	1.69314	2.20433	1.53909	1.91308	0.986316	0.0231119	0.000153304	0.0717082	0.00694526	0.614352
C2_CP_REACTOME_RESPONSE_OF_MTB_TO_PHAGOCYTOSIS	1.84502	1.2597	1.23195	1.27022	1.91405	0.00711838	0.281931	0.255577	0.206417	0.00797581
C2_CP_REACTOME_RESPONSE_TO_ELEVATED_PLATELET_CYTOSOLIC_CA2_	1.25738	0.714745	-1.03524	0.918907	1.5667	0.206092	0.966585	0.675017	0.712038	0.0864725
C2_CP_REACTOME_RET_SIGNALING	1.23568	1.34088	1.0899	1.08472	1.26963	0.225027	0.213213	0.439056	0.413488	0.267514
C2_CP_REACTOME_RETROGRADE_TRANSPORT_AT_THE_TRANS_GOLGI_NETWORK	1.22645	0.744544	0.990862	1.06411	0.794635	0.232438	0.951999	0.606645	0.445727	0.906985
C2_CP_REACTOME_RHO_GTPASE_CYCLE	-1.70443	-1.24186	-1.19005	-1.70394	-1.60298	0.0270842	0.44522	0.474638	0.0783271	0.0508481
C2_CP_REACTOME_RHO_GTPASE_EFFECTORS	-1.18339	-1.00099	0.809099	0.981415	-1.72115	0.411396	0.678364	0.897388	0.59195	0.0186847
C2_CP_REACTOME_RHO_GTPASES_ACTIVATE_CIT	0.946587	-0.803746	1.20681	0.979951	0.958761	0.65845	0.934568	0.283969	0.594539	0.664097
C2_CP_REACTOME_RHO_GTPASES_ACTIVATE_FORMINS	-1.58873	-1.13099	-0.832041	0.985168	-2.00492	0.0604448	0.523807	0.948337	0.585096	0.000535718
C2_CP_REACTOME_RHO_GTPASES_ACTIVATE_IQGAPS	1.26246	0.953172	-1.17317	1.49756	0.722348	0.201959	0.694203	0.486673	0.0826325	0.958498
C2_CP_REACTOME_RHO_GTPASES_ACTIVATE_NADPH_OXIDASES	0.904727	1.06957	-0.74729	0.577833	-1.19981	0.740675	0.516083	0.992479	0.994616	0.389555
C2_CP_REACTOME_RHO_GTPASES_ACTIVATE_PAKS	0.916009	0.694876	-0.840704	1.27676	0.643027	0.721092	0.974529	0.940224	0.202218	0.984994
C2_CP_REACTOME_RHO_GTPASES_ACTIVATE_PKNS	1.14976	0.640959	1.05693	1.45462	0.903467	0.31815	0.988576	0.4921	0.0990057	0.759248
C2_CP_REACTOME_RHO_GTPASES_ACTIVATE_ROCKS	1.00789	0.748609	-0.555381	1.16937	1.08257	0.541657	0.949814	1	0.303553	0.46868
C2_CP_REACTOME_RHO_GTPASES_ACTIVATE_WASPS_AND_WAVES	1.33633	1.1859	0.856557	1.26891	0.968523	0.147864	0.365157	0.83797	0.207507	0.646569
C2_CP_REACTOME_RIP_MEDIATED_NFKB_ACTIVATION_VIA_ZBP1	1.4784	1.98946	-0.980413	1.53105	1.06689	0.078706	0.00296733	0.759223	0.0709224	0.488801
C2_CP_REACTOME_RIPK1_MEDIATED_REGULATED_NECROSIS	1.46414	1.67294	-0.883031	1.43634	-0.749882	0.0842336	0.0463543	0.895308	0.106852	0.953979
C2_CP_REACTOME_RMTS_METHYLATE_HISTONE_ARGININES	-1.66581	-0.980663	-1.99813	-1.77704	-1.45011	0.0356514	0.706391	0.00660815	0.0593266	0.136065
C2_CP_REACTOME_RNA_POLYMERASE_I_PROMOTER_ESCAPE	-1.39674	-0.719512	-1.66012	-0.90532	-1.49621	0.181791	0.975323	0.0896174	0.820993	0.105194
C2_CP_REACTOME_RNA_POLYMERASE_I_TRANSCRIPTION	-1.46682	-0.75403	-1.82715	-0.82947	-1.60616	0.125008	0.963033	0.0349784	0.914012	0.0501277
C2_CP_REACTOME_RNA_POLYMERASE_I_TRANSCRIPTION_INITIATION	-1.49101	0.641375	-1.86216	-0.802597	-1.54359	0.107792	0.988644	0.0258735	0.933616	0.0770451
C2_CP_REACTOME_RNA_POLYMERASE_I_TRANSCRIPTION_TERMINATION	-1.38864	0.706575	-1.52304	-0.909976	-1.58423	0.188251	0.969704	0.160627	0.817847	0.058033
C2_CP_REACTOME_RNA_POLYMERASE_II_TRANSCRIBES_SNRNA_GENES	1.44079	1.38218	1.19319	1.43065	1.09833	0.0931937	0.183974	0.299834	0.109435	0.445281
C2_CP_REACTOME_RNA_POLYMERASE_II_TRANSCRIPTION_TERMINATION	0.809211	1.188	1.12275	1.47511	-1.56373	0.889045	0.363346	0.390877	0.0906208	0.0669734
C2_CP_REACTOME_RNA_POLYMERASE_III_CHAIN_ELONGATION	-1.30409	0.940842	-1.76434	-0.956232	-1.6752	0.262817	0.713839	0.0543845	0.767343	0.0286988
C2_CP_REACTOME_RNA_POLYMERASE_III_TRANSCRIPTION	0.837272	1.05832	-1.43504	0.849521	-1.06111	0.851855	0.530628	0.23324	0.830872	0.5776
C2_CP_REACTOME_RNA_POLYMERASE_III_TRANSCRIPTION_INITIATION_FROM_TYPE_1_PROMOTER	-1.28111	0.765357	-1.66761	-0.548253	-1.603	0.28997	0.938577	0.088148	0.998462	0.0509576
C2_CP_REACTOME_RNA_POLYMERASE_III_TRANSCRIPTION_INITIATION_FROM_TYPE_3_PROMOTER	1.08974	1.43845	-1.2921	0.920484	-0.907337	0.402369	0.149211	0.3635	0.710068	0.803807
C2_CP_REACTOME_RNA_POLYMERASE_III_TRANSCRIPTION_TERMINATION	-1.49438	0.703503	-2.02721	-1.10864	-1.6642	0.106404	0.970727	0.00496504	0.583847	0.031307
C2_CP_REACTOME_ROLE_OF_LAT2_NTAL_LAB_ON_CALCIUM_MOBILIZATION	1.13286	1.11715	-0.745477	1.05818	0.631008	0.340679	0.449155	0.992908	0.455815	0.987526
C2_CP_REACTOME_ROLE_OF_PHOSPHOLIPIDS_IN_PHAGOCYTOSIS	-1.22279	-0.976702	-1.29403	-0.960211	-1.59972	0.353555	0.711291	0.3628	0.764432	0.0521449
C2_CP_REACTOME_RORA_ACTIVATES_GENE_EXPRESSION	1.02018	1.2567	-0.857004	1.21103	-0.797206	0.518351	0.285201	0.92347	0.259324	0.924114
C2_CP_REACTOME_ROS_AND_RNS_PRODUCTION_IN_PHAGOCYTES	1.91847	1.19423	1.50795	1.01019	1.41707	0.0034998	0.355603	0.0821877	0.537922	0.159568
C2_CP_REACTOME_RRNA_MODIFICATION_IN_THE_NUCLEUS_AND_CYTOSOL	-2.26509	-1.32077	-2.50895	-1.71908	-2.26443	2.44713e-05	0.397903	0	0.0715326	0
C2_CP_REACTOME_RRNA_PROCESSING	-1.82172	1.26897	-2.40525	-1.13615	-1.98241	0.00912428	0.272347	0	0.551967	0.000768989
C2_CP_REACTOME_RUNX1_INTERACTS_WITH_CO_FACTORS_WHOSE_PRECISE_EFFECT_ON_RUNX1_TARGETS_IS_NOT_KNOWN	1.17097	1.06763	-0.988362	1.43181	1.03016	0.292082	0.517998	0.746095	0.108902	0.542105
C2_CP_REACTOME_RUNX1_REGULATES_GENES_INVOLVED_IN_MEGAKARYOCYTE_DIFFERENTIATION_AND_PLATELET_FUNCTION	0.631136	0.941489	-1.37557	0.938033	-0.793568	0.991537	0.712295	0.279691	0.676147	0.927388
C2_CP_REACTOME_RUNX1_REGULATES_TRANSCRIPTION_OF_GENES_INVOLVED_IN_DIFFERENTIATION_OF_HSCS	1.96021	1.7717	1.50957	1.9546	-0.961991	0.00238426	0.0232323	0.0817908	0.00491353	0.719993
C2_CP_REACTOME_RUNX2_REGULATES_BONE_DEVELOPMENT	1.24691	0.805182	-1.14388	1.31924	0.991769	0.215334	0.907749	0.523441	0.173684	0.605351
C2_CP_REACTOME_RUNX2_REGULATES_OSTEOBLAST_DIFFERENTIATION	1.32727	0.817396	-1.18472	1.52138	1.0814	0.153666	0.894793	0.480466	0.0742964	0.470398
C2_CP_REACTOME_S_PHASE	-1.23695	1.18677	0.941298	1.01675	-2.23255	0.333839	0.364244	0.693745	0.527493	5.49455e-06
C2_CP_REACTOME_SARS_COV_1_INFECTION	1.17959	0.831539	1.18947	0.995294	1.04925	0.282291	0.877941	0.303814	0.565879	0.515382
C2_CP_REACTOME_SARS_COV_INFECTIONS	1.18412	1.3621	1.27924	1.14237	-0.878705	0.276769	0.19709	0.210905	0.334147	0.841477
C2_CP_REACTOME_SCAVENGING_BY_CLASS_A_RECEPTORS	1.27047	1.05427	1.0142	1.57938	1.39824	0.195093	0.537853	0.562648	0.0566879	0.169938
C2_CP_REACTOME_SCAVENGING_OF_HEME_FROM_PLASMA	0.730301	0.774681	-0.919342	0.698512	0.654517	0.956049	0.933425	0.838768	0.967777	0.981886
C2_CP_REACTOME_SCF_SKP2_MEDIATED_DEGRADATION_OF_P27_P21	2.01624	1.81406	1.54289	1.82998	-1.13418	0.00122906	0.01704	0.0706304	0.0129267	0.468899
C2_CP_REACTOME_SEALING_OF_THE_NUCLEAR_ENVELOPE_NE_BY_ESCRT_III	1.2494	0.716937	-0.930945	1.28744	0.904121	0.213234	0.965979	0.820145	0.193806	0.758377
C2_CP_REACTOME_SELECTIVE_AUTOPHAGY	2.14642	1.63235	1.35668	1.97045	1.83385	0.000171052	0.0575862	0.152905	0.00432409	0.0168481
C2_CP_REACTOME_SELENOAMINO_ACID_METABOLISM	1.25033	1.80151	0.975248	1.29537	1.01217	0.212254	0.0186306	0.633244	0.188822	0.571654
C2_CP_REACTOME_SEMA3A_PAK_DEPENDENT_AXON_REPULSION	0.915443	0.793433	1.09385	-0.894868	0.925473	0.721905	0.920915	0.433205	0.837079	0.723093
C2_CP_REACTOME_SEMA4D_IN_SEMAPHORIN_SIGNALING	0.984694	1.041	0.692816	1.32921	-0.718226	0.585186	0.558099	0.979815	0.166664	0.968108
C2_CP_REACTOME_SEMA4D_INDUCED_CELL_MIGRATION_AND_GROWTH_CONE_COLLAPSE	0.854489	0.869897	0.59616	1.12227	-0.717032	0.826129	0.826608	0.99548	0.360409	0.96861
C2_CP_REACTOME_SEMAPHORIN_INTERACTIONS	0.902159	0.828261	0.745041	0.999591	0.851698	0.745072	0.881518	0.950953	0.557947	0.837198
C2_CP_REACTOME_SENESCENCE_ASSOCIATED_SECRETORY_PHENOTYPE_SASP_	1.56797	1.51763	1.4204	1.52748	1.23784	0.0499045	0.107292	0.118061	0.0723165	0.293578
C2_CP_REACTOME_SEPARATION_OF_SISTER_CHROMATIDS	-1.25169	-0.906492	1.03354	1.23658	-1.91144	0.316818	0.822519	0.529724	0.234938	0.00216511
C2_CP_REACTOME_SEROTONIN_NEUROTRANSMITTER_RELEASE_CYCLE	-1.30923	-0.666671	-0.97244	-1.69003	-1.15196	0.260234	0.987884	0.766632	0.084093	0.448972
C2_CP_REACTOME_SHC_MEDIATED_CASCADE_FGFR1	1.27657	1.36257	0.999539	1.08714	0.839779	0.190255	0.196892	0.590267	0.410021	0.855121
C2_CP_REACTOME_SHC_MEDIATED_CASCADE_FGFR3	1.33997	0.985116	-0.821529	1.14055	1.11359	0.145689	0.64182	0.957813	0.336293	0.423839
C2_CP_REACTOME_SHC_MEDIATED_CASCADE_FGFR4	1.13958	1.23426	0.759058	-0.916187	1.0015	0.330895	0.309179	0.941776	0.812708	0.588307
C2_CP_REACTOME_SHC1_EVENTS_IN_ERBB2_SIGNALING	1.34874	-0.918268	1.15089	-0.90658	1.31528	0.141047	0.807561	0.351684	0.821182	0.228861
C2_CP_REACTOME_SIALIC_ACID_METABOLISM	-0.93641	-1.28093	-0.899936	-0.772036	0.992264	0.78337	0.419109	0.873816	0.95166	0.604674
C2_CP_REACTOME_SIGNAL_AMPLIFICATION	1.17655	0.924478	1.12399	0.921477	-0.966335	0.285338	0.740902	0.389314	0.708468	0.714748
C2_CP_REACTOME_SIGNAL_TRANSDUCTION_BY_L1	1.73021	1.46232	-0.758579	1.10781	1.75587	0.0173797	0.135899	0.987064	0.378849	0.0293203
C2_CP_REACTOME_SIGNALING_BY_BMP	1.37986	0.819125	0.893748	1.26061	1.06864	0.12312	0.892778	0.780158	0.214694	0.486515
C2_CP_REACTOME_SIGNALING_BY_BRAF_AND_RAF_FUSIONS	1.16736	1.21103	0.837283	0.86984	1.13182	0.297175	0.333609	0.866208	0.798927	0.402579
C2_CP_REACTOME_SIGNALING_BY_CYTOSOLIC_FGFR1_FUSION_MUTANTS	1.07825	-0.935558	-0.729755	1.59957	-0.778972	0.419813	0.777665	0.995117	0.0515825	0.934974
C2_CP_REACTOME_SIGNALING_BY_EGFR	1.71465	1.13875	1.53098	1.63415	1.11293	0.0195781	0.422294	0.0747224	0.0428952	0.424587
C2_CP_REACTOME_SIGNALING_BY_EGFR_IN_CANCER	2.10482	1.60284	1.62778	1.87982	1.62529	0.000328692	0.0681035	0.048152	0.0091338	0.0660025
C2_CP_REACTOME_SIGNALING_BY_ERBB2	1.62436	0.859865	1.46117	1.33681	1.25384	0.0362721	0.841291	0.101058	0.161223	0.279185
C2_CP_REACTOME_SIGNALING_BY_ERBB2_IN_CANCER	1.77351	0.862546	1.41909	1.37821	1.52863	0.0128339	0.837309	0.118601	0.1357	0.102145
C2_CP_REACTOME_SIGNALING_BY_ERBB4	1.38903	-0.981432	1.48416	1.40496	0.948363	0.118342	0.706601	0.0911395	0.121497	0.683382
C2_CP_REACTOME_SIGNALING_BY_ERYTHROPOIETIN	1.45127	1.10794	1.10104	1.38066	1.27789	0.0892202	0.461086	0.421887	0.133968	0.261346
C2_CP_REACTOME_SIGNALING_BY_FGFR	1.35328	1.37498	0.994692	1.33075	-0.667858	0.138222	0.188767	0.60049	0.165531	0.982335
C2_CP_REACTOME_SIGNALING_BY_FGFR_IN_DISEASE	1.23537	0.84862	0.770008	1.38988	-0.725769	0.225303	0.856167	0.934701	0.128894	0.96541
C2_CP_REACTOME_SIGNALING_BY_FGFR1	1.85985	1.53269	1.59707	1.69824	0.866673	0.00611222	0.100867	0.0565762	0.0306935	0.817123
C2_CP_REACTOME_SIGNALING_BY_FGFR1_IN_DISEASE	1.46999	0.830845	1.19492	1.49583	0.992027	0.0821306	0.878872	0.298391	0.0832213	0.604982
C2_CP_REACTOME_SIGNALING_BY_FGFR2	1.53017	1.22463	1.23512	1.43091	0.629798	0.0606996	0.320057	0.253791	0.109305	0.987455
C2_CP_REACTOME_SIGNALING_BY_FGFR2_IIIA_TM	-0.719332	0.854775	-0.979922	0.789871	-1.29843	0.987587	0.848194	0.759931	0.904883	0.278317
C2_CP_REACTOME_SIGNALING_BY_FGFR2_IN_DISEASE	1.2335	1.16858	0.912432	1.31587	-0.730808	0.226886	0.386504	0.744739	0.17548	0.963301
C2_CP_REACTOME_SIGNALING_BY_FGFR3	2.02556	1.43907	1.62991	1.98119	1.04089	0.00105889	0.148699	0.047475	0.00379159	0.524051
C2_CP_REACTOME_SIGNALING_BY_FGFR4	1.86601	1.46665	1.75746	1.6514	1.1312	0.00577219	0.133008	0.0241015	0.0390966	0.402242
C2_CP_REACTOME_SIGNALING_BY_HEDGEHOG	1.65986	1.04688	1.05892	1.41651	0.982349	0.0295485	0.549535	0.489276	0.115772	0.621764
C2_CP_REACTOME_SIGNALING_BY_HIPPO	1.89903	1.66115	1.86735	1.78119	1.06629	0.00415062	0.0489659	0.0112472	0.0177951	0.489787
C2_CP_REACTOME_SIGNALING_BY_INSULIN_RECEPTOR	2.06745	1.36802	1.3815	1.51198	1.79315	0.000507516	0.19281	0.1386	0.0776874	0.0228954
C2_CP_REACTOME_SIGNALING_BY_INTERLEUKINS	2.11445	1.82893	1.57282	2.01182	1.6609	0.00031174	0.0149818	0.0623276	0.00283501	0.0535654
C2_CP_REACTOME_SIGNALING_BY_KIT_IN_DISEASE	0.872535	0.900615	-0.440784	1.47333	-1.25459	0.796874	0.779789	0.999913	0.0914758	0.326225
C2_CP_REACTOME_SIGNALING_BY_MET	1.36498	0.783571	0.985265	1.26144	1.4283	0.131704	0.926583	0.614038	0.214097	0.154715
C2_CP_REACTOME_SIGNALING_BY_MODERATE_KINASE_ACTIVITY_BRAF_MUTANTS	1.25481	1.31126	0.971335	0.54146	1.25957	0.208372	0.236587	0.639417	0.997469	0.273362
C2_CP_REACTOME_SIGNALING_BY_NODAL	1.51582	1.12853	1.26349	-0.765298	1.39609	0.0653139	0.435437	0.226307	0.954874	0.171767
C2_CP_REACTOME_SIGNALING_BY_NOTCH	1.48337	0.810837	1.13949	1.16874	1.04146	0.0767767	0.90126	0.366826	0.304265	0.523346
C2_CP_REACTOME_SIGNALING_BY_NOTCH1	1.22218	-0.922395	1.08589	1.13094	1.14491	0.236716	0.798999	0.444744	0.349117	0.386879
C2_CP_REACTOME_SIGNALING_BY_NOTCH1_PEST_DOMAIN_MUTANTS_IN_CANCER	1.15836	-0.926486	1.24414	1.19684	0.880753	0.308217	0.794181	0.245132	0.273406	0.795832
C2_CP_REACTOME_SIGNALING_BY_NOTCH2	1.24198	-0.705281	1.20573	1.08033	1.04289	0.219939	0.979803	0.285123	0.419624	0.522139
C2_CP_REACTOME_SIGNALING_BY_NOTCH3	-0.905939	-1.01257	0.954182	0.934146	-1.20951	0.829015	0.664479	0.670356	0.684103	0.378974
C2_CP_REACTOME_SIGNALING_BY_NOTCH4	2.04834	1.13999	1.45901	1.82077	0.937525	0.00074561	0.421444	0.101713	0.0138687	0.70295
C2_CP_REACTOME_SIGNALING_BY_NTRK2_TRKB_	0.912621	0.877669	0.99709	1.41175	-0.88799	0.725914	0.8155	0.595092	0.118151	0.83173
C2_CP_REACTOME_SIGNALING_BY_NTRK3_TRKC_	0.956602	0.704868	-0.985251	1.55293	0.799589	0.639332	0.970238	0.75111	0.0645672	0.902198
C2_CP_REACTOME_SIGNALING_BY_NTRKS	1.93893	1.54218	1.43446	1.94236	1.71346	0.00290704	0.0955836	0.112043	0.00544785	0.0393461
C2_CP_REACTOME_SIGNALING_BY_NUCLEAR_RECEPTORS	1.90985	1.21817	1.24098	1.57996	1.51238	0.00383114	0.326803	0.248123	0.0566166	0.109647
C2_CP_REACTOME_SIGNALING_BY_PDGF	-0.85344	-1.07584	-1.18373	1.13922	-0.950981	0.901014	0.580356	0.481665	0.338274	0.735532
C2_CP_REACTOME_SIGNALING_BY_PDGFR_IN_DISEASE	1.09981	-0.686145	0.6506	1.26183	-0.981776	0.388215	0.983608	0.989242	0.213742	0.696825
C2_CP_REACTOME_SIGNALING_BY_PTK6	1.11899	1.14204	1.11471	0.985375	0.833208	0.360173	0.419242	0.401634	0.584811	0.863803
C2_CP_REACTOME_SIGNALING_BY_RECEPTOR_TYROSINE_KINASES	1.57467	1.06046	1.14184	1.40949	1.37422	0.0481417	0.527712	0.36368	0.119331	0.183937
C2_CP_REACTOME_SIGNALING_BY_RETINOIC_ACID	1.14933	1.06314	-0.708782	0.70847	1.18519	0.3184	0.524724	0.997466	0.96354	0.344997
C2_CP_REACTOME_SIGNALING_BY_RHO_GTPASES	-1.48324	-1.16326	-1.0313	-1.17569	-1.80534	0.112937	0.498659	0.681345	0.512367	0.00790741
C2_CP_REACTOME_SIGNALING_BY_ROBO_RECEPTORS	1.74482	1.55952	1.0656	1.38185	0.877069	0.0156116	0.087657	0.477468	0.133578	0.801397
C2_CP_REACTOME_SIGNALING_BY_SCF_KIT	1.25606	1.11221	0.999899	1.77307	-0.995993	0.207415	0.456544	0.589777	0.0189438	0.673871
C2_CP_REACTOME_SIGNALING_BY_TGF_BETA_RECEPTOR_COMPLEX	1.58854	1.37696	1.50363	1.74216	1.24499	0.0447533	0.187892	0.0841379	0.0237125	0.287354
C2_CP_REACTOME_SIGNALING_BY_TGFB_FAMILY_MEMBERS	1.60128	1.41547	1.3659	1.6388	1.27741	0.0416601	0.163952	0.147676	0.0418213	0.261691
C2_CP_REACTOME_SIGNALING_BY_THE_B_CELL_RECEPTOR_BCR_	1.78567	1.54423	1.36415	1.53504	-1.192	0.0117652	0.0948917	0.14881	0.0697025	0.400039
C2_CP_REACTOME_SIGNALING_BY_TYPE_1_INSULIN_LIKE_GROWTH_FACTOR_1_RECEPTOR_IGF1R_	1.5444	1.00931	0.925097	1.42495	1.34193	0.0564017	0.605614	0.722421	0.111834	0.207907
C2_CP_REACTOME_SIGNALING_BY_VEGF	1.28622	0.870434	0.803378	1.27239	1.22441	0.182968	0.825768	0.903836	0.204867	0.305019
C2_CP_REACTOME_SIGNALING_BY_WNT	1.46553	-0.990696	-0.826932	1.50757	-0.901473	0.083647	0.693405	0.951484	0.078826	0.811508
C2_CP_REACTOME_SIGNALING_BY_WNT_IN_CANCER	0.785605	-0.552933	-0.94086	1.31299	-0.848454	0.915645	1	0.811358	0.177385	0.875913
C2_CP_REACTOME_SIGNALLING_TO_ERKS	1.93942	1.44474	1.19377	1.10819	1.8086	0.00292561	0.145127	0.299378	0.378472	0.0205917
C2_CP_REACTOME_SIGNALLING_TO_RAS	1.36526	1.00714	-0.809743	-0.782373	1.62223	0.131628	0.608437	0.965443	0.946408	0.0673718
C2_CP_REACTOME_SLC_MEDIATED_TRANSMEMBRANE_TRANSPORT	0.915533	1.21918	0.886549	-0.811439	1.131	0.721829	0.325803	0.793901	0.926918	0.402381
C2_CP_REACTOME_SLC_TRANSPORTER_DISORDERS	-1.38405	1.21113	-1.27169	-0.937841	-1.45298	0.191117	0.333715	0.384912	0.787695	0.13404
C2_CP_REACTOME_SMAD2_SMAD3_SMAD4_HETEROTRIMER_REGULATES_TRANSCRIPTION	1.29689	0.921004	1.44195	1.6768	0.891618	0.174761	0.746173	0.109644	0.0342665	0.779133
C2_CP_REACTOME_SMOOTH_MUSCLE_CONTRACTION	1.03243	0.862897	0.857893	1.04672	0.984126	0.496682	0.836744	0.836234	0.474789	0.618438
C2_CP_REACTOME_SNRNP_ASSEMBLY	-1.931	0.727473	-1.7643	-0.913605	-2.01739	0.00247196	0.960958	0.0536788	0.813042	0.000430625
C2_CP_REACTOME_SPHINGOLIPID_DE_NOVO_BIOSYNTHESIS	1.61181	1.67993	0.844692	1.00038	1.57459	0.0391721	0.0439299	0.856275	0.556749	0.084295
C2_CP_REACTOME_SPHINGOLIPID_METABOLISM	1.8078	1.25631	1.09571	1.03204	1.73614	0.00992112	0.285632	0.430152	0.500778	0.0333774
C2_CP_REACTOME_SPRY_REGULATION_OF_FGF_SIGNALING	1.83009	1.39351	1.93836	1.71795	0.984254	0.0082349	0.177177	0.00679632	0.0273128	0.618255
C2_CP_REACTOME_SRP_DEPENDENT_COTRANSLATIONAL_PROTEIN_TARGETING_TO_MEMBRANE	1.05878	1.84191	0.474701	0.71854	-0.490134	0.450078	0.0138602	1	0.958567	0.998512
C2_CP_REACTOME_STABILIZATION_OF_P53	2.148	1.74079	1.58767	2.0572	0.77355	0.000155677	0.0291622	0.0588608	0.00181786	0.925879
C2_CP_REACTOME_STIMULI_SENSING_CHANNELS	0.956968	-0.815798	1.23379	-0.807482	0.916519	0.638636	0.925311	0.254447	0.929055	0.73786
C2_CP_REACTOME_STRIATED_MUSCLE_CONTRACTION	1.07968	1.18683	0.986781	0.787563	0.91025	0.417748	0.364402	0.612164	0.906637	0.746704
C2_CP_REACTOME_SULFUR_AMINO_ACID_METABOLISM	-1.17431	-0.721835	-0.860285	-1.20047	-1.27712	0.422842	0.974782	0.920395	0.489815	0.300634
C2_CP_REACTOME_SUMOYLATION	-1.41714	1.03265	-1.3011	0.992266	-1.81469	0.160497	0.570343	0.358711	0.571611	0.00710531
C2_CP_REACTOME_SUMOYLATION_OF_CHROMATIN_ORGANIZATION_PROTEINS	-1.56269	0.912272	-1.42401	0.965918	-1.89571	0.070359	0.760921	0.24506	0.619726	0.00261545
C2_CP_REACTOME_SUMOYLATION_OF_DNA_DAMAGE_RESPONSE_AND_REPAIR_PROTEINS	-1.4787	1.17161	-1.30296	1.11861	-1.78568	0.116197	0.383596	0.356985	0.365922	0.00994683
C2_CP_REACTOME_SUMOYLATION_OF_DNA_REPLICATION_PROTEINS	-1.97264	-1.20496	-1.54696	-1.11307	-2.09407	0.00148061	0.469797	0.143587	0.578949	0.000141244
C2_CP_REACTOME_SUMOYLATION_OF_INTRACELLULAR_RECEPTORS	0.84772	-0.878605	-1.05789	0.841185	0.709106	0.836435	0.859587	0.642532	0.842237	0.963351
C2_CP_REACTOME_SUMOYLATION_OF_RNA_BINDING_PROTEINS	-1.5301	0.851305	-1.49968	0.905387	-1.69759	0.085491	0.853042	0.17759	0.7377	0.023304
C2_CP_REACTOME_SUMOYLATION_OF_SUMOYLATION_PROTEINS	-1.69291	0.757292	-1.44549	0.879516	-1.86463	0.0290836	0.943831	0.223534	0.783118	0.00387649
C2_CP_REACTOME_SUMOYLATION_OF_TRANSCRIPTION_COFACTORS	1.209	1.16966	1.20427	1.54797	-0.884709	0.25042	0.38523	0.287051	0.0660933	0.834961
C2_CP_REACTOME_SUMOYLATION_OF_TRANSCRIPTION_FACTORS	-0.78181	1.35781	-1.38737	0.852418	0.684704	0.957566	0.200273	0.277549	0.826662	0.97262
C2_CP_REACTOME_SUMOYLATION_OF_UBIQUITINYLATION_PROTEINS	-1.68069	0.948988	-1.56009	0.920203	-1.95516	0.0316236	0.701066	0.136965	0.709992	0.0011061
C2_CP_REACTOME_SURFACTANT_METABOLISM	1.10509	1.32344	-1.02614	-0.545874	1.44697	0.380766	0.226306	0.689871	0.998275	0.144233
C2_CP_REACTOME_SWITCHING_OF_ORIGINS_TO_A_POST_REPLICATIVE_STATE	1.4615	1.45063	1.21203	1.39964	-1.63896	0.0853092	0.141648	0.27764	0.123993	0.0389446
C2_CP_REACTOME_SYNAPTIC_ADHESION_LIKE_MOLECULES	-0.808457	-0.992904	-0.88266	-1.02227	-0.75462	0.944334	0.689311	0.894518	0.683809	0.951509
C2_CP_REACTOME_SYNDECAN_INTERACTIONS	0.972509	0.716244	-1.36481	0.779126	1.41718	0.607165	0.966084	0.284798	0.914735	0.159615
C2_CP_REACTOME_SYNTHESIS_OF_ACTIVE_UBIQUITIN_ROLES_OF_E1_AND_E2_ENZYMES	1.79129	1.07733	1.52347	1.85754	1.4228	0.0112892	0.505572	0.0767162	0.0109405	0.157302
C2_CP_REACTOME_SYNTHESIS_OF_BILE_ACIDS_AND_BILE_SALTS	0.93758	-0.947395	1.44409	1.18905	-1.04551	0.677581	0.757103	0.108975	0.281216	0.599648
C2_CP_REACTOME_SYNTHESIS_OF_BILE_ACIDS_AND_BILE_SALTS_VIA_7ALPHA_HYDROXYCHOLESTEROL	1.2416	-0.862565	1.56085	1.13308	-0.977423	0.220256	0.876578	0.0660337	0.345797	0.701107
C2_CP_REACTOME_SYNTHESIS_OF_GLYCOSYLPHOSPHATIDYLINOSITOL_GPI_	-1.14774	-1.11125	0.672145	-1.30393	-1.47554	0.460569	0.549611	0.983941	0.394261	0.118656
C2_CP_REACTOME_SYNTHESIS_OF_IP3_AND_IP4_IN_THE_CYTOSOL	-1.38834	-0.928008	0.615771	-1.0349	-1.73152	0.188258	0.791935	0.994671	0.671228	0.0168605
C2_CP_REACTOME_SYNTHESIS_OF_LEUKOTRIENES_LT_AND_EOXINS_EX_	-1.07799	-0.495214	0.820123	-0.366014	0.698323	0.5627	1	0.885935	0.999958	0.96799
C2_CP_REACTOME_SYNTHESIS_OF_PA	-1.94915	-1.41486	-1.99635	-1.66266	-1.87337	0.00197136	0.338476	0.00654385	0.0973144	0.00346057
C2_CP_REACTOME_SYNTHESIS_OF_PC	1.50467	1.44257	0.836572	1.46264	1.09687	0.0697944	0.146327	0.866611	0.0960772	0.447824
C2_CP_REACTOME_SYNTHESIS_OF_PIPS_AT_THE_EARLY_ENDOSOME_MEMBRANE	-0.968367	-1.02785	1.26268	0.771986	-1.07026	0.731978	0.644518	0.226908	0.921713	0.562299
C2_CP_REACTOME_SYNTHESIS_OF_PIPS_AT_THE_GOLGI_MEMBRANE	1.07898	0.900395	1.03014	0.778495	0.958157	0.418863	0.780165	0.535112	0.915141	0.665202
C2_CP_REACTOME_SYNTHESIS_OF_PIPS_AT_THE_PLASMA_MEMBRANE	-0.91813	-0.989489	0.764739	1.20335	-1.09732	0.816093	0.695712	0.937811	0.267317	0.525694
C2_CP_REACTOME_SYNTHESIS_OF_SUBSTRATES_IN_N_GLYCAN_BIOSYTHESIS	-0.932711	-1.14913	-0.981721	-1.15611	0.864891	0.791544	0.510361	0.756612	0.534053	0.819471
C2_CP_REACTOME_SYNTHESIS_OF_VERY_LONG_CHAIN_FATTY_ACYL_COAS	1.18191	0.841709	1.21248	1.19003	0.860151	0.279295	0.865594	0.277252	0.280386	0.825493
C2_CP_REACTOME_SYNTHESIS_SECRETION_AND_DEACYLATION_OF_GHRELIN	0.767606	0.572232	0.802428	0.827091	0.600219	0.931291	0.997093	0.904313	0.860973	0.992147
C2_CP_REACTOME_SYNTHESIS_SECRETION_AND_INACTIVATION_OF_GLUCAGON_LIKE_PEPTIDE_1_GLP_1_	-0.591322	0.851013	-0.632755	0.533046	-0.790129	0.99792	0.853466	1	0.997734	0.930839
C2_CP_REACTOME_TAK1_ACTIVATES_NFKB_BY_PHOSPHORYLATION_AND_ACTIVATION_OF_IKKS_COMPLEX	1.48811	1.71928	1.41829	1.45715	1.18616	0.0753193	0.0340767	0.118766	0.0979619	0.34417
C2_CP_REACTOME_TBC_RABGAPS	1.72109	1.22425	1.40514	1.01582	1.62735	0.0185787	0.320051	0.124947	0.529328	0.0652609
C2_CP_REACTOME_TCF_DEPENDENT_SIGNALING_IN_RESPONSE_TO_WNT	1.44526	-0.971453	0.861013	1.62635	-0.897029	0.0915452	0.716926	0.831538	0.0448751	0.818815
C2_CP_REACTOME_TCR_SIGNALING	1.90671	1.65327	1.6312	1.7715	0.870651	0.00392819	0.0513196	0.0472092	0.0191429	0.811493
C2_CP_REACTOME_TELOMERE_C_STRAND_LAGGING_STRAND_SYNTHESIS	-2.07257	0.805695	-1.9132	-1.83522	-2.44188	0.000338567	0.907914	0.0147522	0.038922	0
C2_CP_REACTOME_TELOMERE_EXTENSION_BY_TELOMERASE	-1.43507	-1.24303	-1.58929	-1.30064	-1.09174	0.146327	0.444542	0.127028	0.395454	0.534703
C2_CP_REACTOME_TELOMERE_MAINTENANCE	-2.04944	-0.855327	-1.94841	-1.66139	-2.24484	0.000469848	0.88307	0.0113612	0.0968227	0
C2_CP_REACTOME_TERMINATION_OF_O_GLYCAN_BIOSYNTHESIS	-0.952527	0.562557	-0.797724	0.654943	-0.817918	0.7557	0.997469	0.9752	0.981896	0.906859
C2_CP_REACTOME_TERMINATION_OF_TRANSLESION_DNA_SYNTHESIS	-1.57522	0.868063	0.923954	-1.06095	-2.24855	0.0653718	0.828897	0.724244	0.644281	0
C2_CP_REACTOME_TGF_BETA_RECEPTOR_SIGNALING_ACTIVATES_SMADS	1.49379	1.57446	1.60732	1.5219	1.15734	0.0734113	0.0801134	0.0539892	0.0742205	0.372132
C2_CP_REACTOME_TGF_BETA_RECEPTOR_SIGNALING_IN_EMT_EPITHELIAL_TO_MESENCHYMAL_TRANSITION_	0.881964	1.32093	0.939348	0.950682	-0.830659	0.781065	0.228886	0.697341	0.652179	0.894427
C2_CP_REACTOME_THE_CANONICAL_RETINOID_CYCLE_IN_RODS_TWILIGHT_VISION_	0.887762	-0.795236	-0.571799	1.02442	1.10038	0.771283	0.93744	1	0.51412	0.442796
C2_CP_REACTOME_THE_CITRIC_ACID_TCA_CYCLE_AND_RESPIRATORY_ELECTRON_TRANSPORT	-1.37138	-1.30507	-0.902444	-1.04274	-1.48692	0.199977	0.399442	0.871612	0.66144	0.110502
C2_CP_REACTOME_THE_PHOTOTRANSDUCTION_CASCADE	-0.595852	0.699561	-0.832102	-1.05191	0.64271	0.998607	0.972688	0.948664	0.654615	0.984885
C2_CP_REACTOME_THE_ROLE_OF_GTSE1_IN_G2_M_PROGRESSION_AFTER_G2_CHECKPOINT	1.94388	1.45762	1.46348	2.20812	-1.14201	0.00287326	0.137219	0.100143	0.000208528	0.458563
C2_CP_REACTOME_THE_ROLE_OF_NEF_IN_HIV_1_REPLICATION_AND_DISEASE_PATHOGENESIS	0.770735	1.42839	0.621585	1.08376	-1.13537	0.928641	0.154551	0.993885	0.414753	0.467329
C2_CP_REACTOME_THROMBIN_SIGNALLING_THROUGH_PROTEINASE_ACTIVATED_RECEPTORS_PARS_	1.0537	1.12816	0.920191	0.832851	-0.733796	0.457882	0.435677	0.730365	0.853703	0.961765
C2_CP_REACTOME_THROMBOXANE_SIGNALLING_THROUGH_TP_RECEPTOR	1.22966	1.06782	1.3054	0.864992	-0.680255	0.229702	0.517991	0.190719	0.807133	0.979513
C2_CP_REACTOME_TICAM1_RIP1_MEDIATED_IKK_COMPLEX_RECRUITMENT	1.72511	1.56631	1.65899	1.38715	1.41795	0.0181216	0.0844173	0.041114	0.130835	0.159574
C2_CP_REACTOME_TIE2_SIGNALING	0.697215	0.551525	-1.16153	1.33994	0.591653	0.97256	0.997666	0.500801	0.15888	0.993379
C2_CP_REACTOME_TIGHT_JUNCTION_INTERACTIONS	1.12374	0.975737	1.16701	-0.935968	1.08864	0.353528	0.658557	0.33112	0.790403	0.45908
C2_CP_REACTOME_TNF_RECEPTOR_SUPERFAMILY_TNFSF_MEMBERS_MEDIATING_NON_CANONICAL_NF_KB_PATHWAY	1.30029	1.13502	1.08199	1.69857	1.35293	0.171902	0.427029	0.450374	0.0306898	0.200928
C2_CP_REACTOME_TNF_SIGNALING	1.74227	1.41333	1.47244	1.65445	1.24222	0.0158402	0.16518	0.0964006	0.0385147	0.289988
C2_CP_REACTOME_TNFR1_INDUCED_NFKAPPAB_SIGNALING_PATHWAY	1.68509	1.36914	1.44431	1.40753	1.04382	0.0244861	0.191906	0.109034	0.12048	0.520938
C2_CP_REACTOME_TNFR2_NON_CANONICAL_NF_KB_PATHWAY	2.07551	1.74018	1.51691	2.10428	1.19936	0.00047457	0.0292713	0.0789557	0.00105101	0.329774
C2_CP_REACTOME_TNFS_BIND_THEIR_PHYSIOLOGICAL_RECEPTORS	1.08961	1.1337	1.20422	1.79375	0.695608	0.402448	0.428395	0.287021	0.0165301	0.969415
C2_CP_REACTOME_TOLL_LIKE_RECEPTOR_10_TLR10_CASCADE	1.90285	1.86405	1.43583	1.72659	1.61774	0.00402274	0.0113007	0.111972	0.0258126	0.0685652
C2_CP_REACTOME_TOLL_LIKE_RECEPTOR_4_TLR4_CASCADE	1.90384	1.78734	1.39096	1.62081	1.60508	0.00397567	0.0204408	0.132959	0.0461273	0.07294
C2_CP_REACTOME_TOLL_LIKE_RECEPTOR_9_TLR9_CASCADE	1.82402	1.89807	1.48581	1.6977	1.43289	0.0086284	0.00815637	0.0904006	0.0308229	0.151528
C2_CP_REACTOME_TOLL_LIKE_RECEPTOR_CASCADES	1.79561	1.75005	1.30856	1.54097	1.43632	0.0108741	0.0271839	0.187803	0.0684104	0.149542
C2_CP_REACTOME_TOLL_LIKE_RECEPTOR_TLR1_TLR2_CASCADE	1.90323	1.92019	1.4155	1.71136	1.63667	0.00400461	0.00647481	0.119607	0.0282609	0.0618223
C2_CP_REACTOME_TP53_REGULATES_METABOLIC_GENES	1.76697	1.88738	1.31514	1.69433	1.415	0.0134997	0.00913464	0.18282	0.0313916	0.160335
C2_CP_REACTOME_TP53_REGULATES_TRANSCRIPTION_OF_ADDITIONAL_CELL_CYCLE_GENES_WHOSE_EXACT_ROLE_IN_THE_P53_PATHWAY_REMAIN_UNCERTAIN	1.14995	1.07502	1.04283	1.43478	1.24402	0.318085	0.50873	0.514803	0.107733	0.288098
C2_CP_REACTOME_TP53_REGULATES_TRANSCRIPTION_OF_CELL_CYCLE_GENES	-1.02635	1.5481	1.17454	1.28053	-1.31378	0.634966	0.0927089	0.322222	0.199889	0.26379
C2_CP_REACTOME_TP53_REGULATES_TRANSCRIPTION_OF_CELL_DEATH_GENES	1.51627	2.1136	1.42536	1.85202	1.52227	0.0651768	0.000668964	0.115419	0.0114395	0.104603
C2_CP_REACTOME_TP53_REGULATES_TRANSCRIPTION_OF_DNA_REPAIR_GENES	-0.910149	1.17558	-1.04991	1.16599	-1.52893	0.826137	0.378103	0.651042	0.307181	0.0843338
C2_CP_REACTOME_TP53_REGULATES_TRANSCRIPTION_OF_GENES_INVOLVED_IN_CYTOCHROME_C_RELEASE	1.61414	1.47533	1.48096	1.8329	1.58203	0.0384342	0.12715	0.0921894	0.0127374	0.0813583
C2_CP_REACTOME_TP53_REGULATES_TRANSCRIPTION_OF_GENES_INVOLVED_IN_G2_CELL_CYCLE_ARREST	-1.37512	0.908826	0.998505	1.09167	-1.74452	0.197551	0.766728	0.592413	0.40302	0.0149361
C2_CP_REACTOME_TRAF6_MEDIATED_IRF7_ACTIVATION	0.975812	-1.08445	1.1437	0.84806	1.06473	0.60157	0.570986	0.361202	0.832519	0.492289
C2_CP_REACTOME_TRAF6_MEDIATED_NF_KB_ACTIVATION	0.778816	1.11125	-1.19976	0.934991	0.764843	0.921846	0.457438	0.465593	0.682646	0.932967
C2_CP_REACTOME_TRAFFICKING_OF_AMPA_RECEPTORS	-0.865873	-0.887922	0.737577	-1.37821	0.60226	0.889385	0.849988	0.956011	0.302317	0.991957
C2_CP_REACTOME_TRAFFICKING_OF_GLUR2_CONTAINING_AMPA_RECEPTORS	-0.836546	-0.691078	0.763226	-1.69626	-0.78831	0.920874	0.982122	0.938958	0.0813906	0.931006
C2_CP_REACTOME_TRANS_GOLGI_NETWORK_VESICLE_BUDDING	1.46322	0.855667	1.29456	1.53489	1.22899	0.0844548	0.84686	0.198229	0.0696572	0.300885
C2_CP_REACTOME_TRANSCRIPTION_COUPLED_NUCLEOTIDE_EXCISION_REPAIR_TC_NER_	-1.06339	0.880624	-0.860242	-1.01507	-1.83097	0.583273	0.810978	0.920055	0.689955	0.00586929
C2_CP_REACTOME_TRANSCRIPTION_OF_E2F_TARGETS_UNDER_NEGATIVE_CONTROL_BY_DREAM_COMPLEX	-1.38281	0.818053	-1.01344	-0.870772	-1.86957	0.192375	0.894043	0.711359	0.868619	0.00362266
C2_CP_REACTOME_TRANSCRIPTION_OF_E2F_TARGETS_UNDER_NEGATIVE_CONTROL_BY_P107_RBL1_AND_P130_RBL2_IN_COMPLEX_WITH_HDAC1	-1.38241	-1.12734	-1.00419	-0.812448	-1.60459	0.192539	0.525977	0.723383	0.926027	0.0504361
C2_CP_REACTOME_TRANSCRIPTION_OF_THE_HIV_GENOME	1.00015	0.84972	0.800222	1.06977	-0.867668	0.554853	0.854814	0.906838	0.437365	0.85492
C2_CP_REACTOME_TRANSCRIPTIONAL_ACTIVATION_OF_MITOCHONDRIAL_BIOGENESIS	0.92286	1.16238	0.705209	1.06081	-0.961021	0.708014	0.393796	0.974102	0.451281	0.720235
C2_CP_REACTOME_TRANSCRIPTIONAL_ACTIVITY_OF_SMAD2_SMAD3_SMAD4_HETEROTRIMER	1.63351	1.27409	1.62224	1.95397	1.07558	0.0346116	0.267947	0.0498329	0.00494816	0.478093
C2_CP_REACTOME_TRANSCRIPTIONAL_REGULATION_BY_E2F6	-1.06488	0.983549	-0.972206	-0.863334	-1.76697	0.58113	0.644502	0.766969	0.876103	0.0119425
C2_CP_REACTOME_TRANSCRIPTIONAL_REGULATION_BY_MECP2	1.12344	1.4719	0.833813	0.815508	0.888131	0.353858	0.129395	0.869046	0.873847	0.78435
C2_CP_REACTOME_TRANSCRIPTIONAL_REGULATION_BY_RUNX1	1.70009	1.41446	0.918197	1.78889	-0.811644	0.0220508	0.164608	0.734194	0.016817	0.912703
C2_CP_REACTOME_TRANSCRIPTIONAL_REGULATION_BY_RUNX2	1.88724	1.20253	1.33171	1.58222	-0.954996	0.00465582	0.345769	0.169514	0.0561427	0.729655
C2_CP_REACTOME_TRANSCRIPTIONAL_REGULATION_BY_RUNX3	2.0331	1.75839	1.302	2.19528	-1.01906	0.000947429	0.0253219	0.192915	0.00025799	0.63518
C2_CP_REACTOME_TRANSCRIPTIONAL_REGULATION_BY_SMALL_RNAS	-1.51953	0.978643	-1.60757	0.76121	-1.74602	0.0907394	0.653106	0.116327	0.932725	0.0147268
C2_CP_REACTOME_TRANSCRIPTIONAL_REGULATION_BY_THE_AP_2_TFAP2_FAMILY_OF_TRANSCRIPTION_FACTORS	1.04025	1.62427	1.11822	0.796733	-1.30255	0.482404	0.0603412	0.396002	0.896587	0.27318
C2_CP_REACTOME_TRANSCRIPTIONAL_REGULATION_BY_TP53	1.35515	1.90064	1.24393	1.43157	-1.28208	0.137179	0.00794086	0.245332	0.108942	0.298292
C2_CP_REACTOME_TRANSCRIPTIONAL_REGULATION_BY_VENTX	0.850636	0.973202	-1.32719	0.966794	-1.07424	0.832429	0.661796	0.325311	0.619078	0.557335
C2_CP_REACTOME_TRANSCRIPTIONAL_REGULATION_OF_GRANULOPOIESIS	1.4519	1.69372	1.75918	1.62004	-1.35133	0.0890703	0.0404221	0.0238964	0.0461362	0.224116
C2_CP_REACTOME_TRANSCRIPTIONAL_REGULATION_OF_PLURIPOTENT_STEM_CELLS	0.511375	0.967391	-0.986342	0.852169	-0.726562	0.999645	0.670238	0.749278	0.826993	0.965101
C2_CP_REACTOME_TRANSCRIPTIONAL_REGULATION_OF_WHITE_ADIPOCYTE_DIFFERENTIATION	1.36875	-1.00533	1.177	1.01567	1.19171	0.129523	0.671846	0.319745	0.529431	0.338278
C2_CP_REACTOME_TRANSFERRIN_ENDOCYTOSIS_AND_RECYCLING	1.77593	1.27123	1.36666	0.887932	1.57168	0.0126305	0.269767	0.147329	0.768277	0.0844523
C2_CP_REACTOME_TRANSLATION	-1.7152	0.915095	-1.50494	-1.10781	-1.98639	0.0249368	0.756549	0.174122	0.585465	0.000730599
C2_CP_REACTOME_TRANSLATION_OF_STRUCTURAL_PROTEINS	-0.890061	0.51665	-0.973667	0.84211	-0.842614	0.855084	0.999912	0.765682	0.841027	0.881501
C2_CP_REACTOME_TRANSLESION_SYNTHESIS_BY_POLH	1.06209	1.66736	1.53811	1.16109	-1.67802	0.44539	0.0477986	0.0722008	0.312453	0.0279248
C2_CP_REACTOME_TRANSLESION_SYNTHESIS_BY_POLK	-1.18547	1.35837	1.09783	-0.752973	-1.95361	0.41008	0.199627	0.426615	0.959989	0.00113746
C2_CP_REACTOME_TRANSLESION_SYNTHESIS_BY_Y_FAMILY_DNA_POLYMERASES_BYPASSES_LESIONS_ON_DNA_TEMPLATE	-1.24185	1.1848	1.12302	-0.79549	-1.97759	0.328753	0.367134	0.390389	0.936371	0.000809955
C2_CP_REACTOME_TRANSLOCATION_OF_SLC2A4_GLUT4_TO_THE_PLASMA_MEMBRANE	1.34811	-1.19059	-0.968122	0.94295	1.19304	0.141455	0.475941	0.771486	0.667111	0.336797
C2_CP_REACTOME_TRANSMISSION_ACROSS_CHEMICAL_SYNAPSES	-0.833964	0.947992	-0.649764	-1.14975	-0.94805	0.92195	0.702334	0.999452	0.539103	0.739139
C2_CP_REACTOME_TRANSPORT_OF_BILE_SALTS_AND_ORGANIC_ACIDS_METAL_IONS_AND_AMINE_COMPOUNDS	1.06066	-0.899725	0.916426	0.872433	1.09977	0.447069	0.831492	0.736723	0.794926	0.443186
C2_CP_REACTOME_TRANSPORT_OF_CONNEXONS_TO_THE_PLASMA_MEMBRANE	1.06161	0.983476	-1.67512	1.55974	-0.724895	0.44605	0.644509	0.0858143	0.0623187	0.965409
C2_CP_REACTOME_TRANSPORT_OF_INORGANIC_CATIONS_ANIONS_AND_AMINO_ACIDS_OLIGOPEPTIDES	1.15923	1.49189	1.19222	0.892619	1.38621	0.307568	0.119085	0.300507	0.760455	0.178172
C2_CP_REACTOME_TRANSPORT_OF_MATURE_MRNAS_DERIVED_FROM_INTRONLESS_TRANSCRIPTS	-1.378	0.936943	-1.19084	0.920972	-1.70338	0.195539	0.720105	0.47401	0.708987	0.0220036
C2_CP_REACTOME_TRANSPORT_OF_MATURE_TRANSCRIPT_TO_CYTOPLASM	-1.20763	0.96499	-0.789478	1.16532	-1.66553	0.374777	0.674339	0.976272	0.307961	0.0311993
C2_CP_REACTOME_TRANSPORT_OF_THE_SLBP_DEPENDANT_MATURE_MRNA	-1.43398	0.9368	-1.19045	0.88944	-1.65048	0.146822	0.720116	0.474627	0.765733	0.0353913
C2_CP_REACTOME_TRANSPORT_OF_VITAMINS_NUCLEOSIDES_AND_RELATED_MOLECULES	-1.1842	0.693076	-1.57599	-0.972225	-1.09755	0.410841	0.975385	0.130265	0.74695	0.525375
C2_CP_REACTOME_TRANSPORT_TO_THE_GOLGI_AND_SUBSEQUENT_MODIFICATION	1.40411	0.936107	0.98471	1.10879	1.20518	0.110628	0.72138	0.614904	0.377438	0.324379
C2_CP_REACTOME_TRIGLYCERIDE_CATABOLISM	1.5107	0.794118	0.935441	0.714144	1.67479	0.0671622	0.920094	0.703283	0.960695	0.0496955
C2_CP_REACTOME_TRIGLYCERIDE_METABOLISM	1.28819	0.943392	0.757088	-0.823519	1.63984	0.181462	0.70924	0.943084	0.919468	0.0608586
C2_CP_REACTOME_TRISTETRAPROLIN_TTP_ZFP36_BINDS_AND_DESTABILIZES_MRNA	1.43279	1.51623	1.48671	1.52431	0.868317	0.0971365	0.107836	0.089918	0.0735167	0.814663
C2_CP_REACTOME_TRNA_AMINOACYLATION	-2.20109	-2.22584	-2.16468	-1.91967	-2.09306	3.20351e-05	0.00198899	0.000494581	0.0230116	0.000144463
C2_CP_REACTOME_TRNA_MODIFICATION_IN_THE_NUCLEUS_AND_CYTOSOL	-1.8908	-1.19211	-2.06477	-1.73696	-1.59802	0.00423438	0.475311	0.00309571	0.0726388	0.0525679
C2_CP_REACTOME_TRNA_PROCESSING	-2.0078	1.10821	-2.28761	-1.47687	-2.18686	0.000908156	0.461061	0.000119066	0.212593	1.46772e-05
C2_CP_REACTOME_TRNA_PROCESSING_IN_THE_NUCLEUS	-1.75731	1.16481	-1.95882	-1.04476	-2.18738	0.0169447	0.390692	0.00993008	0.660906	1.47784e-05
C2_CP_REACTOME_TRP_CHANNELS	-0.733391	0.63526	-0.695267	-0.676302	-0.750859	0.984261	0.98891	0.998328	0.986409	0.953326
C2_CP_REACTOME_UB_SPECIFIC_PROCESSING_PROTEASES	1.66725	1.55337	1.24615	1.8164	-1.09333	0.0281789	0.0903057	0.243489	0.0142319	0.532213
C2_CP_REACTOME_UCH_PROTEINASES	1.83546	1.39826	1.62258	1.80567	-1.25321	0.00778932	0.173883	0.04991	0.0155067	0.326568
C2_CP_REACTOME_UNBLOCKING_OF_NMDA_RECEPTORS_GLUTAMATE_BINDING_AND_ACTIVATION	-1.24136	0.639867	-0.973471	-1.57917	-0.780281	0.328928	0.988719	0.764982	0.136714	0.934988
C2_CP_REACTOME_UNFOLDED_PROTEIN_RESPONSE_UPR_	1.73389	1.67999	1.82063	1.5696	1.49744	0.0169028	0.0439911	0.0157412	0.0593513	0.116055
C2_CP_REACTOME_UPTAKE_AND_ACTIONS_OF_BACTERIAL_TOXINS	1.64049	1.31038	2.12375	1.56172	1.37813	0.0331371	0.237094	0.000654686	0.0615735	0.183279
C2_CP_REACTOME_VASOPRESSIN_REGULATES_RENAL_WATER_HOMEOSTASIS_VIA_AQUAPORINS	-0.723463	0.609186	0.609315	-1.0221	-0.878042	0.987537	0.993524	0.994315	0.682582	0.841093
C2_CP_REACTOME_VEGFR2_MEDIATED_CELL_PROLIFERATION	0.897239	0.690657	0.819898	0.640395	-0.894261	0.754295	0.976166	0.885749	0.985095	0.822365
C2_CP_REACTOME_VEGFR2_MEDIATED_VASCULAR_PERMEABILITY	1.23295	-0.875146	0.914859	1.28309	0.971634	0.227209	0.862636	0.740303	0.197642	0.640512
C2_CP_REACTOME_VIRAL_MESSENGER_RNA_SYNTHESIS	-1.70842	0.691648	-1.58218	-0.670105	-1.89997	0.0262451	0.976012	0.133818	0.986476	0.00252346
C2_CP_REACTOME_VISUAL_PHOTOTRANSDUCTION	1.08178	-0.735999	1.05128	0.879261	1.13308	0.414345	0.969112	0.501897	0.783361	0.400971
C2_CP_REACTOME_VITAMIN_B5_PANTOTHENATE_METABOLISM	-1.65284	-1.31934	-1.17701	-1.39246	-1.6232	0.0392618	0.398351	0.486242	0.286174	0.0440922
C2_CP_REACTOME_VOLTAGE_GATED_POTASSIUM_CHANNELS	-0.854281	0.771693	0.749655	-0.949336	-0.943736	0.901094	0.934931	0.948629	0.771293	0.744808
C2_CP_REACTOME_VXPX_CARGO_TARGETING_TO_CILIUM	-1.01734	-1.77821	-0.77078	-1.18811	-1.00338	0.650847	0.124523	0.982772	0.501324	0.663053
C2_CP_REACTOME_WNT_LIGAND_BIOGENESIS_AND_TRAFFICKING	1.21709	-0.915643	0.461272	0.904653	1.24804	0.242066	0.810097	1	0.739213	0.284979
C2_CP_REACTOME_XENOBIOTICS	-0.631399	0.616537	0.822943	-0.729076	0.628478	1	0.993068	0.883087	0.971597	0.987428
C2_CP_REACTOME_ZBP1_DAI_MEDIATED_INDUCTION_OF_TYPE_I_IFNS	1.3895	1.79945	-1.1055	1.60672	1.07824	0.118236	0.0189121	0.573678	0.0494506	0.474757
C2_CP_REACTOME_ZINC_TRANSPORTERS	0.986526	1.1813	-0.678097	1.53108	0.875071	0.581409	0.372298	0.999026	0.0709671	0.803799
C2_CP_SA_B_CELL_RECEPTOR_COMPLEXES	0.849686	1.39781	0.918418	1.15509	-1.45219	0.833538	0.173974	0.733812	0.318697	0.134616
C2_CP_SA_CASPASE_CASCADE	1.3387	1.31841	-0.876907	1.31835	0.98993	0.146503	0.230752	0.901818	0.174085	0.607906
C2_CP_SA_PTEN_PATHWAY	0.863601	-0.903035	0.796945	1.04314	-1.23316	0.811231	0.826719	0.91003	0.481497	0.347363
C2_CP_SA_TRKA_RECEPTOR	1.25403	1.46046	1.02646	1.21708	0.670305	0.208924	0.135853	0.541247	0.253307	0.977845
C2_CP_SIG_BCR_SIGNALING_PATHWAY	-0.892425	0.735815	0.894785	0.818484	-1.47321	0.850719	0.956335	0.778681	0.87106	0.119794
C2_CP_SIG_CD40PATHWAYMAP	1.735	1.36426	1.02126	1.54236	1.25013	0.0167683	0.196334	0.550548	0.0679428	0.282766
C2_CP_SIG_CHEMOTAXIS	-0.974813	-1.13481	-0.975781	1.11786	-1.03481	0.723686	0.523227	0.76454	0.366775	0.612678
C2_CP_SIG_IL4RECEPTOR_IN_B_LYPHOCYTES	1.45352	0.823793	1.16843	1.55967	0.863739	0.0886076	0.886811	0.328967	0.0622988	0.82115
C2_CP_SIG_INSULIN_RECEPTOR_PATHWAY_IN_CARDIAC_MYOCYTES	1.81531	1.28252	1.44897	1.7112	1.2551	0.00931746	0.259175	0.10635	0.0282666	0.278538
C2_CP_SIG_PIP3_SIGNALING_IN_B_LYMPHOCYTES	-1.0151	0.838587	1.17471	-1.00741	-1.41184	0.654216	0.870083	0.322028	0.698591	0.166244
C2_CP_SIG_PIP3_SIGNALING_IN_CARDIAC_MYOCTES	1.59639	1.22745	1.74843	1.55774	1.41984	0.0426238	0.316847	0.025458	0.0629477	0.157799
C2_CP_SIG_REGULATION_OF_THE_ACTIN_CYTOSKELETON_BY_RHO_GTPASES	1.15113	-0.809315	-1.05941	1.25558	1.0858	0.316741	0.931305	0.638893	0.217567	0.463324
C2_CP_ST_ADRENERGIC	-0.71428	-0.95136	-1.1097	1.05449	-0.834197	0.98862	0.750076	0.568874	0.462306	0.890723
C2_CP_ST_B_CELL_ANTIGEN_RECEPTOR	0.991534	1.32798	0.827203	0.982888	-1.25473	0.571624	0.222051	0.877122	0.589246	0.326596
C2_CP_ST_DIFFERENTIATION_PATHWAY_IN_PC12_CELLS	2.28979	1.7621	1.66741	2.13234	1.89481	0	0.0247687	0.0397671	0.000753561	0.00944572
C2_CP_ST_ERK1_ERK2_MAPK_PATHWAY	1.9592	1.73981	1.79732	1.63103	1.98347	0.00240501	0.0292415	0.0185963	0.0435502	0.00375823
C2_CP_ST_FAS_SIGNALING_PATHWAY	1.76487	2.08055	1.18159	1.67708	1.42229	0.013475	0.00108425	0.314431	0.0342583	0.157407
C2_CP_ST_G_ALPHA_I_PATHWAY	0.762987	-0.923486	-0.684333	-1.20791	-0.858227	0.933325	0.798451	0.999678	0.478737	0.865355
C2_CP_ST_G_ALPHA_S_PATHWAY	2.11182	1.77585	1.88225	1.85194	1.82716	0.000310116	0.0227745	0.00986062	0.0113824	0.0179742
C2_CP_ST_GA12_PATHWAY	0.871416	1.01178	1.02156	0.832974	0.765453	0.79843	0.601561	0.550212	0.853667	0.932483
C2_CP_ST_GA13_PATHWAY	0.975113	0.972173	0.922166	1.12157	-1.12699	0.602662	0.66301	0.727221	0.361348	0.480225
C2_CP_ST_GAQ_PATHWAY	-0.941192	0.84591	-1.35391	-0.795008	-1.22013	0.77533	0.859397	0.293497	0.936674	0.363938
C2_CP_ST_GRANULE_CELL_SURVIVAL_PATHWAY	1.82509	1.52512	1.43076	1.94765	1.59471	0.00857027	0.103215	0.113183	0.00520729	0.0770415
C2_CP_ST_INTEGRIN_SIGNALING_PATHWAY	1.32899	1.1766	0.766675	1.05186	1.11463	0.152965	0.376777	0.936962	0.466453	0.422592
C2_CP_ST_INTERLEUKIN_4_PATHWAY	0.774893	0.786303	-0.781392	0.970087	-0.600402	0.92484	0.925678	0.979425	0.613095	0.991948
C2_CP_ST_JNK_MAPK_PATHWAY	1.90609	1.67287	1.85822	1.88197	1.57319	0.00394387	0.0462817	0.012037	0.00901956	0.0842596
C2_CP_ST_MYOCYTE_AD_PATHWAY	-0.78494	-0.880908	-0.62161	0.704096	0.835707	0.956454	0.858517	1	0.965335	0.859977
C2_CP_ST_P38_MAPK_PATHWAY	1.86083	1.18031	1.8882	1.54046	1.82181	0.00604624	0.373062	0.00956559	0.0683915	0.0185349
C2_CP_ST_PHOSPHOINOSITIDE_3_KINASE_PATHWAY	1.44283	1.17104	1.60118	1.31335	-0.738323	0.0924542	0.383899	0.0560041	0.177299	0.959497
C2_CP_ST_T_CELL_SIGNAL_TRANSDUCTION	1.10802	1.5313	1.22835	0.820048	-0.712982	0.376021	0.100913	0.259272	0.869401	0.969505
C2_CP_ST_TUMOR_NECROSIS_FACTOR_PATHWAY	1.90638	1.86725	1.22893	1.89457	1.59167	0.00393605	0.011106	0.258457	0.00824339	0.0775632
C2_CP_ST_WNT_BETA_CATENIN_PATHWAY	-1.00729	-1.67261	0.650882	0.891245	-1.00903	0.66752	0.163567	0.989348	0.762387	0.653328
C2_CP_ST_WNT_CA2_CYCLIC_GMP_PATHWAY	-1.16172	-1.1491	0.837499	-1.31146	-0.885623	0.439654	0.509948	0.865983	0.384392	0.833651
C2_CP_WNT_SIGNALING	1.27181	1.09798	-0.985816	1.13924	1.16846	0.194114	0.474369	0.750133	0.338351	0.360572
C2_CP_WP_1Q211_COPY_NUMBER_VARIATION_SYNDROME	0.936992	0.9302	1.29582	-1.04043	-0.677385	0.678857	0.731036	0.197554	0.6648	0.980243
C2_CP_WP_22Q112_DELETION_SYNDROME	0.862569	1.37221	-1.26941	1.07881	1.10912	0.812663	0.189873	0.386379	0.421789	0.429345
C2_CP_WP_3Q29_COPY_NUMBER_VARIATION_SYNDROME	1.28167	1.40057	1.15037	1.4324	0.986538	0.18603	0.172333	0.352257	0.108791	0.614104
C2_CP_WP_4HYDROXYTAMOXIFEN_DEXAMETHASONE_AND_RETINOIC_ACIDS_REGULATION_OF_P27_EXPRESSION	-1.07974	1.02758	0.636343	-1.46531	-1.01678	0.560846	0.576711	0.992512	0.222822	0.639388
C2_CP_WP_ACE_INHIBITOR_PATHWAY	0.940941	0.856043	-0.727707	-0.906185	1.21155	0.67116	0.846652	0.994271	0.82065	0.316862
C2_CP_WP_ADIPOGENESIS	1.722	1.3893	1.44122	1.79194	1.4065	0.0184382	0.179751	0.109687	0.016731	0.164135
C2_CP_WP_AGERAGE_PATHWAY	1.48976	0.933651	0.686969	1.64521	0.96206	0.0748109	0.725362	0.979436	0.0404697	0.658098
C2_CP_WP_ALLOGRAFT_REJECTION	1.38624	1.55045	0.893589	1.35569	1.21339	0.119174	0.091556	0.780373	0.148991	0.315008
C2_CP_WP_ALPHA_6_BETA_4_SIGNALING_PATHWAY	1.3098	0.890694	-0.849661	1.33921	1.04939	0.165184	0.796908	0.9328	0.159538	0.515512
C2_CP_WP_ALZHEIMERS_DISEASE	1.13563	1.12639	0.968313	1.40514	-1.16676	0.336932	0.437613	0.644843	0.121558	0.430242
[truncated: 1,145 more rows]

## Sheet: Figure 2A
anatabine concentration [uM] >	100	200	300	400	100	200	300	400		foldChange : contrast between anatabine treatment and vehicle control treatment
[truncated: 2,459 more rows]

[truncated: 5 more sheets: Figure 3, Figure 4A, Figure 5B, Figure S1A, Figure S1B]
